# Supplementary material for: A pan-cancer analysis indicates long noncoding RNA HAND2-AS1 as a potential prognostic, immunomodulatory and therapeutic biomarker in various cancers including colorectal adenocarcinoma
Source: Cancer Cell Int. 2023 Dec 2;23:307. doi: 10.1186/s12935-023-03163-7 (PMC10693120; doi:10.1186/s12935-023-03163-7)
Supplement: Supplementary file 1 — Additional file 1: Table S1. Significant DEGS and DE-lncRNAs. Table S2. Significant DEGS and DE-lncRNAs in the blue module. Table S3. Correlation of significant DEGS and DE-lncRNAs in the blue module. Table S4. Significant DEGS and DE-lncRNAs for the construction of regulatory network. Table S5. Significant GO term enriched for blue module. Table S6. Significant KEGG term enriched for blue module. Table S7. Significant GO term enriched for HAND2-AS1 targeted genes. Table S8. Significant KEGG term enriched for HAND2-AS1 targeted genes. [file 12935_2023_3163_MOESM1_ESM.xlsx]

## Sheet: S1
Table. S1. Significant DEGS and DE-lncRNAs
adj.P.Val<0.05	SYMBOL	REFSEQ	logFC	P.Value	adj.P.Val
abs(logFC)>=1	OTOP2	NM_178160	-10.2416	5.72329e-281	1.44095e-276
5650	CA1	NM_001128829	-9.7111	1.05226e-141	7.792e-139
	TMIGD1	NM_001319942	-8.95809	2.1993e-177	7.91026e-174
Downregulated genes: 3487	AQP8	NM_001169	-8.83186	2.29501e-136	1.4093e-133
Upregulated genes: 2173	GUCA2B	NM_007102	-8.44674	8.83156e-173	2.22352e-169
	CLCA4	NM_012128	-8.37436	1.04925e-105	2.14771e-103
	CLDN8	NM_012132	-8.14718	1.21478e-136	7.64616e-134
	PYY	NM_001394028	-8.08169	3.9155e-166	7.58311e-163
	ZG16	NM_152338	-7.98495	1.66509e-76	1.18424e-74
	MS4A12	NM_001164470	-7.81546	3.20991e-107	6.84881e-105
	GCG	NM_002054	-7.79732	3.51401e-140	2.45756e-137
	CA4	NM_000717	-7.41825	1.01399e-94	1.41829e-92
	CHGA	NM_001275	-7.25625	1.60105e-107	3.50518e-105
	CD177	NM_020406	-7.141	6.95404e-115	2.05979e-112
	CA7	NM_001014435	-7.05731	1.16716e-220	9.79517e-217
	KRT24	NM_019016	-6.9094	2.02208e-212	1.27275e-208
	MYOC	NM_000261	-6.7938	1.70771e-162	2.86634e-159
	BMP3	NM_001201	-6.7719	2.69676e-150	2.6114e-147
	SLC30A10	NM_001004433	-6.76697	5.67866e-146	4.61199e-143
	GUCA2A	NM_033553	-6.71469	2.07908e-109	4.75863e-107
	SST	NM_001048	-6.69033	2.33961e-148	2.10372e-145
	SLC6A19	NM_001003841	-6.68973	1.19902e-112	3.11214e-110
	PLP1	NM_000533	-6.67982	8.35184e-165	1.50196e-161
	ADH1B	NM_000668	-6.66428	2.83697e-117	8.81808e-115
	CLCA1	NM_001285	-6.49162	6.00645e-35	7.71553e-34
	SLC26A3	NM_000111	-6.46166	2.32803e-49	5.84374e-48
	B4GALNT2	NM_001159387	-6.45893	1.7599e-83	1.63502e-81
	VSTM2A	NM_001301009	-6.4324	2.23338e-161	3.51436e-158
	BEST4	NM_153274	-6.41886	4.89738e-223	6.16507e-219
	PCSK2	NM_001201528	-6.38272	2.86415e-173	8.01231e-170
	OTOP3	NM_001272005	-6.28034	3.12251e-201	1.57231e-197
	CDKN2B-AS1	NR_003529	-6.26879	3.22998e-154	3.69642e-151
	INSL5	NM_005478	-6.21177	6.93082e-80	5.64716e-78
	BRINP3	NM_001317188	-6.19197	1.46464e-112	3.76277e-110
	SCGN	NM_006998	-6.16973	1.00855e-159	1.33644e-156
	SCN7A	NM_002976	-6.13847	6.58098e-127	2.90683e-124
	NRXN1	NM_001135659	-6.05784	1.76176e-138	1.16726e-135
	PI16	NM_001199159	-6.05617	4.82339e-146	4.04795e-143
	SLC4A4	NM_001098484	-6.05579	5.55444e-110	1.30696e-107
	CADM3	NM_001127173	-6.01615	6.18907e-149	5.77119e-146
	RERGL	NM_001286201	-5.99088	2.91524e-155	3.66985e-152
	HSD3B2	NM_000198	-5.96514	2.10548e-97	3.19336e-95
	PRIMA1	NM_178004	-5.90613	5.89825e-139	4.01352e-136
	SCARA5	NM_173833	-5.89941	5.45454e-134	2.98541e-131
	CWH43	NM_001286791	-5.84763	3.13371e-91	3.75702e-89
	LGI1	NM_001308275	-5.83141	2.16606e-175	6.81687e-172
	SFRP1	NM_003012	-5.77925	6.53852e-129	3.10604e-126
	MAMDC2	NM_001347990	-5.77447	7.49611e-152	7.54918e-149
	SPIB	NM_001243998	-5.73616	2.57208e-168	5.39643e-165
	OGN	NM_014057	-5.72963	2.13606e-107	4.59655e-105
	ABCA8	NM_001288985	-5.70035	5.07524e-152	5.32414e-149
	CA2	NM_000067	-5.69304	2.82325e-96	4.10873e-94
	ATP1A2	NM_000702	-5.6888	4.9779e-127	2.23801e-124
	DAO	NM_001917	-5.64623	6.92332e-148	6.01064e-145
	BEST2	NM_017682	-5.61521	1.98399e-81	1.7284e-79
	GBA3	NM_001128432	-5.59442	3.70803e-116	1.1385e-113
	ADH1C	NM_000669	-5.5717	3.43085e-72	2.1328e-70
	SLC17A8	NM_001145288	-5.5466	5.15746e-155	6.1833e-152
	GPM6A	NM_001261447	-5.53811	1.59537e-93	2.08118e-91
	UGT2B17	NM_001077	-5.49259	1.02394e-37	1.50759e-36
	CNTFR	NM_001207011	-5.4883	4.02929e-104	7.68526e-102
	CDH19	NM_001271028	-5.4616	2.46008e-97	3.70883e-95
	SEMA3E	NM_001178129	-5.4421	2.45983e-104	4.72758e-102
	CADM2	NM_001167674	-5.44035	3.07175e-124	1.17178e-121
	SCNN1B	NM_000336	-5.43782	3.08726e-91	3.71905e-89
	ADIPOQ	NM_001177800	-5.40591	4.36153e-63	1.8739e-61
	MT1M	NM_176870	-5.39433	1.25246e-122	4.50473e-120
	FEV	NM_017521	-5.3786	2.02484e-124	7.84298e-122
	CEACAM7	NM_001291485	-5.37205	8.76098e-45	1.79475e-43
	ANGPTL7	NM_021146	-5.36316	1.29795e-113	3.51382e-111
	PHOX2B	NM_003924	-5.35312	8.34579e-125	3.28316e-122
	C11orf86	NM_001136485	-5.32152	1.05644e-89	1.21452e-87
	ITLN1	NM_017625	-5.30311	2.12223e-33	2.49796e-32
	CHP2	NM_022097	-5.29515	7.40433e-58	2.62562e-56
	LINC00974	NR_038442	-5.28017	2.48337e-141	1.78639e-138
	NPY6R	NR_002713	-5.27775	2.91354e-83	2.69684e-81
	JCHAIN	NM_144646	-5.27272	1.33999e-43	2.58719e-42
	CASQ2	NM_001232	-5.23952	1.25687e-83	1.17636e-81
	FAM135B	NM_001362965	-5.23475	3.54099e-134	1.98115e-131
	CMA1	NM_001308083	-5.22107	5.14588e-114	1.42371e-111
	TMEM72	NM_001123376	-5.20961	3.96279e-120	1.34826e-117
	UGT1A8	NM_019076	-5.18758	3.55123e-110	8.43484e-108
	ANGPTL1	NM_001376763	-5.15546	1.49356e-109	3.44984e-107
	NPY2R	NM_000910	-5.15066	4.33334e-124	1.60442e-121
	RSPO2	NM_001282863	-5.13669	6.17283e-118	1.96726e-115
	BCHE	NM_000055	-5.1322	1.56325e-115	4.74193e-113
	UGT2A3	NM_024743	-5.11729	4.41828e-69	2.43945e-67
	PIRT	NM_001101387	-5.09122	1.45145e-113	3.84664e-111
	CCN5	NM_001323369	-5.09094	1.1202e-111	2.76501e-109
	LOC102724153	NR_110552	-5.08804	1.70411e-120	6.04286e-118
	DPP10-AS1	NR_036580	-5.07899	4.06727e-61	1.62542e-59
	KRTAP13-2	NM_181621	-5.07839	4.90793e-88	5.3033e-86
	DPP6	NM_001039350	-5.06482	3.38105e-106	7.0351e-104
	PGM5-AS1	NR_015423	-5.05122	1.72585e-112	4.38905e-110
	ALPI	NM_001631	-5.04322	2.15389e-112	5.42286e-110
	ECRG4	NM_032411	-5.039	1.31353e-114	3.80123e-112
	NSG2	NM_015980	-5.03062	1.93642e-107	4.20287e-105
	CHRM2	NM_000739	-5.01489	1.37313e-58	5.01761e-57
	XKR4	NM_052898	-4.9992	6.24931e-112	1.55781e-109
	NGB	NM_021257	-4.97863	1.67787e-129	8.28307e-127
	GPR15	NM_005290	-4.97679	4.60234e-83	4.21357e-81
	LYPD8	NM_001085474	-4.9633	1.03274e-53	3.11021e-52
	GREM2	NM_022469	-4.93287	3.65071e-103	6.85925e-101
	NEUROD1	NM_002500	-4.9124	7.92157e-69	4.30759e-67
	ADCYAP1R1	NM_001118	-4.91135	6.14307e-99	1.01088e-96
	ABCG2	NM_001257386	-4.89094	1.22262e-160	1.71011e-157
	PMP2	NM_001348381	-4.88493	5.26316e-125	2.13727e-122
	ABCB11	NM_003742	-4.87779	1.50145e-105	3.02416e-103
	SLITRK3	NM_001318810	-4.87437	2.48596e-86	2.54427e-84
	HAND2-AS1	NR_003679	-4.86195	1.62041e-89	1.85441e-87
	TCEAL2	NM_080390	-4.84428	8.76575e-72	5.31796e-70
	LINC02023	XR_241610	-4.82542	6.91575e-90	7.98705e-88
	C7	NM_000587	-4.80942	1.97785e-93	2.56682e-91
	NPTX1	NM_002522	-4.80762	5.46004e-85	5.4121e-83
	RIMS4	NM_001205317	-4.80049	1.09982e-98	1.77501e-96
	SLC7A14	NM_020949	-4.7861	5.08546e-96	7.35843e-94
	VIP	NM_003381	-4.78356	1.35472e-71	8.14029e-70
	LYVE1	NM_006691	-4.77473	1.90745e-152	2.08799e-149
	CNR1	NM_001160226	-4.76701	1.73488e-99	2.89265e-97
	MYH11	NM_001040113	-4.76217	7.33327e-56	2.43254e-54
	CTSG	NM_001911	-4.76134	1.11201e-88	1.23335e-86
	ASB5	NM_080874	-4.75265	8.00312e-66	3.83069e-64
	DES	NM_001382708	-4.74739	5.90568e-38	8.82417e-37
	AMPD1	NM_000036	-4.74591	9.31601e-99	1.51322e-96
	TRPM6	NM_001177310	-4.73819	4.64547e-94	6.28811e-92
	VEGFD	NM_004469	-4.70581	6.42901e-136	3.76426e-133
	STMN4	NM_001283053	-4.70351	4.03448e-126	1.69294e-123
	DHRS9	NM_001142270	-4.70157	3.09688e-70	1.77205e-68
	B3GALT1	NM_020981	-4.69567	1.16744e-75	8.16465e-74
	SLC26A2	NM_000112	-4.69155	1.22741e-72	7.76446e-71
	SORCS1	NM_001013031	-4.69016	7.87357e-94	1.05443e-91
	MS4A10	NM_206893	-4.68164	8.3296e-103	1.55344e-100
	MEP1B	NM_001308171	-4.65615	5.26927e-81	4.48191e-79
	CNTN2	NM_001346083	-4.65007	1.40357e-99	2.37166e-97
	ANPEP	NM_001150	-4.63684	2.09565e-66	1.03051e-64
	SI	NM_001041	-4.63309	2.1084e-48	5.07487e-47
	SFRP5	NM_003015	-4.62523	8.42676e-71	4.92252e-69
	B3GNT6	NM_138706	-4.62389	1.94855e-41	3.42588e-40
	TMEFF2	NM_001305134	-4.62349	2.53082e-119	8.49579e-117
	NEFL	NM_006158	-4.62078	1.68864e-77	1.24677e-75
	PCOLCE2	NM_013363	-4.60446	8.18584e-84	7.69011e-82
	LONRF2	NM_001371783	-4.59599	4.01707e-72	2.49108e-70
	C16orf89	NM_001098514	-4.59319	2.59101e-115	7.76593e-113
	SLC5A7	NM_001305005	-4.5861	2.70456e-93	3.47411e-91
	NR1H4	NM_001206977	-4.57405	2.73592e-63	1.18355e-61
	SLC51B	NM_178859	-4.56057	6.98366e-113	1.83154e-110
	MT1H	NM_005951	-4.55561	1.42522e-96	2.09841e-94
	NXPE4	NM_001077639	-4.55116	1.05906e-40	1.78953e-39
	PRPH	NM_006262	-4.55023	1.99065e-102	3.65828e-100
	CLEC3B	NM_001308394	-4.54193	3.90839e-183	1.64003e-179
	DPT	NM_001937	-4.54066	9.2993e-93	1.18247e-90
	PKIB	NM_001270393	-4.53934	1.43059e-131	7.2036e-129
	MYOT	NM_001135940	-4.52875	5.89563e-89	6.59708e-87
	TMEM100	NM_001099640	-4.51971	2.69468e-128	1.25637e-125
	GLP2R	NM_004246	-4.50308	2.48563e-132	1.27716e-129
	SPOCK3	NM_001040159	-4.50238	3.3226e-92	4.12084e-90
	ANO5	NM_001142649	-4.4953	4.51355e-87	4.7349e-85
	ASTN1	NM_001286164	-4.4881	5.95535e-95	8.37641e-93
	CMTM5	NM_001037288	-4.48539	3.59638e-129	1.74127e-126
	CHRDL1	NM_001143981	-4.48538	5.45816e-69	2.9939e-67
	MUSK	NM_001166280	-4.48278	1.12577e-104	2.21434e-102
	VSIG2	NM_001329920	-4.47096	7.4983e-46	1.59851e-44
	SCNN1G	NM_001039	-4.46854	2.35646e-55	7.67512e-54
	RXRG	NM_001256570	-4.45532	9.69667e-115	2.83876e-112
	PKHD1L1	NM_177531	-4.45285	8.13827e-105	1.61336e-102
	SGCG	NM_000231	-4.45062	8.65922e-123	3.15961e-120
	DPP10	NM_001004360	-4.44645	1.35541e-49	3.43311e-48
	UGT1A10	NM_019075	-4.44422	8.76689e-88	9.31325e-86
	CHGB	NM_001819	-4.44413	1.82665e-75	1.26345e-73
	HEPACAM2	NM_001039372	-4.43075	7.42971e-47	1.67016e-45
	NEXMIF	NM_001008537	-4.42641	6.03843e-93	7.71724e-91
	LINC02490	NR_147181	-4.42094	1.16996e-98	1.87618e-96
	FAM180B	NM_001164379	-4.41785	2.75943e-136	1.65415e-133
	SYT4	NM_020783	-4.4132	5.12895e-71	3.01709e-69
	FMN2	NM_001305424	-4.4117	1.44328e-67	7.47687e-66
	STMN2	NM_001199214	-4.40406	2.94984e-99	4.88606e-97
	ASPA	NM_000049	-4.40064	1.03362e-136	6.67267e-134
	DNASE1L3	NM_001256560	-4.40018	6.38927e-79	4.94962e-77
	TNXB	NM_001365276	-4.38771	1.59131e-114	4.55276e-112
	KHDRBS2	NM_001350622	-4.38497	2.09342e-120	7.32027e-118
	PDZRN4	NM_001164595	-4.37236	8.56916e-73	5.44812e-71
	DHRS7C	NM_001105571	-4.36007	8.2596e-143	6.4985e-140
	MAPK4	NM_001292039	-4.34328	9.00393e-71	5.2475e-69
	NAP1L2	NM_021963	-4.33864	3.33224e-107	7.05008e-105
	TMEM236	NM_001013629	-4.33517	1.75854e-88	1.94188e-86
	GP2	NM_001007240	-4.33086	9.64274e-40	1.55526e-38
	DMRTA1	NM_022160	-4.32391	9.48933e-89	1.05714e-86
	SCN9A	NM_001365536	-4.31847	8.58314e-118	2.70122e-115
	HAND1	NM_004821	-4.31093	3.00318e-33	3.50376e-32
	NLGN1	NM_001365923	-4.30555	7.68816e-81	6.47374e-79
	TPH1	NM_004179	-4.30189	2.38118e-114	6.73607e-112
	KIF1A	NM_001244008	-4.30014	2.95119e-77	2.14746e-75
	SCN2B	NM_004588	-4.29755	1.29947e-82	1.18111e-80
	CCBE1	NM_133459	-4.29728	1.02567e-84	1.0048e-82
	SLC4A10	NM_001178015	-4.29474	1.31536e-92	1.6476e-90
	AKR1B10	NM_020299	-4.28193	1.21058e-57	4.24496e-56
	KCNB1	NM_004975	-4.2758	3.3048e-79	2.62476e-77
	CHAT	NM_001142929	-4.27364	1.51418e-126	6.57284e-124
	TRARG1	NM_172367	-4.27063	2.30752e-57	8.05774e-56
	ADGRB3	NM_001704	-4.27019	2.97756e-89	3.37685e-87
	HTR3E	NM_001256613	-4.26251	2.09388e-75	1.44432e-73
	MMRN1	NM_001371403	-4.26163	6.94791e-86	7.05353e-84
	AGTR1	NM_000685	-4.25745	1.75622e-61	7.12019e-60
	CTNND2	NM_001288715	-4.25103	2.04008e-90	2.37793e-88
	FRMPD4	NM_001368395	-4.24417	2.28466e-89	2.60275e-87
	FABP4	NM_001442	-4.23828	4.57163e-66	2.21739e-64
	CNGA3	NM_001079878	-4.23058	2.41615e-78	1.81046e-76
	PLCXD3	NM_001005473	-4.2302	1.98328e-68	1.0579e-66
	MORN5	NM_001286828	-4.22622	1.99782e-53	5.91754e-52
	GCNT2	NM_001374747	-4.2255	3.91276e-161	5.7948e-158
	HAND2	NM_021973	-4.22256	5.85186e-72	3.60226e-70
	TNFRSF17	NM_001192	-4.22154	2.46242e-72	1.5422e-70
	CTNNA3	NM_001127384	-4.21629	1.63829e-80	1.37034e-78
	CILP	NM_003613	-4.20715	4.66088e-72	2.87615e-70
	PTPRZ1	NM_001206838	-4.20341	2.15102e-66	1.05568e-64
	FCGBP	NM_003890	-4.19716	1.15924e-24	8.75149e-24
	FABP2	NM_000134	-4.19062	1.0279e-60	4.04998e-59
	P2RX2	NM_001282164	-4.18512	9.70813e-102	1.74587e-99
	SLCO4C1	NM_180991	-4.18456	4.82067e-77	3.4977e-75
	EDN3	NM_000114	-4.18238	5.09399e-75	3.49459e-73
	FER1L6	NM_001039112	-4.17843	5.09392e-54	1.55832e-52
	ADTRP	NM_001143948	-4.17398	1.19671e-67	6.2251e-66
	GFRA2	NM_001165038	-4.17173	3.54049e-124	1.33043e-121
	SULT1A2	NM_001054	-4.17155	1.33462e-125	5.50848e-123
	EPHA7	NM_001288629	-4.17135	1.05157e-85	1.06327e-83
	SLC25A34	NM_207348	-4.16611	2.19841e-169	5.03177e-166
	PLIN4	NM_001080400	-4.16447	5.51053e-61	2.18486e-59
	ARHGAP44-AS1	NR_104607	-4.16096	1.19552e-104	2.33329e-102
	TEX11	NM_001003811	-4.16043	1.75262e-118	5.65713e-116
	SCG3	NM_001165257	-4.15071	4.01422e-74	2.67371e-72
	PDE6A	NM_000440	-4.14942	3.89916e-91	4.65256e-89
	SYNM	NM_015286	-4.1392	1.39203e-67	7.22621e-66
	STUM	NM_001003665	-4.12787	4.56959e-66	2.21739e-64
	SH2D7	NM_001101404	-4.11149	1.26623e-99	2.15404e-97
	MAL	NM_002371	-4.10567	6.25293e-97	9.26059e-95
	TAGLN3	NM_001008272	-4.10327	3.45428e-74	2.30685e-72
	TNFRSF13B	NM_012452	-4.09123	2.55415e-76	1.81143e-74
	ADAMDEC1	NM_001145271	-4.09077	1.26488e-79	1.02399e-77
	HTR4	NM_000870	-4.08909	2.76447e-61	1.11719e-59
	HSD17B2	NM_002153	-4.08628	1.70813e-79	1.37839e-77
	AADACL2	NM_207365	-4.08212	3.20365e-126	1.36709e-123
	CHST9	NM_001243848	-4.07839	1.09063e-84	1.06149e-82
	C2orf88	NM_001042519	-4.06783	7.06456e-134	3.78435e-131
	PRKG2	NM_001282480	-4.06441	6.68824e-128	3.06163e-125
	MGAT4C	NM_001351282	-4.05663	2.48643e-88	2.71e-86
	CNTN1	NM_001256063	-4.05557	1.52842e-67	7.90167e-66
	TMEM35A	NM_021637	-4.05209	1.42334e-84	1.37301e-82
	SNAP91	NM_001242792	-4.04762	1.09178e-70	6.34823e-69
	FCER2	NM_001207019	-4.04118	3.51299e-61	1.41288e-59
	ZBTB16	NM_001018011	-4.04024	1.39974e-64	6.38428e-63
	SYT10	NM_198992	-4.03871	2.35961e-93	3.04656e-91
	GABRG2	NM_000816	-4.02852	6.0867e-77	4.40359e-75
	OLFM3	NM_001288821	-4.02573	1.93068e-79	1.54805e-77
	GAP43	NM_001130064	-4.02144	1.78606e-69	1.00151e-67
	ABCC13	NM_138726	-4.02005	4.11865e-80	3.36673e-78
	LRRN2	NM_006338	-4.01259	4.72783e-104	8.94982e-102
	TMEM82	NM_001013641	-4.00214	5.6334e-81	4.77549e-79
	MT1G	NM_001301267	-4.00073	2.69426e-57	9.3822e-56
	C14orf180	NM_001008404	-3.99586	2.37034e-78	1.78144e-76
	HPSE2	NM_001166244	-3.99446	1.22619e-105	2.48967e-103
	FRRS1L	NM_014334	-3.99029	4.99385e-76	3.53175e-74
	USP2	NM_001243759	-3.9896	1.62972e-135	9.32532e-133
	PTCHD1	NM_173495	-3.98515	3.7171e-62	1.53168e-60
	TCEAL5	NM_001012979	-3.98104	7.02128e-96	1.01014e-93
	B3GNT7	NM_145236	-3.97274	4.53978e-49	1.12388e-47
	BTNL8	NM_001040462	-3.9719	2.63899e-68	1.40172e-66
	TUBB4A	NM_001289123	-3.97004	5.20434e-98	8.18935e-96
	OMD	NM_005014	-3.96796	1.34213e-47	3.10008e-46
	PHOX2A	NM_005169	-3.95975	2.48454e-80	2.06446e-78
	FOXD3	NM_012183	-3.95221	5.49294e-73	3.50116e-71
	HSPB6	NM_144617	-3.94683	2.7371e-65	1.29049e-63
	PADI2	NM_007365	-3.91541	1.56198e-60	6.1351e-59
	UGT1A1	NM_000463	-3.91334	2.5335e-48	6.03461e-47
	SLC17A4	NM_001286121	-3.90152	3.98265e-79	3.12371e-77
	FABP1	NM_001443	-3.90036	8.74766e-26	7.02295e-25
	LDB3	NM_001080114	-3.89853	1.80979e-91	2.20122e-89
	SPINK2	NM_001271718	-3.89801	3.05882e-71	1.81632e-69
	GALR1	NM_001480	-3.89745	3.20907e-90	3.72326e-88
	CD300LG	NM_001168322	-3.89142	7.5832e-66	3.63661e-64
	MAB21L1	NM_005584	-3.87628	2.85265e-82	2.57424e-80
	NEFM	NM_001105541	-3.87316	3.51566e-79	2.77473e-77
	NPY	NM_000905	-3.87088	1.66547e-60	6.52125e-59
	LINC01687	NR_109959	-3.85865	6.28128e-75	4.29738e-73
	LINC01645	NR_126001	-3.85507	7.91417e-87	8.1998e-85
	NOVA1	NM_001366390	-3.85371	2.90198e-81	2.51077e-79
	LOC101928731	NR_110092	-3.85305	2.99105e-49	7.4708e-48
	ENPP6	NM_153343	-3.84438	3.27863e-110	7.86154e-108
	ST8SIA3	NM_015879	-3.83984	2.37329e-82	2.14936e-80
	LHFPL4	NM_198560	-3.83965	7.99675e-45	1.6422e-43
	SCN11A	NM_001287223	-3.83855	7.59754e-87	7.90427e-85
	ELANE	NM_001972	-3.83739	6.26017e-91	7.39964e-89
	CNTN3	NM_001393376	-3.8342	9.55915e-64	4.24463e-62
	SYNPO2	NM_001128933	-3.83352	5.39644e-58	1.92173e-56
	GRIK3	NM_000831	-3.82921	8.60788e-94	1.13466e-91
	CHST5	NM_012126	-3.82518	3.1135e-52	8.75849e-51
	BEX1	NM_018476	-3.82468	7.53525e-60	2.88321e-58
	FAM107A	NM_001076778	-3.81513	8.44812e-142	6.4454e-139
	INA	NM_032727	-3.81481	3.31048e-64	1.4857e-62
	ABCB5	NM_001163941	-3.813	3.38339e-62	1.39645e-60
	ATCAY	NM_033064	-3.80388	8.45997e-79	6.53364e-77
	LINC00507	NR_046392	-3.79449	1.40007e-97	2.13634e-95
	LIFR	NM_001127671	-3.79346	2.71681e-120	9.37003e-118
	LMO3	NM_001001395	-3.7922	5.40268e-73	3.45237e-71
	CR2	NM_001006658	-3.78825	3.5633e-47	8.1262e-46
	GDPD2	NM_001171191	-3.78223	1.94638e-90	2.27925e-88
	PGM5	NM_021965	-3.78184	2.07646e-70	1.20182e-68
	LMX1A	NM_001033507	-3.77352	8.78738e-56	2.89961e-54
	HSPB3	NM_006308	-3.76614	3.49955e-41	6.05972e-40
	TINCR	NM_153375	-3.76393	1.52479e-92	1.90048e-90
	PTGDR	NM_000953	-3.75755	3.65886e-58	1.31224e-56
	FDCSP	NM_152997	-3.75739	7.47362e-35	9.55629e-34
	MOGAT2	NM_025098	-3.75324	5.38342e-44	1.05642e-42
	KCNK3	NM_002246	-3.74558	2.9081e-66	1.42169e-64
	UGT2B15	NM_001076	-3.74306	1.49256e-48	3.60635e-47
	SCGB2A1	NM_002407	-3.7417	1.38331e-47	3.19227e-46
	RBFOX3	NM_001025448	-3.73232	2.91564e-58	1.04718e-56
	MASP1	NM_001031849	-3.73223	6.03846e-55	1.92687e-53
	CNN1	NM_001299	-3.73048	1.65177e-48	3.9834e-47
	HS3ST6	NM_001009606	-3.72625	1.67905e-66	8.30518e-65
	GFRA3	NM_001496	-3.72324	1.14723e-70	6.65527e-69
	SLC27A6	NM_001017372	-3.72227	1.92084e-69	1.07469e-67
	SLC10A2	NM_000452	-3.71895	9.24865e-66	4.41847e-64
	HTR3C	NM_130770	-3.71534	2.06144e-60	8.05915e-59
	TCL1A	NM_001098725	-3.7076	8.52449e-35	1.08724e-33
	CCL23	NM_005064	-3.7075	3.28053e-81	2.82856e-79
	SLC13A2	NM_001145975	-3.6998	1.29383e-35	1.71717e-34
	SEMA3D	NM_001384900	-3.69918	1.44426e-55	4.74082e-54
	PLAC8	NM_001130715	-3.69724	3.14727e-49	7.84544e-48
	TMEM179	NM_001286389	-3.68854	2.71367e-55	8.81574e-54
	ELAVL4	NM_001144774	-3.68684	5.87757e-87	6.14023e-85
	PPP1R1A	NM_006741	-3.68525	1.89765e-53	5.62747e-52
	ZNF536	NM_001352260	-3.68515	3.06827e-66	1.49419e-64
	GPT	NM_001382664	-3.67817	9.4969e-79	7.31203e-77
	HRK	NM_003806	-3.66495	1.40709e-63	6.20428e-62
	GSTA1	NM_001319059	-3.66405	1.4279e-44	2.88064e-43
	ACTG2	NM_001199893	-3.66326	4.12906e-41	7.12036e-40
	TAT	NM_000353	-3.66319	9.93364e-93	1.25678e-90
	GRIN2A	NM_000833	-3.66071	1.78995e-62	7.44887e-61
	MS4A1	NM_021950	-3.65865	7.19213e-43	1.34429e-41
	ENAM	NM_001368133	-3.65574	3.2463e-54	1.00408e-52
	ABI3BP	NM_001349329	-3.65154	9.66235e-103	1.78874e-100
	GFRA1	NM_001145453	-3.65069	4.94459e-81	4.22e-79
	PCDH10	NM_020815	-3.64917	1.42524e-58	5.20048e-57
	EPHA6	NM_001080448	-3.64676	1.60943e-55	5.27611e-54
	RELN	NM_005045	-3.64344	8.63314e-63	3.67156e-61
	FXYD1	NM_001278717	-3.64199	5.5121e-91	6.54614e-89
	CHODL	NM_001204174	-3.63746	1.02245e-63	4.52949e-62
	LMOD1	NM_012134	-3.62917	8.97923e-65	4.11036e-63
	CPEB1	NM_001079533	-3.62826	1.45107e-75	1.01201e-73
	LGALS9C	NM_001040078	-3.62345	1.43272e-56	4.88114e-55
	RASGEF1C	NM_001031799	-3.62106	7.56593e-67	3.82505e-65
	REP15	NM_001029874	-3.62014	7.77135e-55	2.47044e-53
	CNGB1	NM_001135639	-3.61909	3.46848e-85	3.46532e-83
	CP	NM_000096	-3.61719	5.90301e-68	3.11573e-66
	B3GALT5	NM_001278650	-3.6151	3.53066e-44	6.98283e-43
	SELENOP	NM_001085486	-3.60119	3.99617e-58	1.43118e-56
	SNAP25	NM_001322902	-3.6	3.72853e-61	1.4948e-59
	GNAO1	NM_020988	-3.59879	3.6782e-94	5.03294e-92
	IGSF11	NM_001015887	-3.59204	8.5322e-67	4.2963e-65
	ADAMTS9-AS1	NR_110150	-3.5917	5.38064e-55	1.71914e-53
	UCN3	NM_053049	-3.5836	1.87852e-42	3.45475e-41
	EYA2	NM_005244	-3.58193	6.3089e-71	3.70254e-69
	BMP5	NM_001329754	-3.57716	2.25058e-49	5.65497e-48
	CBLN2	NM_182511	-3.57414	3.4503e-67	1.76921e-65
	WSCD1	NM_001388405	-3.56472	2.53235e-85	2.54012e-83
	PLN	NM_002667	-3.56114	1.52769e-59	5.76651e-58
	PYGM	NM_001164716	-3.56015	5.20071e-102	9.48827e-100
	FAM189A1	NM_001387214	-3.55825	2.5969e-42	4.73784e-41
	DNER	NM_139072	-3.55665	7.99737e-58	2.83192e-56
	HTR3A	NM_000869	-3.55368	1.99716e-49	5.02825e-48
	TMEM59L	NM_012109	-3.55071	7.91403e-68	4.12529e-66
	TACR2	NM_001057	-3.53571	3.40565e-70	1.94431e-68
	SMYD1	NM_001330364	-3.5357	2.47423e-34	3.07319e-33
	PCAT18	NR_024259	-3.5283	7.41999e-66	3.56514e-64
	PDZD4	NM_001303512	-3.52738	1.11373e-90	1.3103e-88
	PCP4L1	NM_001102566	-3.52613	9.50886e-47	2.12615e-45
	TPSG1	NM_012467	-3.52287	9.46287e-48	2.19785e-46
	RIC3	NM_001135109	-3.52169	1.60452e-58	5.82929e-57
	SLC9A3	NM_001284351	-3.51675	8.63721e-35	1.10106e-33
	LINC02000	NR_135574	-3.51346	1.85758e-84	1.77153e-82
	HPGDS	NM_014485	-3.51123	8.84073e-99	1.44534e-96
	NRSN1	NM_080723	-3.5046	5.71975e-65	2.65205e-63
	ABCA9	NM_080283	-3.50238	2.72924e-74	1.8422e-72
	ELAVL3	NM_001420	-3.49781	2.23752e-77	1.63287e-75
	UNC5D	NM_001322818	-3.49659	9.35847e-66	4.46247e-64
	FCRLA	NM_001184866	-3.49583	1.0596e-51	2.92196e-50
	KCTD4	NM_198404	-3.49129	1.44158e-54	4.52719e-53
	ADAMTSL3	NM_001301110	-3.49025	1.98286e-72	1.25119e-70
	CALB2	NM_001740	-3.49002	9.28923e-48	2.15951e-46
	PCK1	NM_002591	-3.48814	3.33439e-41	5.78566e-40
	LOC100506289	XR_001745152	-3.48797	4.83815e-74	3.19711e-72
	SMIM28	NM_001368163	-3.48738	7.54283e-76	5.31949e-74
	VIT	NM_001177969	-3.48525	7.67971e-62	3.13374e-60
	CLVS2	NM_001010852	-3.48349	1.31212e-58	4.80864e-57
	PLAAT2	NM_017878	-3.48235	4.85019e-70	2.75651e-68
	AFF3	NM_001025108	-3.47924	5.81419e-98	9.09217e-96
	WSCD2	NM_001304447	-3.47791	2.99578e-46	6.49654e-45
	MFAP5	NM_001297709	-3.47561	3.68483e-55	1.19092e-53
	LDHD	NM_153486	-3.47536	7.40035e-75	5.04928e-73
	HMGCS2	NM_001166107	-3.47147	6.10742e-21	3.74128e-20
	PRKAA2	NM_006252	-3.46918	3.60187e-40	5.90224e-39
	DCLK1	NM_001195415	-3.46797	1.74113e-80	1.45154e-78
	DPYSL5	NM_001253723	-3.46724	5.24531e-60	2.02238e-58
	KCNMA1	NM_001014797	-3.46639	4.89104e-64	2.18336e-62
	COL19A1	NM_001858	-3.46631	1.02366e-63	4.52949e-62
	RGS13	NM_002927	-3.46561	2.61809e-52	7.40624e-51
	CASR	NM_000388	-3.46486	9.26598e-72	5.60792e-70
	ANK2	NM_001127493	-3.46417	5.86109e-95	8.29015e-93
	NXPE1	NM_001367953	-3.46006	2.4345e-32	2.73999e-31
	CFD	NM_001317335	-3.45928	1.07789e-58	3.96174e-57
	MMP28	NM_001032278	-3.45285	2.13375e-78	1.61326e-76
	IGSF10	NM_001178145	-3.44462	1.99887e-64	9.10044e-63
	HPGD	NM_000860	-3.43316	1.22356e-65	5.81237e-64
	SLC6A15	NM_001146335	-3.42822	5.44223e-45	1.12495e-43
	PDK4	NM_002612	-3.42549	2.38167e-95	3.38776e-93
	CLEC10A	NM_001330070	-3.42417	2.17021e-77	1.58835e-75
	KLHL34	NM_153270	-3.41854	7.54533e-33	8.65068e-32
	C1QTNF7	NM_001135170	-3.4072	4.51033e-73	2.88948e-71
	DUSP26	NM_001305115	-3.40628	1.21639e-63	5.37281e-62
	FHL1	NM_001159699	-3.40593	2.23655e-79	1.78761e-77
	WDR17	NM_001350727	-3.40524	1.32573e-51	3.64389e-50
	P2RY12	NM_022788	-3.404	2.75251e-62	1.1398e-60
	ADCY5	NM_001199642	-3.40392	1.11102e-91	1.3645e-89
	TMEM151B	NM_001039704	-3.40258	1.39106e-91	1.70013e-89
	ROPN1	NM_001317774	-3.39953	1.09359e-72	6.93537e-71
	SLC13A1	NM_001324400	-3.39168	4.47989e-58	1.59986e-56
	CALY	NM_001321617	-3.38984	1.89239e-55	6.18761e-54
	CREB3L3	NM_001271995	-3.38385	1.98511e-46	4.33096e-45
	SERPINA9	NM_001042518	-3.38149	5.88019e-42	1.05146e-40
	SEMA6D	NM_001198999	-3.38053	1.0192e-92	1.28302e-90
	FGFBP2	NM_031950	-3.37331	2.60946e-74	1.76609e-72
	LINC02829	XR_926678	-3.3729	2.45304e-70	1.41328e-68
	IGLL5	NM_001178126	-3.3714	3.82275e-28	3.50365e-27
	ASPG	NM_001080464	-3.37066	2.10408e-54	6.55623e-53
	SEZ6L	NM_001184773	-3.37007	7.42711e-53	2.14441e-51
	CDKN2B	NM_004936	-3.3676	2.18751e-100	3.79827e-98
	BTNL3	NM_006707	-3.36337	1.05216e-51	2.90464e-50
	CIDEA	NM_001279	-3.36017	3.07815e-44	6.10224e-43
	LVRN	NM_173800	-3.35643	3.17625e-72	1.97942e-70
	CCL19	NM_006274	-3.35619	5.29907e-47	1.19977e-45
	GABRB3	NM_000814	-3.35144	6.53421e-33	7.51195e-32
	LOC729558	NR_149035	-3.35101	5.30849e-43	9.9964e-42
	CLEC4G	NM_001244856	-3.34447	5.50876e-49	1.35709e-47
	SLC17A7	NM_020309	-3.34083	5.37393e-94	7.23526e-92
	NOS1	NM_000620	-3.34047	1.32377e-34	1.6681e-33
	ATP13A4	NM_032279	-3.33418	4.15721e-55	1.33844e-53
	METTL24	NM_001123364	-3.33322	2.08035e-58	7.51464e-57
	CCL13	NM_005408	-3.33215	1.39527e-39	2.23607e-38
	KRT20	NM_019010	-3.32719	1.09233e-31	1.19003e-30
	LRRC19	NM_022901	-3.32535	1.3533e-50	3.56402e-49
	RFX6	NM_173560	-3.32126	1.06559e-32	1.21505e-31
	CLCA2	NM_006536	-3.31769	1.13344e-35	1.51147e-34
	ARPP21	NM_001025068	-3.31704	7.75266e-71	4.53927e-69
	SULT1B1	NM_014465	-3.31512	5.27939e-47	1.19639e-45
	NPY1R	NM_000909	-3.31506	7.12391e-45	1.46415e-43
	SCRG1	NM_001329597	-3.31476	9.37632e-38	1.38294e-36
	LIPC	NM_000236	-3.31306	1.85449e-59	6.97914e-58
	MT1E	NM_001363555	-3.30461	2.438e-42	4.45763e-41
	HSPB8	NM_014365	-3.30169	3.05693e-71	1.81632e-69
	LINC00940	NR_036546	-3.29602	2.02044e-41	3.54732e-40
	BLK	NM_001330465	-3.29448	2.3645e-45	4.93215e-44
	GSTM5	NM_000851	-3.29332	1.18799e-106	2.4925e-104
	CD79A	NM_001783	-3.29269	3.2111e-51	8.66515e-50
	PPY	NM_001319209	-3.28983	6.41039e-59	2.38045e-57
	PLD5	NM_001195811	-3.28872	1.34053e-68	7.24263e-67
	CPB1	NM_001871	-3.28661	6.03071e-36	8.13693e-35
	GSG1L	NM_001109763	-3.28039	2.76293e-66	1.35335e-64
	PRELP	NM_002725	-3.2705	2.58466e-44	5.15233e-43
	SVOPL	NM_001139456	-3.27022	2.83491e-34	3.50908e-33
	ANKS1B	NM_001204065	-3.26823	5.28699e-63	2.25994e-61
	HMGCLL1	NM_001042406	-3.26602	1.57338e-66	7.81324e-65
	DSCAML1	NM_001367904	-3.26416	3.25409e-48	7.72909e-47
	SLITRK2	NM_001144003	-3.26326	9.15528e-57	3.14465e-55
	CHL1	NM_001253387	-3.26283	9.12121e-70	5.13746e-68
	URAD	NM_001105577	-3.26282	3.48715e-19	1.92324e-18
	NUPR2	NM_001145712	-3.26196	7.62784e-54	2.31102e-52
	LGALS2	NM_006498	-3.26142	9.61515e-58	3.39048e-56
	EPB41L3	NM_001281533	-3.26083	1.94183e-73	1.27316e-71
	PENK	NM_001135690	-3.25822	5.30977e-28	4.82963e-27
	F13A1	NM_000129	-3.25737	9.70273e-52	2.68151e-50
	RNF150	NM_020724	-3.25081	8.22078e-65	3.77691e-63
	GNG13	NM_016541	-3.2497	1.45861e-46	3.22701e-45
	ACSM5	NM_001324371	-3.24872	3.78214e-60	1.46949e-58
	TMEM132C	NM_001136103	-3.24757	8.94356e-30	8.8511e-29
	SLC18A3	NM_003055	-3.24159	5.36527e-47	1.21367e-45
	LINC01082	NR_103859	-3.2409	1.79907e-52	5.12388e-51
	HHLA2	NM_001282556	-3.24051	3.34223e-49	8.31496e-48
	CCL21	NM_002989	-3.24015	4.10048e-35	5.32153e-34
	CD36	NM_000072	-3.23853	4.68812e-79	3.65427e-77
	RBPMS2	NM_194272	-3.23704	1.38275e-78	1.05816e-76
	GALNT16	NM_001168368	-3.23303	3.44255e-65	1.61402e-63
	SHISA3	NM_001080505	-3.2288	1.75607e-54	5.49907e-53
	SECTM1	NM_003004	-3.22665	3.39906e-63	1.46538e-61
	MYOM1	NM_003803	-3.22499	4.06048e-101	7.14899e-99
	ATP2B3	NM_001001344	-3.22271	3.14075e-64	1.41457e-62
	SVOP	NM_018711	-3.22032	3.02155e-55	9.79067e-54
	P2RY4	NM_002565	-3.22031	3.0993e-64	1.40092e-62
	NEGR1	NM_173808	-3.2119	3.98872e-94	5.42833e-92
	INSM1	NM_002196	-3.21183	1.15897e-31	1.25991e-30
	FCRL4	NM_031282	-3.2114	2.24405e-48	5.38081e-47
	ALK	NM_001353765	-3.20997	7.19242e-50	1.84403e-48
	HBB	NM_000518	-3.20791	2.47166e-51	6.69848e-50
	LINC02057	NR_146624	-3.2076	3.84386e-51	1.03284e-49
	SH3GL2	NM_003026	-3.20704	2.20472e-42	4.04578e-41
	ACKR1	NM_001122951	-3.20648	1.61063e-47	3.70327e-46
	NTRK3	NM_001007156	-3.20624	2.00559e-55	6.54924e-54
	LINC01954	NR_110575	-3.2061	1.34674e-59	5.09877e-58
	POU3F3	NM_006236	-3.20272	5.43471e-43	1.02188e-41
	PIGR	NM_002644	-3.20244	1.01991e-11	3.46536e-11
	CRYBA2	NM_057093	-3.19979	7.82298e-42	1.39391e-40
	TSPAN7	NM_004615	-3.19964	9.83367e-78	7.30332e-76
	ENTPD8	NM_001033113	-3.19631	4.39349e-45	9.08914e-44
	NTNG1	NM_001113226	-3.19561	1.82993e-41	3.22183e-40
	SHISA9	NM_001145204	-3.19472	2.34962e-19	1.3108e-18
	EFHC2	NM_025184	-3.1946	6.8919e-59	2.55172e-57
	FCER1A	NM_001387280	-3.19408	1.43064e-51	3.92367e-50
	FAM163B	NM_001080515	-3.19247	3.77099e-46	8.12358e-45
	FCRL1	NM_001159397	-3.19177	4.56829e-35	5.91645e-34
	PKNOX2	NM_001382323	-3.18913	8.94498e-82	7.92985e-80
	TMEM220	NM_001004313	-3.18318	7.58352e-109	1.70474e-106
	MEF2C-AS1	NR_104031	-3.17836	3.09138e-65	1.45208e-63
	OSR1	NM_145260	-3.17656	3.58156e-51	9.64415e-50
	ZDHHC22	NM_001364172	-3.17654	1.6734e-62	6.98694e-61
	KRT222	NM_152349	-3.17618	1.14453e-71	6.89372e-70
	TMOD1	NM_001166116	-3.1716	1.39544e-69	7.84218e-68
	HOXD1	NM_024501	-3.16963	4.80167e-52	1.34474e-50
	TMEM253	NM_001146683	-3.16856	5.91299e-102	1.07102e-99
	NKX2-2	NM_002509	-3.16749	1.04683e-36	1.47406e-35
	LILRB5	NM_001081442	-3.16557	1.26994e-82	1.15845e-80
	FAM30A	NM_014151	-3.16352	1.89095e-38	2.90472e-37
	RETNLB	NM_032579	-3.16201	1.61941e-30	1.66484e-29
	BEND4	NM_001159547	-3.16155	3.30899e-54	1.02096e-52
	FSIP2	NM_173651	-3.16002	5.84566e-60	2.2504e-58
	GFI1B	NM_001135031	-3.15938	2.97455e-44	5.90617e-43
	NCAM1	NM_000615	-3.15826	7.95077e-88	8.48206e-86
	MYLK	NM_001321309	-3.15601	8.04275e-58	2.84399e-56
	CA10	NM_001082533	-3.15395	3.31283e-55	1.07207e-53
	ANGPTL5	NM_178127	-3.15037	1.51272e-78	1.15411e-76
	SGCA	NM_000023	-3.15036	2.19347e-56	7.41276e-55
	SLC51A	NM_152672	-3.14697	4.93543e-89	5.54729e-87
	NRG2	NM_001184935	-3.14657	1.06334e-62	4.50703e-61
	LCN6	NM_198946	-3.14467	2.17356e-63	9.45141e-62
	MOBP	NM_001278322	-3.14252	2.93786e-72	1.8354e-70
	CLEC9A	NM_207345	-3.14209	6.50476e-63	2.77107e-61
	RNF152	NM_173557	-3.14207	6.94125e-108	1.54655e-105
	FCRL2	NM_001159488	-3.14195	2.56843e-40	4.24314e-39
	ASB2	NM_001202429	-3.14058	7.70572e-80	6.25829e-78
	ABCA6	NM_080284	-3.14014	1.12734e-66	5.64275e-65
	KCNK2	NM_001017424	-3.13739	7.72633e-40	1.25177e-38
	MT1F	NM_001301272	-3.13574	1.08466e-81	9.58193e-80
	MAB21L2	NM_006439	-3.13465	3.07792e-52	8.66809e-51
	FGL2	NM_006682	-3.13256	3.8424e-71	2.27089e-69
	KRT9	NM_000226	-3.13086	1.36558e-59	5.16234e-58
	MYOCD	NM_001146312	-3.13043	6.36977e-68	3.35506e-66
	FAM181B	NM_175885	-3.12974	8.92083e-49	2.17005e-47
	CHAD	NM_001267	-3.12728	7.71935e-72	4.70581e-70
	NRAP	NM_001261463	-3.12549	3.94784e-32	4.39217e-31
	TMEM37	NM_183240	-3.12323	1.36959e-76	9.76835e-75
	TLL1	NM_001204760	-3.12286	3.76424e-55	1.21503e-53
	ATRNL1	NM_001276282	-3.12063	6.44562e-47	1.45283e-45
	ARHGAP20	NM_001258415	-3.11999	2.04255e-71	1.21861e-69
	GCSAML	NM_001281834	-3.1166	9.62273e-51	2.55831e-49
	RAB3C	NM_001317915	-3.11422	7.92486e-46	1.68659e-44
	GRIA4	NM_000829	-3.11421	5.61923e-52	1.57195e-50
	PAPPA2	NM_020318	-3.10978	5.63238e-39	8.88512e-38
	NKX2-3	NM_145285	-3.10913	7.28041e-88	7.83329e-86
	CAVIN2	NM_004657	-3.10734	5.35935e-92	6.61433e-90
	LUZP2	NM_001009909	-3.10728	9.5493e-50	2.43589e-48
	LINC00484	NR_135306	-3.1068	6.96201e-57	2.40113e-55
	MB	NM_001362846	-3.10465	1.03745e-44	2.10814e-43
	CD163L1	NM_001297650	-3.10258	3.23698e-83	2.98525e-81
	LINC02441	NR_131985	-3.09751	1.97326e-37	2.86536e-36
	ENTPD3	NM_001248	-3.0972	1.66733e-53	4.95611e-52
	IQCM	NM_001363507	-3.09476	9.08354e-45	1.8563e-43
	SLC28A2	NM_004212	-3.0929	5.23676e-25	4.02952e-24
	KCNQ5	NM_001160130	-3.0921	1.01122e-45	2.14487e-44
	SULT4A1	NM_014351	-3.09148	8.27802e-26	6.65865e-25
	CELF4	NM_001025087	-3.08849	1.45382e-57	5.0908e-56
	BCAS1	NM_001316361	-3.08784	3.69788e-46	7.9847e-45
	CNTNAP3	NM_001393379	-3.08417	1.60914e-52	4.59334e-51
	TRPV3	NM_001258205	-3.08095	1.00379e-58	3.69481e-57
	NIBAN1	NM_052966	-3.07913	1.01511e-75	7.13897e-74
	KCNMB1	NM_004137	-3.07892	6.92076e-64	3.08397e-62
	NR3C2	NM_000901	-3.07534	3.87745e-79	3.05071e-77
	CLDN23	NM_194284	-3.07456	1.82434e-96	2.67043e-94
	ADAMTS9-AS2	NR_038264	-3.07424	1.12521e-56	3.84911e-55
	KCNA1	NM_000217	-3.07406	2.50567e-42	4.57803e-41
	MYT1L	NM_001303052	-3.07028	3.23656e-59	1.2126e-57
	SHISAL1	NM_001099294	-3.06784	6.14866e-62	2.52536e-60
	ADHFE1	NM_144650	-3.06767	1.61984e-99	2.71885e-97
	NWD2	NM_001144990	-3.06703	5.80085e-44	1.13568e-42
	BVES-AS1	NR_037157	-3.06508	2.05758e-62	8.54845e-61
	TUBAL3	NM_001171864	-3.05598	1.1046e-57	3.88415e-56
	RALYL	NM_001100391	-3.05479	1.64092e-60	6.43511e-59
	ENHO	NM_198573	-3.05301	3.2566e-54	1.00603e-52
	COL4A6	NM_001287758	-3.0492	1.16574e-42	2.16444e-41
	GNG7	NM_052847	-3.04879	1.13811e-110	2.75522e-108
	ADGRL3	NM_001322246	-3.04721	1.70646e-66	8.42424e-65
	FOXD3-AS1	NR_121634	-3.04419	1.85958e-47	4.26787e-46
	ADRA1A	NM_000680	-3.043	4.60616e-61	1.83496e-59
	ASXL3	NM_030632	-3.04101	4.01154e-43	7.58818e-42
	SCIN	NM_001112706	-3.0409	6.46582e-59	2.39749e-57
	KIAA0408	NM_014702	-3.03666	1.1596e-66	5.79269e-65
	ABCC8	NM_000352	-3.03574	1.58239e-47	3.64167e-46
	HAGLR	NR_033979	-3.03522	1.10374e-57	3.88415e-56
	MYPN	NM_001256267	-3.03426	2.79286e-43	5.32292e-42
	LGALS9B	NM_001042685	-3.0292	2.33219e-33	2.73514e-32
	G6PC1	NM_000151	-3.0277	9.06339e-38	1.33835e-36
	SRPX	NM_001170750	-3.02648	1.10796e-94	1.54117e-92
	ERICH3	NM_001002912	-3.02262	1.1138e-56	3.81527e-55
	CTXND1	NM_001352888	-3.02233	2.53198e-34	3.14183e-33
	NUGGC	NM_001010906	-3.02205	5.18782e-50	1.33688e-48
	RHEX	NM_001007544	-3.02141	5.73942e-52	1.60379e-50
	SCG2	NM_003469	-3.02015	4.93923e-61	1.96453e-59
	TRIM40	NM_001286633	-3.01453	3.88245e-59	1.45243e-57
	LOC101928228	XR_247295	-3.00753	8.19558e-62	3.33884e-60
	KRT1	NM_006121	-3.00494	1.10171e-34	1.39596e-33
	DIRAS2	NM_017594	-3.00453	1.46109e-46	3.22965e-45
	NTN1	NM_004822	-3.00394	2.37557e-88	2.60042e-86
	SLC30A8	NM_001172811	-3.00325	4.00444e-58	1.4321e-56
	TNNT3	NM_001042780	-3.00276	7.30122e-49	1.7899e-47
	GRIK5	NM_001301030	-3.00074	3.57486e-64	1.6015e-62
	P2RY14	NM_001081455	-2.99949	2.01334e-88	2.21353e-86
	CXCL12	NM_000609	-2.99919	1.81527e-79	1.46017e-77
	CCL8	NM_005623	-2.98144	7.15716e-38	1.0631e-36
	SFTA1P	NR_027082	-2.98066	2.57009e-49	6.43212e-48
	CRHBP	NM_001882	-2.98008	6.39877e-65	2.96143e-63
	CPNE4	NM_001289112	-2.97981	6.81939e-32	7.50073e-31
	SEC14L5	NM_014692	-2.97089	9.68051e-67	4.8551e-65
	EPHA5	NM_001281765	-2.96837	1.9189e-51	5.22292e-50
	PTN	NM_001321386	-2.9674	5.77448e-97	8.60261e-95
	PGR	NM_000926	-2.96545	1.85526e-56	6.28666e-55
	SEZ6	NM_001098635	-2.96509	1.41209e-42	2.61029e-41
	FOXP2	NM_001172766	-2.96324	6.75412e-44	1.31923e-42
	LRAT	NM_001301645	-2.9622	5.89438e-41	1.00749e-39
	C1QTNF9	NM_001303137	-2.9597	7.70679e-59	2.84507e-57
	ZBTB7C	NM_001039360	-2.95887	1.35054e-38	2.09246e-37
	NEU4	NM_001167599	-2.95805	7.19873e-47	1.61968e-45
	JPH4	NM_001146028	-2.95292	2.67297e-70	1.53647e-68
	OTC	NM_000531	-2.9502	9.89483e-24	7.10559e-23
	SORCS3	NM_014978	-2.95008	1.11847e-50	2.96419e-49
	TMEM220-AS1	NR_073455	-2.94606	1.18874e-81	1.04646e-79
	IL6R	NM_000565	-2.94528	1.11655e-113	3.0556e-111
	ISX	NM_001008494	-2.94287	9.47118e-29	8.97125e-28
	OR2W3	NM_001001957	-2.94165	2.86081e-32	3.20688e-31
	FAM189A2	NM_001127608	-2.94078	3.69732e-61	1.48465e-59
	THRB	NM_000461	-2.94016	3.04713e-51	8.24035e-50
	KIF5A	NM_001354705	-2.93906	2.27242e-53	6.70724e-52
	MADCAM1	NM_130760	-2.93653	4.96748e-65	2.31604e-63
	P2RY1	NM_002563	-2.93583	3.89744e-82	3.49458e-80
	ADRB3	NM_000025	-2.93563	3.09799e-45	6.45145e-44
	GCNT3	NM_004751	-2.93544	1.12759e-29	1.11113e-28
	SIGLEC6	NM_001177547	-2.93376	7.90794e-44	1.53982e-42
	LOC285097	NR_149023	-2.93079	6.78815e-44	1.32485e-42
	TRIM58	NM_015431	-2.93057	4.2821e-28	3.91184e-27
	PEG3	NM_001146184	-2.92918	6.60779e-65	3.05256e-63
	SLC16A12	NM_213606	-2.9263	3.85014e-61	1.5411e-59
	RBFOX1	NM_001142333	-2.92624	3.61605e-24	2.65814e-23
	CYP4B1	NM_000779	-2.92363	6.00617e-40	9.78754e-39
	LAMA1	NM_005559	-2.9216	1.73544e-71	1.03784e-69
	SPEG	NM_001173476	-2.91972	1.32114e-49	3.34968e-48
	CRTAC1	NM_001206528	-2.91877	5.56417e-32	6.15776e-31
	JPH2	NM_020433	-2.91766	5.21441e-57	1.80334e-55
	VWC2	NM_198570	-2.91628	1.3691e-38	2.11992e-37
	SCUBE2	NM_001170690	-2.91201	2.78502e-78	2.08067e-76
	TRHDE	NM_013381	-2.90897	4.04771e-44	7.99287e-43
	AMER3	NM_001105193	-2.90737	2.50567e-30	2.54901e-29
	FOLR2	NM_000803	-2.90388	5.07159e-60	1.9584e-58
	ATOH1	NM_005172	-2.90381	1.89369e-22	1.26634e-21
	MEP1A	NM_005588	-2.89959	6.17918e-25	4.74164e-24
	ZNF385B	NM_001113397	-2.89885	7.82878e-39	1.2296e-37
	CPM	NM_001005502	-2.89866	2.33597e-78	1.76086e-76
	RSPO1	NM_001038633	-2.89734	9.6514e-41	1.63632e-39
	MPZ	NM_000530	-2.89562	8.00779e-94	1.06673e-91
	HAPLN1	NM_001884	-2.89555	4.2871e-73	2.75348e-71
	ADH1A	NM_000667	-2.89278	3.89613e-53	1.13402e-51
	HEPACAM	NM_152722	-2.89262	1.2399e-52	3.5508e-51
	CXCR5	NM_001716	-2.89215	1.57035e-39	2.51186e-38
	SH2D6	NM_198482	-2.89186	2.08196e-43	3.99523e-42
	NAALADL1	NM_005468	-2.88637	1.09197e-84	1.06149e-82
	C8orf88	NM_001190972	-2.88439	3.27976e-53	9.59055e-52
	C10orf99	NM_207373	-2.88216	6.84949e-17	3.29102e-16
	LRRTM1	NM_178839	-2.88156	4.56905e-23	3.1577e-22
	TMEM255A	NM_001104544	-2.88092	4.56419e-58	1.62766e-56
	PNLIPRP2	NM_005396	-2.8809	1.98444e-21	1.25094e-20
	HTR7	NM_000872	-2.8808	7.32171e-56	2.43191e-54
	PLIN1	NM_001145311	-2.87769	2.27812e-42	4.17744e-41
	AHCYL2	NM_001130720	-2.87744	2.68622e-73	1.7521e-71
	IRF4	NM_001195286	-2.87621	3.1042e-53	9.08774e-52
	MS4A2	NM_000139	-2.87552	3.08914e-44	6.11922e-43
	CIDEC	NM_001199551	-2.87071	2.46843e-40	4.08865e-39
	STOX2	NM_020225	-2.86901	9.69655e-79	7.44299e-77
	LINC00092	NR_024129	-2.86829	4.4218e-67	2.2536e-65
	CELA3B	NM_007352	-2.86767	1.0747e-40	1.81474e-39
	KCNA3	NM_002232	-2.86766	7.94741e-42	1.41508e-40
	PDE9A	NM_001001567	-2.86762	7.95982e-61	3.15101e-59
	BAALC	NM_001024372	-2.86546	1.55315e-63	6.82435e-62
	PTGDR2	NM_004778	-2.86238	3.73994e-71	2.21554e-69
	BARX2	NM_003658	-2.86121	1.08404e-38	1.68787e-37
	PSD	NM_001270965	-2.86103	1.59013e-67	8.20382e-66
	GHR	NM_000163	-2.86071	2.19205e-59	8.2372e-58
	PHF24	NM_001304333	-2.85957	2.17604e-48	5.23269e-47
	RUNDC3B	NM_001134405	-2.85714	6.73245e-77	4.85682e-75
	NAT8B	NM_016347	-2.85693	2.86298e-23	2.00448e-22
	C15orf48	NM_032413	-2.85394	5.51002e-43	1.03527e-41
	CLU	NM_001831	-2.8535	1.0489e-44	2.1297e-43
	SLIT3	NM_001271946	-2.85348	4.25974e-67	2.1754e-65
	L1CAM	NM_000425	-2.85343	2.82225e-33	3.29878e-32
	IRAG2	NM_001204126	-2.851	1.14326e-75	8.01777e-74
	SNTG2	NM_018968	-2.84931	3.79135e-51	1.01982e-49
	RBM20	NM_001134363	-2.84733	4.06022e-56	1.3603e-54
	NEUROG3	NM_020999	-2.84705	1.37033e-20	8.22424e-20
	CD22	NM_001185099	-2.84527	9.71716e-48	2.25275e-46
	GRIA1	NM_000827	-2.84467	2.75105e-43	5.24722e-42
	KIR2DL4	NM_001080770	-2.84278	7.45963e-32	8.1942e-31
	VPREB3	NM_013378	-2.84152	7.28075e-43	1.35985e-41
	FGFR2	NM_000141	-2.83926	2.38112e-53	7.01164e-52
	RGMA	NM_001166283	-2.83842	1.16911e-54	3.6932e-53
	PRKCB	NM_002738	-2.8377	4.2409e-73	2.73077e-71
	NECAB1	NM_022351	-2.83586	9.13605e-52	2.53045e-50
	STAP1	NM_001317769	-2.83503	1.09476e-46	2.43756e-45
	TACR1	NM_001058	-2.83494	2.20622e-37	3.19597e-36
	SEMA6A	NM_001300780	-2.83431	7.10719e-55	2.26217e-53
	DPF3	NM_001280542	-2.83427	7.86155e-74	5.16789e-72
	PNCK	NM_001039582	-2.83424	5.74088e-31	6.02744e-30
	SLC9A2	NM_003048	-2.83389	8.08979e-43	1.50648e-41
	CRABP1	NM_004378	-2.83274	2.00717e-25	1.58118e-24
	CNTN4	NM_001206955	-2.83047	7.98926e-84	7.53355e-82
	MAOB	NM_000898	-2.82911	7.18963e-48	1.68698e-46
	CCDC152	NM_001134848	-2.82886	3.13594e-64	1.41457e-62
	NOVA1-DT	NR_147061	-2.82246	3.75342e-21	2.32758e-20
	CNKSR2	NM_001168647	-2.8201	5.79609e-43	1.0882e-41
	SIGLEC8	NM_001363548	-2.81777	5.44223e-42	9.76615e-41
	SFRP2	NM_003013	-2.81753	2.00633e-15	8.81714e-15
	RPL10L	NM_080746	-2.81711	8.42737e-36	1.13221e-34
	JAM2	NM_001270407	-2.8171	2.28223e-91	2.76249e-89
	MIR3150BHG	NR_132986	-2.8164	2.07847e-42	3.81969e-41
	CCDC69	NM_015621	-2.81339	1.78352e-84	1.70737e-82
	CDH22	NM_021248	-2.81325	2.36934e-32	2.67023e-31
	ITPRID1	NM_001257967	-2.81224	1.47232e-30	1.51734e-29
	PLCL2	NM_001144382	-2.81203	1.58414e-78	1.20495e-76
	CD209	NM_001144893	-2.81125	6.33368e-60	2.43084e-58
	CYP2B7P	NR_001278	-2.80826	4.12241e-40	6.74399e-39
	HMX2	NM_005519	-2.80629	1.37562e-40	2.30893e-39
	TMEM130	NM_001134450	-2.80581	1.74664e-44	3.5152e-43
	HS6ST3	NM_153456	-2.80573	5.86399e-32	6.47533e-31
	CYP3A4	NM_001202855	-2.80183	4.48799e-34	5.50385e-33
	SMIM32	NM_001350994	-2.80139	1.39754e-27	1.24024e-26
	PIANP	NM_001244014	-2.79917	6.39316e-68	3.36034e-66
	HSPB7	NM_001349682	-2.79897	1.46119e-37	2.13514e-36
	MZB1	NM_016459	-2.79746	1.58764e-37	2.31722e-36
	LINC01781	NR_125940	-2.79565	1.18204e-40	1.98931e-39
	KCNE2	NM_172201	-2.79443	1.91074e-66	9.41425e-65
	GPAT3	NM_001256421	-2.79408	8.064e-98	1.25325e-95
	TRIM9	NM_001387360	-2.79346	2.38262e-48	5.70222e-47
	GRIA3	NM_000828	-2.78919	2.43102e-48	5.807e-47
	SYT9	NM_175733	-2.78802	9.40494e-55	2.98598e-53
	DIRAS1	NM_145173	-2.78403	4.40854e-49	1.09354e-47
	CUX2	NM_001370598	-2.78246	3.38166e-57	1.17434e-55
	IL1R2	NM_001261419	-2.78062	8.97491e-48	2.09223e-46
	SLC17A1	NM_005074	-2.77554	9.85397e-42	1.74837e-40
	PLAC9	NM_001012973	-2.77431	4.17335e-119	1.36458e-116
	FMO2	NM_001301347	-2.77295	1.58547e-28	1.48282e-27
	PLAAT5	NM_001146728	-2.77069	9.65641e-31	1.00587e-29
	PNOC	NM_001284244	-2.77058	7.86514e-36	1.05893e-34
	BMX	NM_001320866	-2.77014	9.32488e-69	5.05975e-67
	KCNG3	NM_133329	-2.76628	2.20153e-37	3.19102e-36
	LGI3	NM_139278	-2.76374	2.42872e-34	3.01816e-33
	TM6SF2	NM_001001524	-2.76332	7.30716e-50	1.87154e-48
	LINC00402	NR_144451	-2.76319	3.49212e-41	6.05101e-40
	PCSK1N	NM_013271	-2.76305	5.23604e-17	2.53466e-16
	GGTA1	NM_001382584	-2.7622	1.9542e-78	1.48195e-76
	METTL7A	NM_014033	-2.76168	2.67578e-73	1.74982e-71
	ST6GALNAC6	NM_001286999	-2.76084	1.48204e-66	7.3742e-65
	LEXM	NM_001110533	-2.76036	4.45676e-62	1.83346e-60
	SMPDL3A	NM_001286138	-2.75909	3.41851e-100	5.89506e-98
	NOL4	NM_001198546	-2.75904	2.40737e-26	1.99771e-25
	CHRNA3	NM_000743	-2.75794	1.50599e-46	3.32599e-45
	PAX5	NM_001280547	-2.7539	2.65888e-23	1.86418e-22
	KLF4	NM_001314052	-2.75323	1.62518e-66	8.05458e-65
	PCDH9	NM_001318372	-2.75227	1.10908e-37	1.62818e-36
	SLC15A1	NM_005073	-2.75168	7.85765e-20	4.5013e-19
	LYNX1	NM_001356370	-2.75125	7.1266e-62	2.9175e-60
	ROS1	NM_001378891	-2.75067	7.73279e-27	6.5929e-26
	SCN3A	NM_001081676	-2.74914	2.51192e-50	6.56044e-49
	DEFB1	NM_005218	-2.74903	4.07041e-31	4.29869e-30
	DCHS2	NM_001142552	-2.74792	1.63561e-23	1.15967e-22
	UNC80	NM_001371986	-2.74604	5.59972e-46	1.19884e-44
	SSTR3	NM_001051	-2.74233	5.3998e-43	1.01607e-41
	PDE2A	NM_001143839	-2.74112	2.94702e-101	5.26221e-99
	NBEA	NM_001204197	-2.74065	4.5161e-44	8.90383e-43
	POU2AF1	NM_006235	-2.7388	1.95297e-38	2.9927e-37
	RPH3A	NM_001143854	-2.73691	3.5312e-49	8.77641e-48
	GPX3	NM_001329790	-2.73251	4.48935e-61	1.79126e-59
	RNF112	NM_007148	-2.73246	8.34397e-72	5.0743e-70
	GALNT13	NM_001301627	-2.72923	9.00434e-27	7.65369e-26
	FADS6	NM_178128	-2.72922	6.46167e-17	3.11003e-16
	BEND5	NM_001302082	-2.72856	4.97132e-60	1.92263e-58
	SDCBP2	NM_001199784	-2.72132	1.86955e-52	5.3186e-51
	NGFR	NM_002507	-2.7187	5.77112e-45	1.19e-43
	CLEC17A	NM_001204118	-2.7182	2.65982e-32	2.9869e-31
	PTGS1	NM_000962	-2.71547	1.73127e-75	1.20078e-73
	XDH	NM_000379	-2.71501	2.58829e-44	5.15549e-43
	CES3	NM_001185176	-2.71369	9.10425e-35	1.15884e-33
	PCSK5	NM_001190482	-2.71335	4.02109e-81	3.45526e-79
	CORO2B	NM_001190456	-2.713	5.63967e-59	2.10045e-57
	GPR27	NM_018971	-2.71233	1.12368e-34	1.42166e-33
	KBTBD12	NM_001370224	-2.71227	2.69984e-17	1.32891e-16
	STXBP5L	NM_001308330	-2.71026	1.01343e-30	1.05434e-29
	FUT9	NM_006581	-2.70701	5.28754e-42	9.50211e-41
	MFAP4	NM_001198695	-2.70288	3.31372e-40	5.44224e-39
	THBS4	NM_001306212	-2.70239	8.12183e-25	6.18896e-24
	C6	NM_000065	-2.70184	1.5715e-30	1.6169e-29
	FLNC	NM_001127487	-2.70053	4.00584e-35	5.2014e-34
	SLITRK6	NM_032229	-2.70003	5.94018e-20	3.43254e-19
	COL6A5	NM_001278298	-2.69866	9.18166e-30	9.0796e-29
	TLR10	NM_001017388	-2.69252	7.42013e-41	1.26228e-39
	ATP1B2	NM_001303263	-2.6913	1.40758e-62	5.90642e-61
	HRCT1	NM_001039792	-2.69069	1.44134e-49	3.64709e-48
	CCL28	NM_001301873	-2.68964	6.92456e-41	1.18036e-39
	UCHL1	NM_004181	-2.68551	3.13357e-48	7.4569e-47
	ERVFRD-1	NM_207582	-2.68391	5.48355e-33	6.33945e-32
	GPER1	NM_001031682	-2.6816	8.98123e-57	3.08908e-55
	EPCAM-DT	NR_110207	-2.6807	2.42936e-69	1.35619e-67
	AOC3	NM_001277731	-2.6786	4.56052e-48	1.07812e-46
	ZNF676	NM_001001411	-2.67853	1.095e-46	2.43756e-45
	GNG8	NM_033258	-2.67835	9.07165e-51	2.41434e-49
	TP53INP2	NM_001329429	-2.67551	4.29087e-84	4.07665e-82
	ANO3	NM_001313726	-2.67473	4.00284e-33	4.65494e-32
	CAPN9	NM_001319676	-2.67249	1.93497e-30	1.98197e-29
	LINC01013	NR_038981	-2.66971	2.36111e-49	5.91499e-48
	HHIP	NM_022475	-2.66858	2.16926e-44	4.35183e-43
	CCR2	NM_001123041	-2.66705	8.57013e-46	1.81931e-44
	ACKR2	NM_001296	-2.66698	3.17662e-74	2.13844e-72
	AICDA	NM_001330343	-2.66655	9.91626e-35	1.25838e-33
	CNR2	NM_001841	-2.66437	3.09522e-37	4.44543e-36
	LINC00461	NR_015436	-2.66322	6.21389e-43	1.16404e-41
	SV2B	NM_001167580	-2.66313	1.62555e-36	2.25738e-35
	LINC01354	NR_038426	-2.66265	2.86941e-43	5.46469e-42
	ENTPD5	NM_001249	-2.66235	9.72042e-77	6.99232e-75
	TRPC7	NM_001167576	-2.6609	7.71878e-43	1.43846e-41
	ALKAL2	NM_001002919	-2.6601	1.00834e-46	2.25262e-45
	IGF1	NM_000618	-2.65986	1.34947e-38	2.09209e-37
	SYNDIG1L	NM_001105579	-2.65826	8.52081e-46	1.81037e-44
	TTLL6	NM_001130918	-2.65799	7.55289e-54	2.29107e-52
	GAS1RR	NR_049794	-2.65523	2.66039e-35	3.47952e-34
	TPSB2	NM_024164	-2.65387	1.4339e-35	1.89906e-34
	EMILIN3	NM_052846	-2.65098	1.12408e-57	3.94712e-56
	ANKRD36BP2	NR_015424	-2.65039	1.10379e-29	1.08852e-28
	MAPT	NM_001123066	-2.64313	5.07803e-42	9.15172e-41
	CA12	NM_001218	-2.64277	1.35976e-37	1.99155e-36
	SLC5A8	NM_145913	-2.64261	2.08832e-20	1.23858e-19
	ITM2A	NM_001171581	-2.63413	1.58784e-77	1.1758e-75
	SLC16A9	NM_001323977	-2.63353	1.11995e-40	1.88735e-39
	KLK15	NM_001277081	-2.63342	2.30758e-31	2.46596e-30
	CHST8	NM_001127895	-2.63301	3.53278e-43	6.69766e-42
	LOC284191	NR_148948	-2.63158	5.54183e-44	1.08666e-42
	MUC2	NM_002457	-2.63143	2.62248e-08	6.73668e-08
	CPA3	NM_001870	-2.63049	6.24606e-37	8.87455e-36
	PKD1L2	NM_001076780	-2.62811	1.81334e-42	3.33731e-41
	TTR	NM_000371	-2.62789	1.38945e-19	7.86296e-19
	PRAMENP	NR_135291	-2.62684	9.61394e-25	7.28409e-24
	SSTR2	NM_001050	-2.62676	2.60608e-81	2.26253e-79
	MYL9	NM_006097	-2.6258	1.01286e-38	1.58095e-37
	TSPAN1	NM_005727	-2.61443	1.2186e-41	2.15757e-40
	SLC5A11	NM_001258411	-2.61308	1.83087e-35	2.41466e-34
	TRPC7-AS1	NR_046708	-2.61216	1.40841e-35	1.86629e-34
	P2RX1	NM_002558	-2.61202	6.05665e-69	3.30777e-67
	TARID	NR_109982	-2.61193	1.28157e-48	3.09953e-47
	LINC00582	NR_034037	-2.60892	6.36935e-42	1.13812e-40
	MALL	NM_001371559	-2.60823	4.63889e-72	2.86962e-70
	HMCN2	NM_001291815	-2.60733	4.19948e-46	8.99833e-45
	SLITRK5	NM_001384609	-2.60325	1.45762e-23	1.03727e-22
	ADAM33	NM_001282447	-2.60186	2.01204e-43	3.86401e-42
	LOC400553	NR_120310	-2.59829	8.44705e-45	1.73326e-43
	SCN3B	NM_001040151	-2.59516	3.51533e-44	6.95798e-43
	TMEM229A	NM_001136002	-2.59433	9.25113e-24	6.65854e-23
	LINC01475	NR_120618	-2.59348	3.14215e-45	6.5326e-44
	TCF21	NM_003206	-2.59236	4.34038e-70	2.47235e-68
	GPIHBP1	NM_001301772	-2.58741	1.12132e-38	1.74268e-37
	CCL14	NM_004166	-2.58678	4.06806e-69	2.25102e-67
	EDN2	NM_001302269	-2.58601	1.39867e-32	1.58766e-31
	LINC01550	NR_015430	-2.58501	2.44458e-31	2.61015e-30
	LY9	NM_001033667	-2.58319	1.06316e-47	2.46249e-46
	CCDC169	NM_001144981	-2.58303	7.52882e-28	6.7746e-27
	FGF10	NM_004465	-2.5825	1.1566e-32	1.31763e-31
	RBM24	NM_001143941	-2.58218	1.7745e-40	2.96264e-39
	GPM6B	NM_001001994	-2.58206	4.47952e-74	2.97575e-72
	LTK	NM_001135685	-2.58177	9.11852e-34	1.09793e-32
	ARHGAP36	NM_001282607	-2.58047	1.06721e-39	1.71687e-38
	LINC02616	NR_134669	-2.57952	4.93213e-41	8.45312e-40
	NLRP7	NM_001127255	-2.57769	5.6045e-31	5.89163e-30
	KCNV1	NM_014379	-2.5771	4.06529e-15	1.7496e-14
	PLA2G2D	NM_001271814	-2.57617	2.48249e-21	1.55361e-20
	CLDN11	NM_001185056	-2.57434	5.79859e-49	1.42709e-47
	TMEM171	NM_001161342	-2.57423	5.32263e-54	1.62631e-52
	HMX3	NM_001105574	-2.57396	1.19782e-22	8.11343e-22
	ARL14	NM_025047	-2.5719	1.74777e-68	9.36247e-67
	UNC5C	NM_003728	-2.57184	1.09733e-84	1.06259e-82
	MT1X	NM_005952	-2.5703	9.2694e-67	4.6582e-65
	LGI4	NM_139284	-2.56823	3.26099e-62	1.34815e-60
	ZNF492	NM_020855	-2.56683	1.13133e-26	9.55502e-26
	SLC23A1	NM_005847	-2.56238	1.69234e-51	4.62126e-50
	FAM177B	NM_001324080	-2.55893	6.66744e-25	5.11163e-24
	PTH1R	NM_000316	-2.55788	4.82583e-49	1.19234e-47
	LRRC4C	NM_001258419	-2.55724	9.29419e-27	7.89473e-26
	CDHR5	NM_001171968	-2.55693	3.1502e-39	5.00395e-38
	LOC105375267	XR_927248	-2.55689	5.27216e-29	5.04512e-28
	ATP2B2	NM_001001331	-2.55499	3.84731e-46	8.27894e-45
	ITM2C	NM_001012514	-2.55309	4.50956e-47	1.02563e-45
	LCN10	NM_001001712	-2.55288	5.0747e-44	9.97391e-43
	LOC100507516	NR_149032	-2.55255	1.82847e-41	3.22152e-40
	PDE7B	NM_018945	-2.55065	1.13611e-76	8.14926e-75
	HIF3A	NM_022462	-2.54871	5.06529e-44	9.96319e-43
	VXN	NM_152765	-2.54575	1.51428e-42	2.7951e-41
	PDE3A	NM_000921	-2.54256	1.66514e-42	3.06905e-41
	MT2A	NM_005953	-2.54206	1.00955e-44	2.05311e-43
	SLC22A18AS	NM_001302862	-2.54091	2.69832e-79	2.14986e-77
	TNS1	NM_001308022	-2.53931	1.82829e-37	2.66074e-36
	HSD11B2	NM_000196	-2.53764	6.8232e-46	1.4583e-44
	LOC105370854	XR_001751576	-2.53588	3.11846e-49	7.78132e-48
	NR5A2	NM_001276464	-2.53419	3.77008e-73	2.44637e-71
	CTNNA2	NM_001164883	-2.53401	8.24386e-17	3.93993e-16
	NPY5R	NM_001317091	-2.53305	1.59014e-28	1.48608e-27
	NXPE2	NM_182495	-2.53237	3.30969e-29	3.19387e-28
	KLB	NM_175737	-2.5308	2.74861e-69	1.53101e-67
	TBX10	NM_005995	-2.52858	5.54208e-23	3.81237e-22
	LPAR1	NM_001351397	-2.5273	3.45144e-74	2.30685e-72
	SCN4B	NM_001142348	-2.52142	1.14092e-71	6.88847e-70
	CLCNKB	NM_000085	-2.52055	2.17016e-35	2.85168e-34
	NLGN4X	NM_001282145	-2.51945	2.08182e-51	5.66027e-50
	DPEP3	NM_001129758	-2.51733	1.68319e-37	2.45099e-36
	GPR88	NM_022049	-2.51729	1.61151e-36	2.24037e-35
	CHRM4	NM_000741	-2.51555	2.35288e-36	3.2495e-35
	ABCD2	NM_005164	-2.51054	2.12277e-39	3.38687e-38
	FCRL5	NM_001195388	-2.51046	2.30997e-24	1.71406e-23
	S100B	NM_006272	-2.50791	2.19843e-58	7.92978e-57
	KIF5C	NM_004522	-2.50648	2.42319e-60	9.45869e-59
	AARD	NM_001025357	-2.50622	1.23106e-39	1.97795e-38
	MBNL1-AS1	NR_027037	-2.50573	1.92792e-77	1.41514e-75
	FGF14-AS2	NR_036487	-2.50522	2.06372e-44	4.14341e-43
	AP3B2	NM_001278511	-2.50445	2.6092e-27	2.28175e-26
	LINC01537	NR_126364	-2.50228	8.23846e-48	1.92233e-46
	EEF1A2	NM_001958	-2.50116	2.78371e-26	2.30079e-25
	TENM1	NM_001163278	-2.50036	2.36228e-28	2.19061e-27
	SLC38A4	NM_001143824	-2.49885	8.94436e-24	6.4488e-23
	KCNG1	NM_002237	-2.49695	7.98534e-28	7.17768e-27
	FXYD6	NM_001164831	-2.49553	1.3229e-53	3.96506e-52
	MYO3A	NM_001368265	-2.49357	2.29108e-26	1.90623e-25
	JPH3	NM_001271604	-2.49264	2.91818e-41	5.08802e-40
	RASD2	NM_001366725	-2.48952	5.88384e-50	1.5147e-48
	IL5RA	NM_000564	-2.48474	1.74162e-32	1.96808e-31
	SLC9A9	NM_173653	-2.48393	3.15663e-78	2.35132e-76
	FAM218A	NM_153027	-2.48383	3.16794e-36	4.35129e-35
	POPDC2	NM_001308333	-2.4837	2.86205e-51	7.74816e-50
	CDHR2	NM_001171976	-2.48366	6.85575e-27	5.85904e-26
	SLC8A3	NM_001130417	-2.48362	3.58201e-41	6.18972e-40
	COLEC12	NM_030781	-2.48078	8.25971e-44	1.60459e-42
	SLIT2	NM_001289135	-2.47618	2.30673e-36	3.18927e-35
	CASC18	NR_110108	-2.47598	1.042e-38	1.62543e-37
	SYNGR1	NM_004711	-2.4738	1.47224e-53	4.39177e-52
	PRKAR2B	NM_002736	-2.4722	1.22635e-59	4.66403e-58
	TMEM132D	NM_133448	-2.47193	2.3698e-30	2.41655e-29
	LOC283856	NR_027078	-2.47145	7.38447e-41	1.25706e-39
	ZNF727	NM_001159522	-2.47	7.304e-33	8.37781e-32
	CYP11A1	NM_000781	-2.46897	1.45894e-37	2.13309e-36
	FRMD3	NM_001244959	-2.46878	1.05855e-55	3.48838e-54
	MFSD4A	NM_181644	-2.46636	2.52635e-50	6.58445e-49
	BHMT2	NM_001178005	-2.46474	1.77804e-40	2.96658e-39
	DISP2	NM_033510	-2.46402	2.24891e-68	1.19705e-66
	GCNT4	NM_001366737	-2.46233	2.37866e-47	5.45424e-46
	ARHGAP44	NM_001321164	-2.46209	1.42519e-53	4.25646e-52
	ANXA8L1	NM_001039801	-2.45896	7.79037e-34	9.4026e-33
	FCRL3	NM_001024667	-2.4588	6.26986e-27	5.37657e-26
	ADAMTSL1	NM_001040272	-2.45827	5.11006e-67	2.59387e-65
	CD79B	NM_000626	-2.45664	8.26949e-52	2.29549e-50
	SLC8A2	NM_015063	-2.45495	1.46932e-21	9.34404e-21
	RGS22	NM_001286692	-2.45298	1.72329e-33	2.04079e-32
	ADRB2	NM_000024	-2.4523	3.56922e-51	9.62123e-50
	RDH5	NM_001199771	-2.45125	6.766e-101	1.18297e-98
	SOSTDC1	NM_015464	-2.45122	4.80022e-21	2.95778e-20
	SELENBP1	NM_001258288	-2.45096	1.49014e-28	1.39573e-27
	SIGLEC11	NM_001135163	-2.45054	2.18366e-43	4.18083e-42
	GPC5	NM_004466	-2.44998	4.36939e-24	3.20163e-23
	LRFN5	NM_001330106	-2.44898	5.65805e-32	6.25891e-31
	PPP1R12B	NM_001167857	-2.44707	2.02278e-52	5.74802e-51
	MS4A8	NM_031457	-2.44539	3.29502e-26	2.71462e-25
	C3orf85	NM_001351622	-2.44504	2.23744e-24	1.66171e-23
	TPO	NM_000547	-2.4432	5.4065e-28	4.91583e-27
	BVES	NM_001199563	-2.44315	1.6652e-53	4.95565e-52
	MRGPRF	NM_001098515	-2.4419	3.77188e-46	8.12358e-45
	PPP1R14A	NM_001243947	-2.43871	1.37134e-54	4.31578e-53
	RGS9	NM_001081955	-2.43832	1.24102e-62	5.22493e-61
	C1orf115	NM_024709	-2.4373	1.63162e-58	5.91921e-57
	SYT5	NM_001297774	-2.43648	8.13486e-36	1.09408e-34
	CCDC68	NM_001143829	-2.43611	4.99462e-67	2.54039e-65
	DHRS11	NM_024308	-2.4361	4.57975e-66	2.21739e-64
	KCNK10	NM_021161	-2.43585	7.81674e-35	9.98489e-34
	CPNE8	NM_153634	-2.43564	2.68521e-70	1.53999e-68
	UBE2QL1	NM_001145161	-2.4332	4.9937e-36	6.77406e-35
	MEGF10	NM_001256545	-2.43299	1.36308e-31	1.47542e-30
	SPARCL1	NM_001128310	-2.43276	6.3291e-43	1.18474e-41
	KLRF1	NM_001291822	-2.43243	2.53125e-40	4.18995e-39
	NEURL1	NM_004210	-2.43144	2.13606e-30	2.18173e-29
	APOBEC3A	NM_001270406	-2.4312	3.13544e-33	3.65637e-32
	SYNC	NM_001161708	-2.42957	5.20682e-48	1.22745e-46
	CDO1	NM_001323565	-2.42801	4.07756e-30	4.10315e-29
	RORB	NM_001365023	-2.42761	1.49487e-27	1.32522e-26
	TMCC3	NM_001301036	-2.42704	3.31871e-74	2.22814e-72
	AOX1	NM_001159	-2.42463	4.17575e-43	7.89286e-42
	PEG10	NM_001040152	-2.42429	5.74269e-22	3.74472e-21
	LIFR-AS1	NR_103553	-2.42245	3.1321e-40	5.15742e-39
	FLT3	NM_004119	-2.42193	7.79033e-39	1.22433e-37
	GALNT15	NM_001319051	-2.42011	1.07916e-42	2.00517e-41
	STAB2	NM_017564	-2.4186	4.89142e-54	1.49819e-52
	CYS1	NM_001037160	-2.41773	8.26734e-53	2.38154e-51
	ZNF229	NM_001278510	-2.41632	5.23979e-48	1.23407e-46
	MST1L	NM_001271733	-2.4148	1.43428e-34	1.80464e-33
	CACNA1B	NM_000718	-2.41222	6.86055e-19	3.71299e-18
	CPED1	NM_001105533	-2.41194	1.35195e-55	4.44943e-54
	SGK1	NM_001143676	-2.41114	9.19557e-63	3.90416e-61
	LINC01624	NR_104177	-2.41068	6.35532e-44	1.2423e-42
	CLDN5	NM_001130861	-2.41027	2.5252e-50	6.58445e-49
	CAPN13	NM_144575	-2.40927	6.7698e-27	5.79542e-26
	PTPN20	NM_001042357	-2.40879	2.95445e-13	1.12159e-12
	IGFBP6	NM_002178	-2.40873	4.67157e-57	1.61783e-55
	MPEG1	NM_001039396	-2.40831	1.50864e-46	3.32892e-45
	PHLPP2	NM_001289003	-2.40829	7.43823e-111	1.81818e-108
	SPDEF	NM_001252294	-2.40544	1.53232e-18	8.13394e-18
	SNCG	NM_001330120	-2.40292	1.57163e-51	4.29629e-50
	TMEM61	NM_182532	-2.4027	6.08956e-27	5.22731e-26
	CRYAB	NM_001289807	-2.40184	1.91688e-51	5.22292e-50
	CKB	NM_001362531	-2.39816	9.45167e-17	4.49839e-16
	GLDN	NM_001330297	-2.39742	2.9255e-42	5.31807e-41
	CXCL13	NM_001371558	-2.39576	8.19964e-21	4.98172e-20
	ATP6V1G2	NM_001204078	-2.39546	5.97823e-69	3.27204e-67
	PTPRT	NM_001394024	-2.39456	3.92303e-28	3.59294e-27
	CHRNA7	NM_000746	-2.3939	3.35946e-20	1.96929e-19
	LILRA4	NM_012276	-2.39291	7.24431e-29	6.90348e-28
	LEP	NM_000230	-2.39174	1.178e-19	6.67987e-19
	EDIL3	NM_001278642	-2.39156	8.23602e-60	3.14656e-58
	LINC01018	NR_024423	-2.39133	3.26551e-23	2.2743e-22
	GDPD3	NM_024307	-2.38973	8.77548e-61	3.46301e-59
	NLRP2	NM_001174081	-2.38953	4.70022e-14	1.88917e-13
	TPSAB1	NM_003294	-2.38695	1.5216e-33	1.81047e-32
	MIR497HG	NR_038310	-2.38568	6.99889e-65	3.22731e-63
	DNAI4	NM_024763	-2.38423	7.44403e-72	4.54899e-70
	IL6R-AS1	NR_147855	-2.3833	3.19934e-49	7.96733e-48
	PAK3	NM_001128166	-2.38311	1.49764e-36	2.08666e-35
	HLF	NM_001330375	-2.38229	7.30802e-60	2.80052e-58
	SCUBE1	NM_152514	-2.38215	2.42307e-48	5.79351e-47
	CLEC4F	NM_001258027	-2.38185	3.04077e-31	3.23711e-30
	LINC01140	NM_207357	-2.38157	6.19056e-47	1.39784e-45
	CPXM2	NM_198148	-2.38087	1.10502e-36	1.55512e-35
	SLC10A4	NM_152679	-2.38025	1.34045e-36	1.87492e-35
	VAT1L	NM_020927	-2.37748	1.87173e-63	8.16715e-62
	SLITRK4	NM_001184749	-2.37531	9.84804e-24	7.07401e-23
	FNDC9	NM_001001343	-2.37471	3.56732e-36	4.87857e-35
	PPP2R2B	NM_001271899	-2.3745	4.17585e-41	7.1912e-40
	KCNS2	NM_020697	-2.37435	1.40187e-34	1.76563e-33
	ASCL1	NM_004316	-2.37405	3.75629e-33	4.37429e-32
	CD160	NM_007053	-2.37351	1.2411e-52	3.5508e-51
	FGF9	NM_002010	-2.37192	2.50036e-27	2.1881e-26
	KIRREL3	NM_001161707	-2.3717	6.82327e-31	7.14598e-30
	REEP2	NM_001271803	-2.37164	7.56715e-52	2.1075e-50
	FAM163A	NM_001329712	-2.37058	6.1573e-38	9.18924e-37
	SALL2	NM_001291446	-2.36714	1.64385e-52	4.68712e-51
	TAGLN	NM_001001522	-2.36512	8.35003e-28	7.49478e-27
	LIX1	NM_153234	-2.36475	6.50305e-26	5.26793e-25
	CSMD1	NM_033225	-2.36304	1.6059e-26	1.34817e-25
	GABRB2	NM_000813	-2.36279	2.45017e-14	1.00371e-13
	ATP6V0D2	NM_152565	-2.36275	3.09093e-41	5.37804e-40
	TENT5B	NM_052943	-2.36225	6.21177e-43	1.16404e-41
	LOC102724050	NR_120486	-2.35707	1.73002e-30	1.77637e-29
	NAP1L3	NM_004538	-2.35614	6.10101e-40	9.93564e-39
	MIXL1	NM_001282402	-2.35503	1.67414e-31	1.80281e-30
	DGKB	NM_001350705	-2.35432	1.7851e-19	1.00343e-18
	KCNJ16	NM_001270422	-2.35277	9.77489e-23	6.64962e-22
	PRKACB	NM_001242857	-2.35258	1.7451e-45	3.66136e-44
	CCDC80	NM_199511	-2.35251	4.12842e-28	3.77556e-27
	FILIP1	NM_001289987	-2.35223	1.29204e-54	4.07129e-53
	KNG1	NM_000893	-2.35127	7.08417e-18	3.62075e-17
	PAX4	NM_001366110	-2.3503	7.08803e-17	3.40369e-16
	CLECL1	NM_001253750	-2.34929	1.61247e-36	2.24046e-35
	CES2	NM_001365405	-2.3481	6.60252e-41	1.12623e-39
	SPON1	NM_006108	-2.34798	6.41036e-25	4.91604e-24
	SIGLEC17P	NR_002804	-2.34791	1.7325e-31	1.86327e-30
	TAS1R1	NM_138697	-2.34768	8.08648e-33	9.26266e-32
	CNTNAP3B	NM_001201380	-2.3466	3.88162e-26	3.18539e-25
	DACT3	NM_001301046	-2.34586	1.48947e-52	4.25656e-51
	NIBAN3	NM_001098524	-2.34428	5.12119e-29	4.90624e-28
	BMP6	NM_001718	-2.34383	6.02863e-50	1.55039e-48
	FOXF2	NM_001452	-2.34205	1.01867e-53	3.0752e-52
	ADGRG7	NM_001308362	-2.33979	3.10982e-20	1.82764e-19
	CASP5	NM_001136109	-2.33851	7.07118e-40	1.14859e-38
	SLC52A1	NM_001104577	-2.33847	3.21806e-29	3.10664e-28
	GDNF	NM_000514	-2.33751	3.28752e-43	6.24679e-42
	SETBP1	NM_001130110	-2.33655	1.67931e-62	7.00002e-61
	PLA2G5	NM_000929	-2.33186	5.19107e-32	5.75497e-31
	DRGX	NM_001080520	-2.33054	3.19265e-14	1.2971e-13
	RERG	NM_001190726	-2.33037	1.91896e-40	3.19746e-39
	NPAS4	NM_001318804	-2.33022	1.09317e-35	1.46086e-34
	PBLD	NM_001033083	-2.32734	1.29181e-59	4.89818e-58
	ADD2	NM_001185054	-2.32728	3.55514e-24	2.61489e-23
	ZDHHC15	NM_001146256	-2.32514	8.06596e-37	1.1396e-35
	C14orf132	NM_001252507	-2.32492	8.10653e-53	2.33789e-51
	MAPK10	NM_001318067	-2.32481	1.01438e-59	3.86954e-58
	GRIK1	NM_000830	-2.32442	1.46743e-43	2.82891e-42
	IQCN	NM_001145304	-2.32407	9.40947e-59	3.46855e-57
	PPARGC1A	NM_001330751	-2.32192	8.13009e-39	1.27613e-37
	OLFM1	NM_001282611	-2.32131	1.53151e-50	4.02913e-49
	AGR3	NM_176813	-2.32089	2.06793e-18	1.08875e-17
	SLC2A4	NM_001042	-2.31897	7.762e-57	2.67338e-55
	PPP1R3C	NM_005398	-2.31482	2.38956e-37	3.45164e-36
	KCNN3	NM_001204087	-2.31458	6.43625e-72	3.94271e-70
	MIR8071-2	NR_107059	-2.3132	1.41712e-29	1.3899e-28
	MAOA	NM_000240	-2.3118	1.99121e-41	3.49844e-40
	KCNIP1	NM_001034837	-2.30861	1.17486e-31	1.27662e-30
	CRACD	NM_001393381	-2.30854	1.51713e-56	5.16171e-55
	CR1	NM_000573	-2.30722	5.28549e-25	4.06577e-24
	ZNF257	NM_001316996	-2.30632	1.94637e-23	1.37342e-22
	CD27	NM_001242	-2.30577	1.05241e-46	2.34691e-45
	LOC100130449	NR_024014	-2.30541	2.76015e-22	1.82778e-21
	SULT1A1	NM_001055	-2.30449	4.14975e-60	1.60983e-58
	CLIP4	NM_001287527	-2.30353	4.86407e-47	1.10426e-45
	CDK15	NM_001261435	-2.30307	1.64203e-30	1.6874e-29
	SLC6A2	NM_001043	-2.30239	2.87767e-26	2.377e-25
	ESAM-AS1	NR_120577	-2.30229	3.22178e-64	1.44848e-62
	KCNB2	NM_004770	-2.30226	6.58745e-35	8.43603e-34
	SYN2	NM_003178	-2.30226	3.17504e-36	4.35866e-35
	EFNA5	NM_001962	-2.30122	1.39357e-30	1.43913e-29
	TENT5C	NM_017709	-2.30098	3.86735e-47	8.81161e-46
	NTRK2	NM_001007097	-2.29827	1.46759e-18	7.79526e-18
	MEOX2	NM_005924	-2.29486	7.72281e-21	4.69769e-20
	MGP	NM_000900	-2.29412	2.12749e-29	2.06731e-28
	TCEAL7	NM_001348258	-2.29371	3.31978e-47	7.57771e-46
	RND2	NM_005440	-2.29301	8.46708e-40	1.36914e-38
	CCDC158	NM_001042784	-2.29196	3.31538e-46	7.17724e-45
	SCTR	NM_002980	-2.29085	1.25011e-29	1.22945e-28
	HDAC9	NM_001204144	-2.28975	2.35353e-52	6.67284e-51
	ERBB4	NM_001042599	-2.28652	1.23738e-29	1.21741e-28
	ACADS	NM_000017	-2.28507	3.64639e-54	1.11958e-52
	APOB	NM_000384	-2.28408	1.20497e-10	3.75885e-10
	CDK5R2	NM_003936	-2.28007	1.58544e-21	1.00621e-20
	SLC35F1	NM_001029858	-2.27998	1.83426e-44	3.68858e-43
	KIT	NM_000222	-2.2795	5.67124e-45	1.17037e-43
	CEND1	NM_016564	-2.27889	2.52576e-43	4.82847e-42
	GNG3	NM_012202	-2.27837	6.25729e-55	1.99418e-53
	SLAMF7	NM_001282588	-2.27671	8.26304e-32	9.05696e-31
	NUDT10	NM_001304963	-2.2767	4.35369e-27	3.76159e-26
	MSRB3	NM_001031679	-2.2751	1.11265e-37	1.63247e-36
	LRRC55	NM_001005210	-2.27351	3.07379e-36	4.22659e-35
	SLCO2A1	NM_005630	-2.27318	3.28716e-53	9.60101e-52
	RSPO3	NM_032784	-2.27199	7.45117e-27	6.3571e-26
	NAT2	NM_000015	-2.27066	2.25817e-34	2.81315e-33
	KCNT2	NM_001287819	-2.27013	1.40503e-33	1.6797e-32
	PIK3CG	NM_001282426	-2.26745	3.07423e-42	5.58039e-41
	PLA2G2C	NM_001105572	-2.26652	3.21774e-32	3.59738e-31
	CLC	NM_001828	-2.26621	9.41835e-10	2.73881e-09
	ZNF835	NM_001005850	-2.264	1.1242e-37	1.64845e-36
	LRCH2	NM_001243963	-2.2633	1.05189e-39	1.69332e-38
	DRD5	NM_000798	-2.26103	7.32519e-16	3.29391e-15
	KRT14	NM_000526	-2.25996	2.48414e-16	1.14927e-15
	ART4	NM_001354646	-2.25884	2.00165e-21	1.26146e-20
	KCTD8	NM_198353	-2.25815	1.34488e-27	1.19563e-26
	TUB	NM_003320	-2.25696	4.21392e-40	6.88921e-39
	HBA2	NM_000517	-2.25658	3.72985e-29	3.58832e-28
	SIGLEC1	NM_001367089	-2.2564	7.67148e-37	1.08569e-35
	RHBDL2	NM_001304746	-2.25558	9.4814e-33	1.08407e-31
	PI15	NM_001324403	-2.25521	6.5393e-22	4.24549e-21
	PTGIS	NM_000961	-2.25477	1.16965e-25	9.32498e-25
	FMO5	NM_001144829	-2.25472	3.38486e-54	1.04182e-52
	CAMK2B	NM_001220	-2.25443	1.57682e-24	1.18048e-23
	TLR7	NM_016562	-2.25272	2.19387e-38	3.35164e-37
	MATN2	NM_001317748	-2.25266	1.1712e-34	1.48029e-33
	DYNC1I1	NM_001135556	-2.25074	3.5048e-27	3.04487e-26
	GAPT	NM_001304428	-2.25066	1.01895e-30	1.05965e-29
	ZNF471	NM_001321768	-2.24843	3.98836e-34	4.90068e-33
	ZIC1	NM_003412	-2.24798	1.53924e-18	8.16721e-18
	ANKRD33B	NM_001164440	-2.24781	9.96132e-54	3.01076e-52
	DCN	NM_001920	-2.24685	6.40979e-28	5.79458e-27
	LINC02033	NR_147141	-2.24673	1.94215e-40	3.23182e-39
	TOX	NM_014729	-2.24303	1.62656e-38	2.50317e-37
	BEX4	NM_001080425	-2.2393	1.36193e-51	3.7393e-50
	KLRB1	NM_002258	-2.23852	7.83903e-49	1.91429e-47
	FRMD1	NM_001122841	-2.2354	1.08864e-21	6.98487e-21
	GGT6	NM_001122890	-2.23372	6.48148e-21	3.96271e-20
	AKR1C2	NM_001135241	-2.23265	1.26896e-44	2.56822e-43
	PALM	NM_001040134	-2.2309	1.26999e-45	2.68243e-44
	CYP4F29P	NR_026755	-2.23068	6.43326e-19	3.48923e-18
	SSBP2	NM_001256732	-2.23029	2.15019e-70	1.24163e-68
	ROR1	NM_001083592	-2.22897	1.97093e-37	2.86502e-36
	LINC01016	NR_038989	-2.22871	1.12998e-35	1.50766e-34
	DPYD	NM_000110	-2.22726	9.76987e-43	1.81666e-41
	MUC4	NM_001322468	-2.22667	3.46805e-14	1.40468e-13
	SUGCT	NM_001193311	-2.22449	1.71869e-58	6.22218e-57
	PTPRN	NM_001199763	-2.22306	1.40537e-24	1.05558e-23
	CDKL2	NM_001330724	-2.22219	2.63315e-35	3.44567e-34
	CD19	NM_001178098	-2.22198	1.48645e-31	1.60413e-30
	PCDH20	NM_022843	-2.22126	1.07563e-20	6.50519e-20
	EML5	NM_001385116	-2.22113	1.16934e-26	9.8661e-26
	ACADL	NM_001608	-2.21992	3.42272e-25	2.65805e-24
	LINC02292	NR_110127	-2.21938	2.87972e-34	3.56279e-33
	CYBRD1	NM_001127383	-2.21931	1.07895e-38	1.68202e-37
	PLCD1	NM_001130964	-2.21705	1.12383e-87	1.18885e-85
	PP7080	NR_024158	-2.21605	1.19591e-36	1.6774e-35
	XCR1	NM_001024644	-2.21535	2.41957e-22	1.60775e-21
	LRRTM4	NM_001134745	-2.21492	2.50759e-23	1.76154e-22
	LINC02408	NR_103861	-2.21473	1.86713e-31	1.99952e-30
	APCDD1L	NM_001304787	-2.21402	6.0553e-19	3.29275e-18
	RAB9B	NM_016370	-2.21359	1.94026e-40	3.23082e-39
	LRP1B	NM_018557	-2.21298	1.02134e-25	8.17103e-25
	SNCA	NM_000345	-2.21157	1.24291e-36	1.74042e-35
	PPP2R3A	NM_001190447	-2.21154	1.31044e-81	1.14958e-79
	CLIC5	NM_001114086	-2.21035	7.63632e-48	1.7868e-46
	AQP7	NM_001170	-2.20711	3.77178e-46	8.12358e-45
	NPAS3	NM_001164749	-2.20581	3.66208e-28	3.36006e-27
	KLK3	NM_001030047	-2.20575	8.15424e-15	3.4354e-14
	LOC100130111	NR_135221	-2.20485	1.52292e-17	7.62279e-17
	SPX	NM_030572	-2.20327	1.50395e-32	1.70333e-31
	C16orf54	NM_175900	-2.20204	3.10186e-36	4.26285e-35
	SH2D1B	NM_053282	-2.2017	1.91149e-33	2.2573e-32
	KCNA5	NM_002234	-2.20071	5.96132e-36	8.04762e-35
	TLR3	NM_003265	-2.19952	1.41895e-62	5.94424e-61
	CEACAM1	NM_001024912	-2.19923	2.2855e-44	4.57773e-43
	KLK13	NM_001348177	-2.199	5.70194e-16	2.57873e-15
	DRAIC	NR_026979	-2.19851	1.5701e-18	8.32394e-18
	SERPINA6	NM_001756	-2.19848	2.73955e-12	9.73104e-12
	LIMS2	NM_001136037	-2.19761	1.60334e-40	2.68399e-39
	KL	NM_004795	-2.19739	4.22052e-36	5.75e-35
	MANCR	NR_024475	-2.19709	1.53351e-22	1.0315e-21
	DACT2	NM_001286350	-2.19562	1.05102e-16	4.97961e-16
	EPB41L4A	NM_001347887	-2.19472	1.84535e-45	3.86848e-44
	SCN4A	NM_000334	-2.19445	2.3173e-26	1.9255e-25
	NRG3	NM_001010848	-2.19352	4.21787e-33	4.89144e-32
	NCF1B	NR_003186	-2.19141	7.4845e-32	8.21793e-31
	ABCB1	NM_000927	-2.19028	6.82662e-21	4.16967e-20
	PTX3	NM_002852	-2.18986	1.8502e-38	2.84386e-37
	KCNC1	NM_001112741	-2.18965	1.11798e-36	1.5716e-35
	CARTPT	NM_004291	-2.18928	1.33649e-11	4.49732e-11
	CAND2	NM_001162499	-2.18817	6.51228e-68	3.41583e-66
	LOC105375166	NR_134258	-2.1863	1.21635e-21	7.77459e-21
	RADIL	NM_018059	-2.18587	8.52955e-29	8.09456e-28
	SEMA3G	NM_020163	-2.1856	5.40272e-57	1.8659e-55
	TMIGD3	NM_001081976	-2.18485	7.18068e-50	1.8429e-48
	LOC101928834	NR_120646	-2.18483	6.2611e-28	5.66424e-27
	XPNPEP2	NM_003399	-2.18409	3.65161e-14	1.47713e-13
	DDR2	NM_001014796	-2.18225	3.97009e-33	4.61899e-32
	SHOX	NM_000451	-2.18199	3.08486e-26	2.54564e-25
	DLGAP2	NM_001277161	-2.18155	4.12157e-33	4.78859e-32
	PTPRH	NM_001161440	-2.18099	7.3081e-54	2.21949e-52
	MAP6	NM_033063	-2.17762	2.10354e-41	3.68295e-40
	P3H2	NM_001134418	-2.17571	5.60239e-39	8.84335e-38
	CFL2	NM_001243645	-2.17538	1.61101e-59	6.07191e-58
	ADCY2	NM_020546	-2.17337	9.08649e-34	1.0946e-32
	AR	NM_000044	-2.17271	1.8233e-31	1.95591e-30
	KIF19	NM_153209	-2.16964	3.14774e-19	1.74292e-18
	PID1	NM_001100818	-2.16874	1.26499e-33	1.51301e-32
	SMIM43	NM_001317837	-2.16744	2.33242e-33	2.73514e-32
	CPNE5	NM_001314017	-2.1674	1.2013e-66	5.98913e-65
	CCR10	NM_016602	-2.16599	7.45053e-40	1.20865e-38
	UTS2B	NM_198152	-2.16563	2.18464e-29	2.11957e-28
	CPA2	NM_001869	-2.16503	7.9769e-15	3.36406e-14
	BTLA	NM_001085357	-2.16302	2.3323e-35	3.05994e-34
	DTNA	NM_001128175	-2.16287	3.20642e-28	2.95167e-27
	MT3	NM_005954	-2.16272	1.37739e-13	5.36901e-13
	STAC2	NM_001351360	-2.16193	1.82147e-26	1.52457e-25
	MRGPRF-AS1	NR_120541	-2.16156	5.31078e-32	5.88511e-31
	ADRA2A	NM_000681	-2.15946	5.96928e-27	5.12756e-26
	ALDH1L1	NM_001270364	-2.15831	1.85599e-12	6.66119e-12
	PAPSS2	NM_001015880	-2.15748	7.32019e-46	1.56187e-44
	SYP	NM_003179	-2.15688	1.21688e-62	5.13561e-61
	CCDC178	NM_001105528	-2.15448	1.46595e-31	1.58268e-30
	NXPH3	NM_007225	-2.15235	2.23426e-24	1.65984e-23
	PHGR1	NM_001145643	-2.1496	6.84165e-16	3.08199e-15
	FENDRR	NR_033925	-2.14905	4.02529e-38	6.05043e-37
	GLIPR2	NM_001287010	-2.14834	4.84564e-68	2.56839e-66
	CYSLTR1	NM_001282186	-2.14631	7.70759e-49	1.88402e-47
	TMEM238L	NM_001388428	-2.14622	1.43572e-35	1.90047e-34
	KIAA0513	NM_001286565	-2.14351	1.723e-63	7.53124e-62
	DAND5	NM_152654	-2.14155	5.78539e-28	5.24707e-27
	ST6GALNAC1	NM_001289107	-2.14098	1.67077e-18	8.8446e-18
	CD48	NM_001256030	-2.14094	2.62595e-43	5.01239e-42
	ADH6	NM_000672	-2.13841	1.33921e-26	1.12692e-25
	PROM2	NM_001165977	-2.13742	2.00719e-18	1.05744e-17
	RCAN2	NM_001251973	-2.13494	1.24677e-74	8.46091e-73
	UST	NM_005715	-2.13428	1.90827e-33	2.25456e-32
	LOC643201	NR_036494	-2.13424	3.12394e-20	1.8355e-19
	FBLN1	NM_001996	-2.1341	7.94584e-25	6.06403e-24
	NACAD	NM_001146334	-2.13291	1.48983e-49	3.766e-48
	GPA33	NM_005814	-2.13092	9.5797e-29	9.06722e-28
	GNG2	NM_001243773	-2.13087	3.97773e-73	2.57448e-71
	MUC12	NM_001164462	-2.12897	3.77713e-11	1.22737e-10
	MAFA	NM_201589	-2.12853	6.26311e-30	6.24748e-29
	SFTPD	NM_003019	-2.12717	1.90364e-29	1.85408e-28
	BMP2	NM_001200	-2.1265	9.09144e-49	2.20941e-47
	C2orf74	NM_001143959	-2.12567	5.72931e-37	8.14953e-36
	KCNIP4	NM_001035003	-2.12453	8.22924e-67	4.15205e-65
	UGP2	NM_001001521	-2.1232	3.64639e-97	5.46459e-95
	RTN1	NM_001243115	-2.12299	5.8153e-42	1.0406e-40
	ITIH5	NM_001001851	-2.12252	3.43593e-42	6.21454e-41
	CYP2C18	NM_000772	-2.12249	7.30597e-22	4.73103e-21
	CIDEB	NM_001318807	-2.12224	3.46327e-28	3.18229e-27
	ARHGEF25	NM_001111270	-2.12213	1.19281e-48	2.88763e-47
	CAMK2A	NM_001363989	-2.12204	1.92229e-33	2.26899e-32
	HSPA2	NM_001387931	-2.12144	7.46824e-40	1.21074e-38
	SERTM1	NM_203451	-2.12132	1.26094e-28	1.1859e-27
	XCL2	NM_003175	-2.11997	2.14267e-23	1.50983e-22
	PRDM6	NM_001136239	-2.11762	3.5965e-30	3.63213e-29
	NR3C1	NM_000176	-2.11602	2.37121e-52	6.71539e-51
	MYO1A	NM_001256041	-2.11582	2.70143e-32	3.03092e-31
	KRBOX1	NM_001205272	-2.11464	1.85384e-21	1.17227e-20
	LOC100240735	NR_026658	-2.11183	3.08354e-31	3.27986e-30
	GRIK2	NM_001166247	-2.10956	1.60821e-24	1.20291e-23
	SUSD5	NM_015551	-2.10674	2.69804e-27	2.357e-26
	PLCE1	NM_001165979	-2.10543	3.60403e-80	2.95565e-78
	PACSIN1	NM_001199583	-2.10358	3.23127e-35	4.21085e-34
	PTPRR	NM_001207015	-2.10273	5.12087e-29	4.90624e-28
	TTLL7	NM_001350214	-2.10146	1.82592e-32	2.06241e-31
	RPS6KA6	NM_001330512	-2.10107	4.72504e-18	2.44075e-17
	HCN4	NM_005477	-2.10059	1.42646e-28	1.33808e-27
	ENPP3	NM_005021	-2.09978	1.2939e-13	5.05456e-13
	KCNJ12	NM_021012	-2.09407	3.20432e-15	1.38832e-14
	FIGN	NM_001321825	-2.0923	4.87244e-34	5.95502e-33
	ZNF726	NM_001190829	-2.09224	3.38414e-26	2.78712e-25
	KLHL14	NM_020805	-2.09149	3.86456e-17	1.8838e-16
	CCDC85A	NM_001080433	-2.09124	7.52072e-24	5.44264e-23
	DMD	NM_000109	-2.09048	1.50054e-33	1.78794e-32
	ITGA8	NM_001291494	-2.08983	1.93334e-65	9.14958e-64
	ADRA1B	NM_000679	-2.08981	4.60185e-28	4.19634e-27
	PDLIM3	NM_001114107	-2.08937	5.10548e-32	5.66259e-31
	LINC02798	XR_001738201	-2.08847	1.98097e-28	1.84517e-27
	CLMP	NM_024769	-2.08845	1.61817e-37	2.35904e-36
	RAB39B	NM_171998	-2.08834	1.82267e-31	1.95591e-30
	FAM43B	NM_207334	-2.08737	2.59525e-21	1.62176e-20
	MICU3	NM_001349810	-2.08619	4.0049e-31	4.23484e-30
	TMEM74	NM_153015	-2.08605	1.29971e-28	1.22157e-27
	GS1-204I12.4	XR_922362	-2.0858	3.37236e-25	2.62217e-24
	LOC101928994	NR_120648	-2.08577	2.5432e-26	2.10626e-25
	ARL4D	NM_001661	-2.0845	1.128e-51	3.10719e-50
	SERTAD4	NM_001354173	-2.08429	1.43703e-36	2.00444e-35
	IL16	NM_001172128	-2.08281	4.67802e-55	1.49845e-53
	ADAMTS19	NM_133638	-2.08048	5.31595e-13	1.98193e-12
	SLC5A12	NM_178498	-2.0804	6.49185e-15	2.75392e-14
	CD1C	NM_001765	-2.07913	1.41009e-31	1.52434e-30
	DAAM2	NM_001201427	-2.07898	1.70961e-63	7.4857e-62
	LINC00494	NR_026958	-2.0784	5.10741e-18	2.63125e-17
	GALNT17	NM_022479	-2.07823	3.43764e-29	3.31353e-28
	NMRAL2P	NR_033752	-2.07802	4.45222e-31	4.6901e-30
	ADRB1	NM_000684	-2.0767	1.50562e-23	1.07052e-22
	NAAA	NM_001042402	-2.07633	1.92045e-77	1.41378e-75
	LGALS12	NM_001142535	-2.07507	2.67991e-18	1.40304e-17
	FFAR4	NM_001195755	-2.07256	3.75725e-18	1.95447e-17
	LRRN3	NM_001099658	-2.07237	2.08687e-23	1.47091e-22
	SEC14L6	NM_001193336	-2.07214	1.81898e-29	1.77506e-28
	GSN	NM_000177	-2.07165	1.17733e-49	2.99409e-48
	KCNMB2	NM_001278911	-2.06963	2.10086e-25	1.65188e-24
	FBXO32	NM_001242463	-2.06921	6.94754e-46	1.48361e-44
	NRG1	NM_001159995	-2.06575	2.91065e-25	2.27229e-24
	EPIST	NR_105049	-2.06572	4.76322e-22	3.12057e-21
	MPP2	NM_001278370	-2.06319	7.5942e-49	1.85811e-47
	SHE	NM_001010846	-2.06306	2.54648e-63	1.10539e-61
	EIF4E3	NM_001134649	-2.06279	2.64961e-60	1.03265e-58
	TMEM108	NM_001136469	-2.06255	4.61231e-44	9.0793e-43
	CYP1B1-AS1	NM_173652	-2.06185	2.96573e-37	4.26919e-36
	LOC100505501	NR_149030	-2.06177	3.64407e-30	3.67575e-29
	ARHGEF26-AS1	NR_037901	-2.06166	3.32212e-19	1.83544e-18
	TIFAB	NM_001099221	-2.06143	8.95904e-23	6.10947e-22
	EXTL1	NM_004455	-2.06055	1.78735e-27	1.57508e-26
	PAQR5	NM_001104554	-2.06017	3.95014e-47	8.9921e-46
	GDF6	NM_001001557	-2.06009	9.36202e-17	4.45656e-16
	CMBL	NM_138809	-2.05923	1.10179e-25	8.79229e-25
	WFIKKN2	NM_001330341	-2.05591	3.00491e-24	2.21926e-23
	VSIG4	NM_001100431	-2.05583	1.16609e-27	1.0385e-26
	MGAM	NM_001365693	-2.05545	6.68327e-26	5.41044e-25
	NDN	NM_002487	-2.05217	3.48385e-53	1.01637e-51
	AXDND1	NM_144696	-2.05197	1.03099e-14	4.31899e-14
	VIPR2	NM_001304522	-2.05165	9.39314e-25	7.12108e-24
	FLVCR2	NM_001195283	-2.05093	1.32193e-62	5.5563e-61
	LGALS4	NM_006149	-2.05023	1.57433e-38	2.42576e-37
	MPPED2	NM_001145399	-2.04979	1.30027e-28	1.22157e-27
	EML1	NM_001008707	-2.04923	9.16374e-48	2.13231e-46
	APOBR	NM_018690	-2.04887	9.6774e-31	1.00764e-29
	CES1	NM_001025194	-2.04847	4.01114e-15	1.72718e-14
	LRRN4CL	NM_203422	-2.0481	1.61554e-46	3.54925e-45
	CTSE	NM_001317331	-2.04725	1.18824e-07	2.86664e-07
	SPINK5	NM_001127698	-2.04694	3.17563e-24	2.3426e-23
	PPP1R16B	NM_001172735	-2.04594	2.35778e-49	5.91252e-48
	MIR133A1HG	NR_110369	-2.04522	8.30647e-19	4.4715e-18
	MSTN	NM_005259	-2.04503	2.54623e-24	1.8866e-23
	CPLX2	NM_001008220	-2.04379	1.52238e-14	6.31243e-14
	TRANK1	NM_001329998	-2.04019	8.17309e-64	3.63558e-62
	RYR3	NM_001036	-2.03994	7.92181e-49	1.93263e-47
	KLF9	NM_001206	-2.0395	6.64567e-51	1.77244e-49
	LRRK2	NM_198578	-2.03618	1.71961e-26	1.44171e-25
	TMEM132B	NM_001286219	-2.03442	2.201e-29	2.13461e-28
	PLCG2	NM_002661	-2.03307	1.05821e-52	3.03792e-51
	TINAG	NM_014464	-2.03233	1.45029e-19	8.19617e-19
	PDCD4	NM_001199492	-2.03087	4.087e-89	4.61428e-87
	PDE5A	NM_001083	-2.03044	5.63887e-51	1.50711e-49
	ANKRD35	NM_001280799	-2.02946	4.11652e-46	8.8356e-45
	CHRNA1	NM_000079	-2.02925	8.19197e-31	8.56161e-30
	MAP2	NM_001039538	-2.02925	5.60613e-34	6.82852e-33
	LOC101927815	NR_125423	-2.02875	2.88752e-14	1.17636e-13
	PLPP1	NM_003711	-2.0245	3.26017e-101	5.78037e-99
	ATP2A3	NM_005173	-2.02308	7.11357e-28	6.417e-27
	FAM216B	NM_001318932	-2.02272	1.53629e-19	8.66663e-19
	NPY4R2	NM_001278795	-2.02266	7.83932e-24	5.66831e-23
	DNAJB5	NM_001135004	-2.02205	1.90933e-50	5.01786e-49
	ICAM3	NM_001320605	-2.02118	1.02698e-30	1.06712e-29
	AKAP12	NM_001370346	-2.02089	4.97287e-25	3.82881e-24
	MYH15	NM_014981	-2.02041	5.28711e-42	9.50211e-41
	AKAP6	NM_004274	-2.01914	5.30901e-48	1.2492e-46
	TIMD4	NM_001146726	-2.01644	5.88788e-17	2.83929e-16
	TAC1	NM_003182	-2.0138	9.93182e-10	2.88014e-09
	COL21A1	NM_001318751	-2.01113	8.14515e-29	7.74143e-28
	P2RY10	NM_001324218	-2.00997	8.96939e-24	6.46499e-23
	RMDN2	NM_001170791	-2.00987	4.08086e-81	3.49469e-79
	TRPA1	NM_007332	-2.00744	9.20156e-22	5.92197e-21
	MRC1	NM_001009567	-2.00681	1.38857e-24	1.04358e-23
	AOC1	NM_001091	-2.00669	2.78797e-28	2.57494e-27
	ZNF385D	NM_024697	-2.00651	4.66919e-21	2.87986e-20
	CMAHP	NR_002174	-2.00446	1.6081e-39	2.56899e-38
	PRRG3	NM_001372163	-2.00434	3.5512e-28	3.25952e-27
	SNCB	NM_001001502	-2.00395	1.66019e-25	1.31318e-24
	LINC02691	NR_146611	-2.00373	4.87471e-16	2.21495e-15
	ACKR4	NM_016557	-2.00308	3.98449e-21	2.46723e-20
	KANK4	NM_001320269	-2.00195	1.61374e-22	1.08287e-21
	LANCL3	NM_001170331	-2.00159	8.61605e-40	1.39234e-38
	TF	NM_001063	-1.99998	4.30226e-15	1.84843e-14
	LILRP2	NR_003061	-1.99998	6.92065e-25	5.29931e-24
	LOC105372441	NR_131203	-1.99909	2.16193e-15	9.48272e-15
	ZNF415	NM_001136038	-1.99888	1.11859e-28	1.05677e-27
	ADAMTS8	NM_007037	-1.99743	3.14198e-25	2.44758e-24
	SFTPA2	NM_001098668	-1.99704	1.69721e-14	7.02e-14
	EPB41L4A-DT	NR_027706	-1.99675	2.75478e-33	3.22142e-32
	TMTC1	NM_001193451	-1.99323	8.77518e-45	1.7962e-43
	FAM151A	NM_176782	-1.99321	6.4875e-62	2.66019e-60
	LINC00689	NM_198345	-1.99218	2.33862e-24	1.73481e-23
	NRG4	NM_138573	-1.99169	2.40007e-28	2.22402e-27
	COL28A1	NM_001037763	-1.99052	1.15353e-30	1.19565e-29
	ARMCX1	NM_016608	-1.98773	1.24349e-51	3.42157e-50
	CFP	NM_001145252	-1.98769	4.73667e-49	1.17147e-47
	ST8SIA6	NM_001004470	-1.98608	3.62811e-18	1.88846e-17
	BFSP2	NM_003571	-1.98391	7.75196e-23	5.305e-22
	SMPX	NM_014332	-1.98269	2.44884e-08	6.31252e-08
	ASAP3	NM_001143778	-1.98127	4.87319e-66	2.35043e-64
	CD207	NM_015717	-1.97964	6.47248e-23	4.44026e-22
	FCN1	NM_002003	-1.97916	9.52708e-20	5.43415e-19
	BCL2	NM_000633	-1.97905	2.04465e-54	6.37896e-53
	WNT9A	NM_003395	-1.97899	9.35402e-34	1.12575e-32
	BLOC1S5-TXNDC5	NR_037616	-1.97836	1.21224e-29	1.19314e-28
	SSTR1	NM_001049	-1.97826	2.16739e-26	1.8069e-25
	LOC112267871	NR_160657	-1.97806	4.27676e-22	2.81212e-21
	FOXI2	NM_207426	-1.97781	4.09234e-26	3.35393e-25
	PRDM16-DT	NM_001004337	-1.97717	1.00605e-17	5.09439e-17
	LOC101929331	NR_121587	-1.97711	2.16831e-26	1.80707e-25
	ATP8A2	NM_001313741	-1.9771	1.4155e-41	2.50267e-40
	TMEM63C	NM_020431	-1.97647	6.24801e-19	3.39461e-18
	PCDH19	NM_001105243	-1.97632	2.69867e-16	1.24372e-15
	AK5	NM_012093	-1.97535	2.84101e-27	2.47674e-26
	LRRC66	NM_001024611	-1.97505	7.49662e-44	1.46085e-42
	VWA3B	NM_001345864	-1.97419	7.75764e-29	7.38149e-28
	ABCA10	NM_001377321	-1.97352	3.53615e-31	3.75336e-30
	FAM13C	NM_001001971	-1.9729	3.13617e-41	5.44923e-40
	LINC01644	NR_109967	-1.97252	2.701e-21	1.68659e-20
	RET	NM_000323	-1.97239	7.19835e-22	4.66254e-21
	CCR9	NM_001256369	-1.97127	6.41028e-22	4.16387e-21
	CAV1	NM_001172895	-1.97113	1.68851e-44	3.40093e-43
	NEXN	NM_001172309	-1.9692	2.25077e-29	2.18204e-28
	MS4A4E	NM_001351235	-1.96665	5.46004e-27	4.69653e-26
	HPCAL4	NM_001282396	-1.96483	2.29319e-24	1.70211e-23
	IQGAP2	NM_001285460	-1.96453	1.34817e-30	1.39281e-29
	GASK1A	NM_001129908	-1.96357	6.39466e-23	4.38926e-22
	FBLN2	NM_001004019	-1.96232	3.38919e-19	1.87126e-18
	RIMS1	NM_001168407	-1.96228	4.22468e-14	1.70347e-13
	ZNF667-AS1	NM_198879	-1.96151	1.11946e-47	2.59051e-46
	GPR17	NM_001161415	-1.96121	2.43545e-22	1.61787e-21
	ARX	NM_139058	-1.96095	6.6093e-11	2.10716e-10
	NEFH	NM_021076	-1.96063	1.22775e-34	1.54865e-33
	ZNF575	NM_001394237	-1.96037	8.9184e-98	1.37754e-95
	NCF1C	NR_003187	-1.95849	1.25287e-28	1.1792e-27
	KY	NM_001350859	-1.95674	3.2223e-24	2.37633e-23
	PCDHA3	NM_018906	-1.95651	3.46689e-22	2.28857e-21
	PRRT4	NM_001114726	-1.95603	8.0421e-17	3.84789e-16
	SMIM14	NM_001317896	-1.9547	7.25843e-62	2.96665e-60
	SLC16A7	NM_001270622	-1.95339	1.80854e-24	1.34915e-23
	ABHD3	NM_001308256	-1.95302	3.00164e-66	1.46458e-64
	GYPC	NM_001256584	-1.95176	4.18042e-52	1.17205e-50
	ADGRV1	NM_032119	-1.95161	1.93787e-21	1.22311e-20
	LRRC26	NM_001013653	-1.95154	6.18427e-08	1.53385e-07
	EFCAB1	NM_001142857	-1.95126	7.8294e-30	7.77597e-29
	PLA2G10	NM_003561	-1.95105	1.03289e-30	1.07238e-29
	CELA3A	NM_005747	-1.95073	2.23676e-18	1.17666e-17
	MTNR1A	NM_005958	-1.94962	1.32169e-15	5.86262e-15
	HDC	NM_001306146	-1.94907	1.21024e-22	8.1953e-22
	GIMAP7	NM_153236	-1.94819	9.892e-57	3.39306e-55
	RAB3B	NM_002867	-1.94718	2.84684e-25	2.22454e-24
	SRL	NM_001098814	-1.94659	3.28075e-32	3.66457e-31
	AFF2	NM_001169122	-1.94619	1.1358e-20	6.8592e-20
	CNNM1	NM_001345887	-1.94578	1.63323e-24	1.22053e-23
	ALDH1A1	NM_000689	-1.94573	4.214e-17	2.05175e-16
	MCOLN2	NM_001330647	-1.94418	1.01449e-24	7.68178e-24
	LAX1	NM_001136190	-1.9438	1.37439e-24	1.03323e-23
	MT1P3	NM_080757	-1.94317	1.12038e-20	6.76931e-20
	DNAAF9	NM_001009984	-1.94272	1.80969e-46	3.96196e-45
	SLC1A1	NM_004170	-1.94196	3.79362e-32	4.22619e-31
	TDRD10	NM_001098475	-1.94166	7.78851e-38	1.1562e-36
	FKBP1B	NM_001322963	-1.9415	8.07702e-32	8.85693e-31
	EFEMP1	NM_001039348	-1.94122	8.73157e-25	6.63152e-24
	GPR34	NM_001033513	-1.94117	2.34082e-34	2.91181e-33
	MS4A4A	NM_001243266	-1.94114	4.84147e-31	5.09589e-30
	RHAG	NM_000324	-1.93925	1.3333e-19	7.55195e-19
	CD1D	NM_001319145	-1.93919	2.54255e-56	8.56944e-55
	ZNF582-DT	NR_037159	-1.93834	1.21275e-35	1.61467e-34
	MEIS1	NM_002398	-1.93829	1.50046e-38	2.31903e-37
	SLC22A17	NM_001289050	-1.93795	1.88326e-46	4.11586e-45
	SETBP1-DT	XR_002958203	-1.93614	1.76852e-34	2.21743e-33
	NPY4R	NM_001278794	-1.93561	3.40025e-20	1.99181e-19
	MT1L	NR_001447	-1.93553	2.37595e-26	1.97293e-25
	CD180	NM_005582	-1.9355	6.15393e-35	7.90094e-34
	NKAPL	NM_001007531	-1.93549	1.03223e-26	8.74447e-26
	FGF2	NM_001361665	-1.93503	7.64124e-31	7.98935e-30
	RCSD1	NM_001322923	-1.93369	2.25329e-58	8.11605e-57
	SMIM6	NM_001162997	-1.9327	9.46372e-50	2.41896e-48
	KLRC1	NM_001304448	-1.93202	4.74085e-19	2.59423e-18
	DLG2	NM_001142699	-1.9312	3.68227e-36	5.0303e-35
	MEIS2	NM_001220482	-1.92973	4.19752e-29	4.02902e-28
	GLRA2	NM_001118885	-1.92715	2.33639e-08	6.03131e-08
	PIGZ	NM_025163	-1.92545	3.09418e-31	3.28979e-30
	DSEL	NM_032160	-1.92538	1.04612e-35	1.40022e-34
	RSAD2	NM_080657	-1.92491	6.99133e-29	6.66493e-28
	PLA2G2A	NM_000300	-1.9245	1.7134e-06	3.71881e-06
	RGS2	NM_002923	-1.92404	1.07738e-35	1.44129e-34
	ZNF793-AS1	NR_110723	-1.92352	5.16939e-19	2.8177e-18
	VLDLR-AS1	NR_015375	-1.92296	4.16789e-20	2.43074e-19
	C1QTNF12	NM_001014980	-1.92245	2.29902e-25	1.80601e-24
	CDC14A	NM_001319210	-1.92189	3.32059e-83	3.05119e-81
	FSIP1	NM_001324338	-1.92118	9.01595e-25	6.83925e-24
	CPA6	NM_001127445	-1.91993	7.2165e-10	2.12106e-09
	CASQ1	NM_001231	-1.91879	1.10104e-23	7.88644e-23
	ECI2-DT	NR_103764	-1.91869	3.92272e-35	5.0961e-34
	TXLNB	NM_153235	-1.91864	1.36748e-27	1.21443e-26
	LINC02731	NR_027276	-1.91769	1.13392e-24	8.56287e-24
	IFNG-AS1	NR_104124	-1.91705	6.39763e-17	3.07979e-16
	CACNA2D1	NM_000722	-1.91699	4.07299e-31	4.29961e-30
	MIER3	NM_001297598	-1.91602	6.94006e-74	4.57408e-72
	TYRP1	NM_000550	-1.91521	4.40275e-17	2.14116e-16
	GLI3	NM_000168	-1.91507	1.19674e-27	1.06505e-26
	FGF14	NM_001321931	-1.91492	5.06057e-16	2.29692e-15
	TUBB2B	NM_178012	-1.91489	6.77997e-22	4.39833e-21
	NTS	NM_006183	-1.9148	4.05659e-07	9.33914e-07
	RIMS2	NM_001100117	-1.91403	3.40378e-16	1.56182e-15
	CBFA2T3	NM_005187	-1.91402	1.27539e-21	8.14158e-21
	INSYN1	NM_001039614	-1.91374	4.09273e-28	3.74429e-27
	STYK1	NM_018423	-1.91359	1.26383e-53	3.79255e-52
	SSPN	NM_001135823	-1.91309	2.02542e-41	3.5536e-40
	LINC02899	NR_131245	-1.91304	1.04474e-10	3.27321e-10
	CDKL1	NM_001282236	-1.91109	1.50434e-84	1.4456e-82
	GZMM	NM_001258351	-1.91085	2.44127e-25	1.91536e-24
	KAT2B	NM_003884	-1.91084	5.27266e-63	2.25765e-61
	NPPC	NM_024409	-1.91024	1.81781e-18	9.59879e-18
	GIMAP5	NM_018384	-1.90865	1.08109e-30	1.12149e-29
	H1-2	NM_005319	-1.90836	1.19325e-32	1.35877e-31
	SGSM1	NM_001039948	-1.90741	8.27852e-32	9.06999e-31
	GP9	NM_000174	-1.90664	1.42737e-17	7.15731e-17
	TNFAIP8L3	NM_001311175	-1.902	2.74783e-38	4.16008e-37
	SCARA3	NM_016240	-1.90128	4.27886e-38	6.4239e-37
	ETFDH	NM_001281737	-1.89914	6.17974e-106	1.2753e-103
	LINC02613	NR_110259	-1.89765	5.95058e-22	3.87526e-21
	ACACB	NM_001093	-1.89638	4.78906e-63	2.05407e-61
	SLC14A2	NM_001242692	-1.89545	1.25427e-11	4.23026e-11
	CTSW	NM_001335	-1.89526	9.85602e-23	6.70119e-22
	ZNF626	NM_001076675	-1.89522	1.19282e-33	1.42871e-32
	FBXL22	NM_001367807	-1.89517	6.46614e-52	1.80486e-50
	TLX2	NM_016170	-1.89434	2.6165e-20	1.54312e-19
	SPTBN4	NM_020971	-1.89412	8.56201e-26	6.87829e-25
	CFAP91	NM_001320316	-1.89278	4.64392e-14	1.86713e-13
	LINC01133	NR_038849	-1.8927	6.73381e-37	9.54601e-36
	COL4A5	NM_000495	-1.89264	3.07019e-23	2.14301e-22
	LINC00877	NR_104116	-1.89179	5.1221e-24	3.73795e-23
	GPR174	NM_032553	-1.89128	3.67608e-17	1.79331e-16
	PDGFD	NM_025208	-1.89049	4.10272e-50	1.06161e-48
	PTGDS	NM_000954	-1.89046	1.62403e-23	1.15243e-22
	ARPIN-AP3S2	NM_001199058	-1.88939	1.25568e-30	1.29832e-29
	ADGRD1	NM_001330497	-1.88929	4.52571e-25	3.492e-24
	UGT2B10	NM_001075	-1.88927	9.60669e-12	3.27113e-11
	BNC2	NM_001317939	-1.8892	2.08334e-26	1.73913e-25
	TDP2	NM_016614	-1.88918	3.96892e-59	1.48258e-57
	C1QTNF2	NM_001366504	-1.88917	3.88331e-46	8.34928e-45
	ADCYAP1	NM_001099733	-1.88884	2.20058e-13	8.438e-13
	KCNF1	NM_002236	-1.88879	9.81989e-15	4.11853e-14
	PCDH8	NM_002590	-1.88837	3.30243e-13	1.24843e-12
	TPSD1	NM_012217	-1.88814	6.9149e-08	1.70449e-07
	LINC01215	NR_110028	-1.88789	1.45214e-20	8.70279e-20
	SMPD1	NM_000543	-1.88522	1.28837e-59	4.89251e-58
	SGK2	NM_001199264	-1.88494	1.42014e-23	1.01146e-22
	KCTD12	NM_138444	-1.88473	5.87581e-26	4.77519e-25
	NPR1	NM_000906	-1.884	2.0058e-50	5.26041e-49
	FNBP1	NM_001363755	-1.88375	2.56103e-57	8.9306e-56
	TMEM156	NM_001303228	-1.88341	1.27192e-29	1.24944e-28
	TESPA1	NM_001098815	-1.88272	5.10483e-34	6.22695e-33
	MIR22HG	NM_001001870	-1.88237	4.05486e-65	1.89405e-63
	SORBS1	NM_001034954	-1.88137	3.82118e-29	3.67338e-28
	HIGD1A	NM_001099668	-1.87999	1.0264e-61	4.17475e-60
	P2RY13	NM_023914	-1.87983	2.05626e-25	1.61834e-24
	THEMIS	NM_001010923	-1.87954	4.70663e-24	3.43974e-23
	ZNF831	NM_001384354	-1.87953	1.29602e-22	8.75263e-22
	IKZF1	NM_001220765	-1.87787	7.72171e-34	9.3242e-33
	TCN2	NM_000355	-1.87768	8.98435e-47	2.01066e-45
	ENPP2	NM_001040092	-1.87754	1.62919e-33	1.93391e-32
	FAXDC2	NM_016348	-1.87681	2.98307e-37	4.2917e-36
	EVI2B	NM_006495	-1.87665	2.05868e-34	2.571e-33
	CX3CR1	NM_001171171	-1.87543	1.65495e-29	1.61687e-28
	TEX43	NM_207408	-1.87521	5.16142e-14	2.06892e-13
	ST8SIA1	NM_001304450	-1.87518	1.24703e-39	2.00233e-38
	ZNF135	NM_001164527	-1.87449	4.70736e-34	5.76445e-33
	TENM2	NM_001080428	-1.87283	3.35018e-17	1.63749e-16
	RTL5	NM_001024455	-1.87164	3.1118e-41	5.41062e-40
	CCDC13	NM_144719	-1.87082	1.27994e-45	2.70119e-44
	ZSCAN23	NM_001012455	-1.87047	3.2498e-17	1.59059e-16
	GIMAP1	NM_130759	-1.87002	2.08623e-55	6.80375e-54
	SGCE	NM_001099400	-1.86993	1.17092e-45	2.47733e-44
	TRIM50	NM_001281450	-1.86938	3.07293e-24	2.26883e-23
	ZIK1	NM_001010879	-1.86845	1.54477e-46	3.40269e-45
	IGLL1	NM_001369906	-1.8684	1.11163e-13	4.3628e-13
	SORBS2	NM_001145670	-1.86657	4.34982e-26	3.55801e-25
	NECAB2	NM_001329748	-1.86646	3.87952e-21	2.40341e-20
	ZNF334	NM_001270497	-1.86568	3.91555e-11	1.27153e-10
	BTK	NM_000061	-1.8647	1.43154e-36	1.99789e-35
	ZNF677	NM_001317998	-1.86331	2.37055e-38	3.60407e-37
	STBD1	NM_003943	-1.86321	6.62792e-85	6.5184e-83
	CD200R1	NM_138806	-1.86253	4.17452e-26	3.41943e-25
	SVEP1	NM_153366	-1.86195	5.64585e-34	6.86693e-33
	ZNF304	NM_001290318	-1.86042	1.81659e-31	1.95038e-30
	CITED2	NM_001168388	-1.85694	2.65087e-88	2.87676e-86
	PLA2G12B	NM_001318124	-1.85659	1.6294e-06	3.54475e-06
	CCL11	NM_002986	-1.85627	5.77347e-18	2.96348e-17
	APLP1	NM_001024807	-1.8547	5.27814e-34	6.43212e-33
	SYPL2	NM_001006603	-1.85468	1.34734e-26	1.13338e-25
	PAMR1	NM_001001991	-1.85444	2.24665e-53	6.63897e-52
	TMEM252	NM_153237	-1.85338	1.04025e-09	3.01122e-09
	CHRM1	NM_000738	-1.85247	2.6796e-13	1.02045e-12
	SOX2	NM_003106	-1.85194	6.90491e-07	1.55469e-06
	RNF165	NM_001256758	-1.851	6.94674e-19	3.75721e-18
	RIMS3	NM_014747	-1.85089	3.23641e-34	3.98841e-33
	ZC3H12C	NM_033390	-1.85077	4.0102e-31	4.23865e-30
	ADAMTS1	NM_006988	-1.84967	5.46056e-37	7.78485e-36
	UGDH	NM_001184700	-1.84931	5.52592e-65	2.5669e-63
	TWIST2	NM_001271893	-1.84757	6.44425e-22	4.18485e-21
	LINC02381	NR_026656	-1.84721	2.68959e-39	4.28309e-38
	NCAM2	NM_001352591	-1.8471	5.14788e-17	2.49486e-16
	LINC00996	NR_034033	-1.84518	4.05582e-27	3.51267e-26
	TRAT1	NM_001317747	-1.84516	6.77031e-19	3.66572e-18
	LOC441666	NR_024380	-1.84512	6.10871e-14	2.43661e-13
	RETSAT	NM_017750	-1.845	1.15046e-76	8.22871e-75
	EMP1	NM_001423	-1.84469	4.25261e-35	5.51328e-34
	CFAP54	NM_001306084	-1.84465	1.2324e-25	9.80973e-25
	STK32B	NM_001306082	-1.84418	6.40186e-35	8.2067e-34
	SYT6	NM_001253772	-1.84403	1.00746e-20	6.1032e-20
	OGDHL	NM_001143996	-1.84367	5.99699e-11	1.91899e-10
	TP73-AS1	NM_207306	-1.84323	3.40281e-46	7.36019e-45
	NCCRP1	NM_001001414	-1.84299	4.69043e-14	1.88553e-13
	ZSCAN18	NM_001145542	-1.84289	1.65625e-29	1.61751e-28
	SFTPA1	NM_001093770	-1.84103	8.40349e-16	3.76601e-15
	OSBPL1A	NM_001242508	-1.84078	6.94485e-42	1.2392e-40
	TSPAN11	NM_001080509	-1.84072	1.0403e-37	1.53078e-36
	PDE1C	NM_001191056	-1.83767	2.71261e-42	4.93821e-41
	NAPSB	NR_002798	-1.83655	6.34506e-35	8.13803e-34
	COL14A1	NM_001384947	-1.83595	1.02217e-24	7.73525e-24
	MIR9-3HG	NR_015411	-1.83572	4.18003e-22	2.75067e-21
	CYSLTR2	NM_001308465	-1.83533	2.669e-23	1.87075e-22
	FAM180A	NM_001369697	-1.83399	1.55507e-16	7.27869e-16
	P2RY8	NM_178129	-1.83259	3.50081e-45	7.26626e-44
	C8G	NM_000606	-1.82892	2.74455e-23	1.92317e-22
	JAML	NM_001098526	-1.82784	4.54415e-42	8.20129e-41
	RBMS3	NM_001003792	-1.82773	5.56777e-41	9.52955e-40
	SATB2-AS1	NM_153031	-1.82715	1.93485e-15	8.51045e-15
	TPM2	NM_001145822	-1.82647	2.3437e-23	1.64779e-22
	OTUD7A	NM_001329907	-1.8264	1.31184e-41	2.32103e-40
	SLC2A13	NM_052885	-1.82624	5.4487e-69	2.9939e-67
	MEOX1	NM_001040002	-1.82589	4.10509e-25	3.17719e-24
	RASGRP2	NM_001098670	-1.82413	1.33179e-44	2.69105e-43
	LRRC7	NM_001330635	-1.82386	8.33403e-38	1.23354e-36
	NCF1	NM_000265	-1.82335	3.54147e-27	3.07566e-26
	LOC102724488	NM_001370182	-1.82299	2.09778e-24	1.56075e-23
	MYL3	NM_000258	-1.82233	6.04124e-15	2.56926e-14
	CAP2	NM_001363533	-1.8219	4.20326e-39	6.66408e-38
	LINC01612	NR_125889	-1.82183	2.22012e-09	6.24674e-09
	ITPKA	NM_002220	-1.82138	2.0327e-26	1.69742e-25
	TLCD4	NM_001199679	-1.82059	1.01436e-27	9.04657e-27
	GAS7	NM_001130831	-1.82053	2.7908e-34	3.45618e-33
	SYNE3	NM_001363692	-1.82039	4.56139e-55	1.46482e-53
	LETR1	NR_034095	-1.82001	1.90848e-27	1.68006e-26
	ANKRD65	NM_001145210	-1.81968	4.15964e-30	4.18239e-29
	RAB44	NM_001257357	-1.81966	1.48165e-22	9.97956e-22
	AMN	NM_030943	-1.81932	3.16668e-19	1.75302e-18
	BOC	NM_001301861	-1.81892	2.26494e-26	1.8851e-25
	MESP2	NM_001039958	-1.81887	3.82467e-23	2.65199e-22
	RNF125	NM_017831	-1.81842	8.06845e-40	1.30552e-38
	NELL2	NM_001145107	-1.81733	3.72372e-16	1.70273e-15
	AKAP5	NM_004857	-1.81634	2.319e-38	3.53209e-37
	BDKRB1	NM_000710	-1.81601	1.00456e-40	1.70201e-39
	ZBED9	NM_001329616	-1.81593	6.35349e-08	1.57412e-07
	SLC36A1	NM_001308150	-1.81578	4.04733e-85	4.02765e-83
	PCDHGB5	NM_018925	-1.81577	8.94451e-16	4.00064e-15
	COL2A1	NM_001844	-1.81361	5.90151e-12	2.04069e-11
	NDNF	NM_024574	-1.81349	2.34479e-22	1.55847e-21
	CYRIA	NM_030797	-1.81266	6.80647e-39	1.07037e-37
	GPRASP1	NM_001099410	-1.81239	1.00652e-40	1.70419e-39
	FCGR2B	NM_001002273	-1.81209	8.07669e-22	5.21536e-21
	FUCA1	NM_000147	-1.81105	5.87157e-70	3.32947e-68
	CSRNP3	NM_001172173	-1.80927	1.16594e-20	7.03784e-20
	GSTM1	NM_000561	-1.80872	1.21445e-07	2.92679e-07
	SLC18A1	NM_001135691	-1.80869	6.59653e-09	1.78486e-08
	CBX7	NM_001346743	-1.8082	6.2291e-70	3.52427e-68
	ELMOD1	NM_001039772	-1.80798	1.9646e-20	1.16767e-19
	LRRC31	NM_001277127	-1.80789	8.97754e-27	7.63349e-26
	MEF2C	NM_001131005	-1.80569	8.99447e-48	2.09485e-46
	FGF7	NM_002009	-1.80559	7.29944e-20	4.19011e-19
	ESR1	NM_000125	-1.80538	3.43425e-23	2.38719e-22
	PAG1	NM_018440	-1.80485	1.55717e-46	3.427e-45
	ZEB2	NM_001171653	-1.80402	2.49997e-32	2.81241e-31
	TCF23	NM_175769	-1.80289	2.23068e-14	9.16327e-14
	TEF	NM_001145398	-1.80223	4.79631e-74	3.17781e-72
	ZFPM2	NM_001362836	-1.80186	1.17198e-25	9.3376e-25
	STK33	NM_001289058	-1.7984	1.4643e-10	4.53799e-10
	BMPER	NM_001365308	-1.79785	5.06287e-15	2.16377e-14
	CLIP3	NM_001199570	-1.79753	3.62659e-42	6.55468e-41
	FAM184A	NM_001100411	-1.79727	3.06747e-15	1.33178e-14
	ARRDC4	NM_183376	-1.79691	3.06975e-54	9.50641e-53
	CAMK4	NM_001323374	-1.79602	5.30846e-42	9.53288e-41
	SHISA6	NM_001173461	-1.79594	1.70685e-07	4.05995e-07
	C7orf31	NM_001371351	-1.79583	8.0038e-56	2.65147e-54
	SOX5	NM_001261414	-1.79567	8.52068e-27	7.25728e-26
	EPHA4	NM_001304536	-1.79554	2.05148e-21	1.2919e-20
	TGFBR3L	NM_001195259	-1.79454	8.71551e-17	4.16061e-16
	MYBPC2	NM_004533	-1.79281	4.10938e-19	2.25653e-18
	SLC25A23	NM_024103	-1.792	6.79515e-66	3.27116e-64
	CAMP	NM_004345	-1.79063	1.40078e-20	8.40101e-20
	SLC37A2	NM_001145290	-1.7889	8.40315e-25	6.39173e-24
	ADA2	NM_001282225	-1.78869	4.17497e-26	3.41943e-25
	RAB37	NM_001006637	-1.78774	1.24589e-43	2.41105e-42
	KCNA2	NM_001204269	-1.78748	1.03212e-14	4.32303e-14
	AKR1B15	NM_001080538	-1.78741	8.48836e-10	2.4781e-09
	RHOF	NM_019034	-1.78727	9.6973e-34	1.1665e-32
	AMOTL1	NM_001301007	-1.78717	9.36027e-29	8.86953e-28
	GDF10	NM_004962	-1.7867	8.5005e-08	2.08046e-07
	STMND1	NM_001190766	-1.78658	8.43919e-11	2.66558e-10
	PER3	NM_001289861	-1.78562	1.17362e-41	2.07939e-40
	HIPK4	NM_144685	-1.78553	1.58954e-25	1.25888e-24
	AHNAK	NM_001346445	-1.78548	1.00954e-33	1.21323e-32
	NPR3	NM_000908	-1.78529	1.6969e-12	6.1024e-12
	HSPB2	NM_001541	-1.78514	6.80478e-27	5.82141e-26
	MOCS1	NM_001075098	-1.78465	8.12168e-48	1.89684e-46
	NHSL2	NM_001013627	-1.78436	1.15313e-17	5.81693e-17
	KCNAB1	NM_001308217	-1.78427	6.23969e-38	9.30117e-37
	ZNF793	NM_001013659	-1.78398	3.52897e-19	1.94588e-18
	GVINP1	NR_003945	-1.78337	1.1788e-28	1.11114e-27
	ZNF542P	NM_194319	-1.78325	3.42663e-35	4.45621e-34
	SEC1P	NR_004401	-1.78277	5.11677e-30	5.1243e-29
	CERS1	NM_001290265	-1.77843	7.4012e-19	3.99528e-18
	PTGER4	NM_000958	-1.77661	6.22936e-47	1.40535e-45
	ANKRD40CL	NM_001358683	-1.77618	2.99077e-26	2.46881e-25
	MS4A7	NM_021201	-1.77541	5.393e-29	5.15684e-28
	TIAM1	NM_001353684	-1.77537	2.97058e-29	2.87214e-28
	VIPR1	NM_001251882	-1.77524	1.88809e-29	1.84043e-28
	RNF180	NM_001113561	-1.77465	3.24232e-24	2.39039e-23
	FMO4	NM_002022	-1.77452	7.42443e-67	3.76106e-65
	C4orf19	NM_001104629	-1.7744	1.61423e-54	5.06119e-53
	PCDH7	NM_001173523	-1.77438	2.29831e-26	1.91162e-25
	HOMER2	NM_004839	-1.77332	6.51653e-21	3.98317e-20
	MFSD6L	NM_152599	-1.77297	6.95863e-21	4.24824e-20
	CA14	NM_012113	-1.77147	8.89029e-34	1.07199e-32
	FCMR	NM_001142472	-1.77114	5.42261e-36	7.33612e-35
	CNGA1	NM_000087	-1.77068	1.36199e-28	1.27855e-27
	GRIN3A	NM_133445	-1.76995	2.43619e-39	3.88449e-38
	SLCO1C1	NM_001145944	-1.76703	4.30249e-26	3.52158e-25
	EGF	NM_001178130	-1.76667	3.9081e-08	9.88985e-08
	CYP8B1	NM_004391	-1.7664	1.97094e-22	1.31682e-21
	NELL1	NM_001288713	-1.76552	7.68471e-12	2.63235e-11
	MXD1	NM_001202513	-1.76383	6.14484e-47	1.38877e-45
	RELL1	NM_001085399	-1.76225	4.56519e-47	1.03734e-45
	EVI2A	NM_001003927	-1.76096	1.72597e-26	1.44608e-25
	RASGRP4	NM_001146202	-1.75869	1.89278e-28	1.76433e-27
	GIMAP8	NM_175571	-1.7583	4.53585e-51	1.21747e-49
	MIPOL1	NM_001195296	-1.75811	4.79814e-27	4.1385e-26
	LOXL4	NM_032211	-1.75776	8.55806e-30	8.48961e-29
	CMKLR1	NM_001142343	-1.75674	6.19832e-33	7.13885e-32
	BACH2	NM_001170794	-1.75607	1.18834e-23	8.49003e-23
	CCNJL	NM_001308173	-1.75525	2.48953e-34	3.09068e-33
	TRIM36	NM_001017397	-1.75471	5.58359e-35	7.18334e-34
	VEPH1	NM_001167911	-1.7538	4.59466e-20	2.67159e-19
	STK32A	NM_001112724	-1.75371	5.30797e-16	2.40401e-15
	PHYHD1	NM_001100876	-1.7534	4.80861e-33	5.56627e-32
	LOC646588	NR_157808	-1.75282	3.48096e-18	1.81337e-17
	MAP1LC3C	NM_001004343	-1.75265	2.03907e-22	1.3603e-21
	RAB27A	NM_004580	-1.75239	2.1694e-65	1.02475e-63
	GZMA	NM_006144	-1.75215	8.72029e-23	5.9515e-22
	CACNB2	NM_000724	-1.74917	5.07648e-37	7.26196e-36
	PLSCR4	NM_001128304	-1.74675	4.55111e-56	1.52169e-54
	SSC5D	NM_001144950	-1.7464	1.27426e-18	6.78554e-18
	GPR55	NM_005683	-1.74614	4.79455e-17	2.32587e-16
	DPEP2	NM_001324159	-1.74602	1.20521e-30	1.24819e-29
	CASC16	NR_033920	-1.74573	1.19104e-21	7.62249e-21
	TNR	NM_001328635	-1.74522	1.43782e-17	7.20687e-17
	ATP8B1	NM_001374385	-1.74504	1.44211e-54	4.52719e-53
	VSIR	NM_022153	-1.74465	4.56391e-53	1.32532e-51
	MEI1	NM_152513	-1.74461	6.48121e-32	7.13812e-31
	XCL1	NM_002995	-1.74383	8.96605e-13	3.29449e-12
	TCEA3	NM_003196	-1.74295	2.49632e-25	1.95733e-24
	KRT12	NM_000223	-1.74272	1.0349e-13	4.07055e-13
	TNFRSF13C	NM_052945	-1.74218	6.34774e-24	4.61766e-23
	PARM1	NM_015393	-1.74209	5.72887e-29	5.47592e-28
	PRDX6-AS1	NR_125960	-1.74188	9.23579e-49	2.24233e-47
	NTSR1	NM_002531	-1.74148	9.63133e-09	2.57145e-08
	SEPTIN9-DT	NR_136503	-1.74112	1.95088e-21	1.2307e-20
	TASL	NM_025159	-1.74055	5.09906e-28	4.643e-27
	PITPNM3	NM_001165966	-1.74027	2.78456e-35	3.64003e-34
	ZNF790-AS1	NR_040027	-1.73965	1.35132e-29	1.3264e-28
	PABPC5	NM_080832	-1.73952	2.52871e-23	1.77588e-22
	MT1A	NM_005946	-1.73835	2.04774e-10	6.27964e-10
	YPEL4	NM_001363487	-1.73805	1.18427e-24	8.93776e-24
	SH3BGR	NM_001001713	-1.73788	1.20374e-44	2.44015e-43
	TAGAP	NM_001278733	-1.7375	1.78804e-31	1.92136e-30
	SMIM2-AS1	NR_104064	-1.73684	3.33653e-19	1.843e-18
	LINC00472	NR_026807	-1.73611	2.31386e-19	1.29199e-18
	ETHE1	NM_001320867	-1.73606	5.18293e-37	7.40163e-36
	SOGA3	NM_001012279	-1.73583	1.04126e-21	6.68772e-21
	KLHL6	NM_130446	-1.7341	5.13539e-28	4.67439e-27
	GPR18	NM_001098200	-1.73408	1.43888e-21	9.1551e-21
	KLHL13	NM_001168299	-1.73211	3.87595e-14	1.56612e-13
	ZDBF2	NM_001285549	-1.7311	1.39902e-20	8.39245e-20
	SYNE1	NM_001099267	-1.731	3.92676e-30	3.95456e-29
	XKR7	NM_001011718	-1.73072	1.2144e-11	4.10236e-11
	GPAT2	NM_001321525	-1.73012	6.28137e-20	3.62222e-19
	CD163	NM_001370145	-1.72988	6.6098e-17	3.18011e-16
	SYNPO	NM_001109974	-1.72929	1.11561e-49	2.84001e-48
	PDE1A	NM_001003683	-1.72885	1.33908e-31	1.45007e-30
	ZNF804A	NM_194250	-1.72758	5.16193e-19	2.81425e-18
	CSRP1	NM_001144773	-1.7271	7.00252e-58	2.48664e-56
	ADAM28	NM_001304351	-1.72709	3.51006e-28	3.22293e-27
	CYP26B1	NM_001277742	-1.72698	1.59155e-25	1.26008e-24
	TXNIP	NM_001313972	-1.72656	2.30652e-34	2.87197e-33
	FGF13	NM_001139498	-1.72646	4.93035e-21	3.03722e-20
	RPRM	NM_019845	-1.72544	4.56192e-10	1.36408e-09
	PCP4	NM_006198	-1.72285	4.13737e-06	8.62591e-06
	GIMAP6	NM_001007224	-1.72273	3.84739e-41	6.63919e-40
	FAXC	NM_001346530	-1.72268	2.50158e-16	1.15712e-15
	ZNF671	NM_001321375	-1.72268	3.95686e-44	7.81961e-43
	FYB2	NM_001004303	-1.72264	7.09627e-12	2.43842e-11
	RAB6B	NM_001363953	-1.72261	3.5699e-43	6.76293e-42
	ACVRL1	NM_000020	-1.72254	2.42322e-38	3.67971e-37
	CFH	NM_000186	-1.72246	5.8166e-29	5.55556e-28
	CLGN	NM_001130675	-1.72233	1.29025e-11	4.34519e-11
	ZNF781	NM_152605	-1.72222	1.46439e-30	1.50979e-29
	PDE4C	NM_000923	-1.72086	4.39287e-19	2.40852e-18
	REEP1	NM_001164730	-1.72045	1.77523e-13	6.86241e-13
	HES5	NM_001010926	-1.72032	5.91819e-14	2.36212e-13
	SLC7A2	NM_001008539	-1.71998	2.94019e-17	1.44327e-16
	CYTL1	NM_018659	-1.71936	1.21604e-16	5.73876e-16
	EPHX2	NM_001256482	-1.71772	1.31504e-32	1.49475e-31
	ANK3	NM_001149	-1.71737	1.21776e-62	5.13561e-61
	ENDOD1	NM_015036	-1.71599	2.65433e-80	2.19829e-78
	ELOVL4	NM_022726	-1.71592	4.92475e-30	4.93789e-29
	SPART	NM_001142294	-1.71592	6.93688e-34	8.40876e-33
	LSP1	NM_001013253	-1.7153	1.21478e-32	1.38203e-31
	COL25A1	NM_001256074	-1.71484	1.26195e-17	6.34553e-17
	IL10RA	NM_001558	-1.71253	1.70077e-31	1.83071e-30
	ATP2B4	NM_001001396	-1.7124	8.11947e-36	1.09259e-34
	GSTM2	NM_000848	-1.71204	3.35019e-50	8.67776e-49
	BRINP2	NM_021165	-1.71142	2.49e-13	9.50868e-13
	TSPAN2	NM_001308315	-1.70895	3.30067e-22	2.18227e-21
	CHRNB4	NM_000750	-1.70862	6.72388e-20	3.87207e-19
	SLC39A5	NM_001135195	-1.70796	9.9663e-12	3.38946e-11
	SLC2A5	NM_001135585	-1.70775	1.18993e-26	1.00264e-25
	CPAMD8	NM_015692	-1.70731	6.01885e-41	1.02806e-39
	ZNF772	NM_001024596	-1.70693	5.25785e-21	3.23186e-20
	VWA5B2	NM_001320373	-1.7069	1.01221e-15	4.51452e-15
	KLK1	NM_002257	-1.70633	9.45444e-17	4.49885e-16
	RPL17P6	NM_001093734	-1.70628	1.12416e-09	3.24612e-09
	ACAA2	NM_006111	-1.70544	2.43157e-43	4.65195e-42
	AQP12A	NM_198998	-1.70544	2.93984e-14	1.19651e-13
	GZMK	NM_002104	-1.70519	2.79916e-13	1.06409e-12
	ARHGEF37	NM_001001669	-1.70441	3.52553e-53	1.02734e-51
	APPL2	NM_001251904	-1.70358	1.472e-93	1.93024e-91
	ZNF418	NM_001317027	-1.70294	6.6739e-25	5.11503e-24
	SPTLC3	NM_001349945	-1.70271	2.78854e-23	1.95291e-22
	C3orf86	NM_001351479	-1.70216	2.53874e-16	1.17302e-15
	GPRIN2	NM_001385275	-1.70203	3.79567e-32	4.2266e-31
	CAPN6	NM_014289	-1.70193	2.44103e-08	6.29305e-08
	TMIGD2	NM_001169126	-1.70127	1.4981e-21	9.52463e-21
	DNAJC28	NM_001040192	-1.70035	1.98426e-43	3.81357e-42
	SLC26A7	NM_001282356	-1.70004	5.68217e-16	2.57025e-15
	CACNA1A	NM_000068	-1.69924	1.52125e-30	1.56585e-29
	FXYD3	NM_001136007	-1.69853	2.01391e-22	1.34387e-21
	ITGB7	NM_000889	-1.69807	2.3474e-27	2.05639e-26
	SERTM2	NM_001354473	-1.69744	5.93929e-12	2.0529e-11
	CABCOCO1	NM_001366905	-1.6964	1.81292e-20	1.08084e-19
	FHL5	NM_001170807	-1.69578	1.16373e-28	1.09769e-27
	CCDC141	NM_001316745	-1.69484	3.2188e-16	1.47883e-15
	ZZEF1	NM_015113	-1.69315	3.05868e-65	1.43941e-63
	GABRA2	NM_000807	-1.69262	7.65055e-10	2.24392e-09
	NSG1	NM_001040101	-1.69201	2.61761e-20	1.54341e-19
	TLR8	NM_016610	-1.69176	2.09312e-14	8.61087e-14
	UGT3A2	NM_001168316	-1.69143	1.01621e-16	4.82373e-16
	GCGR	NM_000160	-1.69141	5.51463e-17	2.66491e-16
	CLIC2	NM_001289	-1.69042	6.60902e-38	9.84005e-37
	PCDHGB4	NM_003736	-1.68946	1.33088e-14	5.53935e-14
	MS4A6A	NM_001247999	-1.68913	9.61577e-27	8.16238e-26
	VWDE	NM_001135924	-1.68853	1.23828e-07	2.98193e-07
	PPP1R14D	NM_001130143	-1.68772	4.159e-18	2.15677e-17
	CD96	NM_001318889	-1.68641	2.34293e-27	2.05318e-26
	TSPYL5	NM_033512	-1.68528	1.50747e-33	1.79534e-32
	FAM107B	NM_001282695	-1.68508	7.77811e-37	1.10017e-35
	GNAI1	NM_001256414	-1.68497	7.79165e-40	1.26155e-38
	LOC283683	NR_040057	-1.6844	2.7241e-13	1.03649e-12
	LINC00488	NM_001040054	-1.68419	3.58685e-16	1.64312e-15
	FAM3D	NM_138805	-1.68388	1.1672e-13	4.5731e-13
	SAMD9	NM_001193307	-1.68381	1.03948e-26	8.80287e-26
	RGS18	NM_130782	-1.68375	8.93719e-22	5.75625e-21
	HTR2B	NM_000867	-1.6832	1.21015e-11	4.09059e-11
	SLC3A1	NM_000341	-1.6832	1.99252e-14	8.20772e-14
	STAB1	NM_015136	-1.6825	1.24777e-31	1.35352e-30
	C1QA	NM_001347465	-1.6821	5.38787e-22	3.51882e-21
	MGAT5B	NM_001199172	-1.68189	3.15561e-18	1.64695e-17
	PYY2	NM_021093	-1.68123	1.48312e-24	1.11199e-23
	KLHL4	NM_019117	-1.68107	1.86856e-18	9.8585e-18
	ZNF829	NM_001037232	-1.67859	1.91158e-24	1.42348e-23
	ZNF582	NM_001320371	-1.67798	1.72593e-26	1.44608e-25
	BEX2	NM_001168399	-1.67773	1.24951e-08	3.30415e-08
	C5orf52	NM_001145132	-1.67756	7.35918e-15	3.11085e-14
	SLC41A2	NM_001352169	-1.677	1.22835e-43	2.37894e-42
	CHRNB2	NM_000748	-1.67607	2.32714e-14	9.54892e-14
	IGSF9	NM_001135050	-1.67474	4.02953e-31	4.2573e-30
	SIAE	NM_001199922	-1.67358	4.89993e-47	1.1114e-45
	CDH23	NM_001171930	-1.67317	1.39187e-31	1.50529e-30
	PLCD3	NM_133373	-1.67262	1.71252e-31	1.84257e-30
	MAF	NM_001031804	-1.67061	1.1932e-36	1.67453e-35
	A2M-AS1	NR_026971	-1.67021	8.68933e-30	8.60288e-29
	C1QL1	NM_006688	-1.67013	6.35392e-19	3.44992e-18
	GNA11	NM_002067	-1.67011	3.63516e-57	1.26064e-55
	PTGFR	NM_000959	-1.66972	2.93267e-18	1.53282e-17
	LINC01915	NR_040033	-1.66933	1.05922e-20	6.41214e-20
	CCL15	NM_004167	-1.66903	2.46543e-40	4.08639e-39
	APBB1	NM_001164	-1.66885	2.50433e-35	3.28052e-34
	PRKN	NM_004562	-1.66831	3.24372e-30	3.28377e-29
	HS3ST5	NM_001387039	-1.66789	2.02559e-11	6.72091e-11
	SLC22A5	NM_001308122	-1.66624	3.49122e-86	3.55864e-84
	ANKRD53	NM_001115116	-1.66568	1.60489e-27	1.42175e-26
	DCX	NM_000555	-1.66568	3.20123e-15	1.38722e-14
	CCNA1	NM_001111045	-1.66485	1.6758e-18	8.86844e-18
	CEACAM3	NM_001277163	-1.66439	3.59717e-20	2.1052e-19
	VWA5A	NM_001130142	-1.6643	3.8507e-31	4.07521e-30
	CD69	NM_001781	-1.66362	6.28669e-21	3.84735e-20
	SYT15	NM_031912	-1.66262	1.11905e-20	6.7629e-20
	SVIL	NM_001323599	-1.66231	3.87568e-45	8.03112e-44
	KCNIP3	NM_001034914	-1.66226	4.6269e-26	3.77973e-25
	SLC39A2	NM_001256588	-1.66177	6.32353e-05	0.000116049
	ANKRD45	NM_198493	-1.66089	1.44679e-13	5.62733e-13
	CASP7	NM_001227	-1.66055	1.30506e-65	6.18784e-64
	ZNF568	NM_001204835	-1.66046	8.5308e-31	8.90833e-30
	GPR37L1	NM_004767	-1.66013	3.10247e-38	4.6773e-37
	LINC00865	NR_038382	-1.66012	1.95789e-18	1.0319e-17
	LOC100507403	XR_001745867	-1.6601	3.16769e-20	1.85991e-19
	KCND3	NM_001378969	-1.65761	5.59185e-18	2.8726e-17
	C3orf70	NM_001025266	-1.65738	6.64954e-31	6.97274e-30
	GPR82	NM_080817	-1.65712	5.8583e-21	3.59217e-20
	RUNDC3A	NM_001144825	-1.65641	2.56451e-15	1.11997e-14
	GRAMD2B	NM_001146319	-1.65542	3.2477e-80	2.67213e-78
	CACNA1H	NM_001005407	-1.65541	4.80098e-25	3.69759e-24
	WFDC2	NM_006103	-1.65487	1.40974e-08	3.70956e-08
	HMOX1	NM_002133	-1.65479	5.4007e-38	8.08403e-37
	SMIM10L2B	NM_001348255	-1.65339	5.05402e-29	4.84558e-28
	KCNH1	NM_002238	-1.65314	1.96746e-21	1.24085e-20
	C1orf210	NM_001164829	-1.65309	1.1723e-50	3.10033e-49
	ACVR1C	NM_001111031	-1.65218	3.43414e-25	2.66609e-24
	CD37	NM_001040031	-1.65199	4.69879e-27	4.05698e-26
	FLNA	NM_001110556	-1.65173	3.99971e-20	2.33536e-19
	MLIP	NM_001281746	-1.65154	7.48903e-17	3.59009e-16
	B3GALT4	NM_003782	-1.65119	1.0115e-54	3.20736e-53
	SLC47A1	NM_018242	-1.65073	7.87583e-24	5.69144e-23
	IP6K3	NM_001142883	-1.65062	9.35673e-17	4.45489e-16
	RALGAPA1P1	NR_104269	-1.65024	1.3904e-15	6.15873e-15
	AQP12B	NM_001102467	-1.64837	1.85264e-12	6.65013e-12
	FAM133A	NM_001171109	-1.64814	3.80988e-15	1.64221e-14
	LINC02747	XR_950273	-1.64722	4.32475e-22	2.8407e-21
	LHFPL3	NM_001386065	-1.64656	2.01175e-09	5.67697e-09
	SPPL2A	NM_032802	-1.6463	7.2505e-81	6.1257e-79
	STAC	NM_001292049	-1.64565	8.04235e-13	2.96417e-12
	SLC24A4	NM_001378620	-1.64505	2.15548e-26	1.79757e-25
	NCR3	NM_001145466	-1.64499	1.75342e-17	8.73658e-17
	KBTBD11-OT1	NR_126346	-1.64438	4.70676e-25	3.62613e-24
	FLRT2	NM_001346143	-1.64425	9.31383e-21	5.65047e-20
	CCL5	NM_001278736	-1.64381	2.89867e-20	1.70673e-19
	CHMP1B2P	NR_110646	-1.64371	8.11574e-06	1.63936e-05
	HOXD4	NM_014621	-1.64367	1.05668e-15	4.70787e-15
	TMIE	NM_001370524	-1.64198	2.25805e-20	1.33641e-19
[truncated: 3,652 more rows]

## Sheet: S2
Table. S2. Significant DEGS and DE-lncRNAs in the blue module
Blue module	Name
2299 DEGs and DE-lncRNAs	KRT24
	CLEC3B
	LGI1
	PCSK2
	PLP1
	MYOC
	GCNT2
	ABCG2
	SCGN
	RERGL
	LYVE1
	ABCA8
	MAMDC2
	BMP3
	CADM3
	SST
	PI16
	FAM107A
	PRIMA1
	NRXN1
	VEGFD
	FAM135B
	NGB
	CMTM5
	SFRP1
	TMEM100
	PRKG2
	ATP1A2
	SCN7A
	STMN4
	SULT1A2
	PMP2
	PHOX2B
	CADM2
	SGCG
	KHDRBS2
	LIFR
	TMEFF2
	PLAC9
	RSPO2
	SCN9A
	ADH1B
	BCHE
	C16orf89
	RXRG
	ECRG4
	TNXB
	ANGPTL7
	PIRT
	PGM5-AS1
	XKR4
	CCN5
	ANGPTL1
	TMEM220
	RNF152
	NSG2
	OGN
	NAP1L2
	GSTM5
	DPP6
	MUSK
	ARHGAP44-AS1
	SEMA3E
	CNTFR
	LRRN2
	GREM2
	ABI3BP
	PRPH
	PYGM
	TMEM253
	PLPP1
	MYOM1
	CDKN2B
	CNTN2
	ADHFE1
	CNR1
	STMN2
	ADCYAP1R1
	HPGDS
	RIMS4
	TUBB4A
	CNNM2
	AFF3
	ZNF575
	ESM1
	CDH19
	PTN
	SLC7A14
	TCEAL5
	PDK4
	ASTN1
	ANK2
	SRPX
	PEX26
	GNAO1
	NEGR1
	SLC17A7
	SORCS1
	MPZ
	GRIK3
	GPM6A
	C7
	SYT10
	SLC5A7
	NEXMIF
	DPT
	SEMA6D
	SPOCK3
	CAVIN2
	ADCY5
	TMEM151B
	LDB3
	JAM2
	FXYD1
	ELANE
	PDZD4
	CTNND2
	GALR1
	HAND2-AS1
	FRMPD4
	ADGRB3
	MYOT
	DMRTA1
	P2RY14
	NTN1
	MGAT4C
	NCAM1
	ANO5
	ELAVL4
	SCN11A
	AJUBA
	ETV4
	SLITRK3
	SLC22A5
	MMRN1
	EPHA7
	WSCD1
	CNGB1
	SLC36A1
	NPTX1
	CCBE1
	CHST9
	UNC5C
	TMEM35A
	TP53INP2
	CNTN4
	PCOLCE2
	CASQ2
	PTPN21
	SCN2B
	ST8SIA3
	MAB21L1
	PKNOX2
	TMEM220-AS1
	NOVA1
	PCSK5
	NLGN1
	CTNNA3
	DCLK1
	PHOX2A
	OLFM3
	CXCL12
	FHL1
	SLC22A18AS
	KCNB1
	NEFM
	CD36
	ATCAY
	STOX2
	GPT
	RBPMS2
	CNGA3
	C14orf180
	SCUBE2
	NEFL
	MBNL1-AS1
	ELAVL3
	KIF1A
	GABRG2
	RUNDC3B
	PDE7B
	RETSAT
	FRRS1L
	SMIM28
	NIBAN1
	CPEB1
	CHGB
	PTGS1
	LDHD
	RCAN2
	ABCA9
	ACKR2
	TAGLN3
	SCG3
	TMCC3
	LOC100506289
	GPM6B
	TEF
	METTL7A
	C1QTNF7
	FOXD3
	LMO3
	PDZRN4
	ADAMTSL3
	AP3S2
	MOBP
	LVRN
	LONRF2
	CILP
	HAND2
	KCNN3
	RNF112
	TCEAL2
	KRT222
	SCN4B
	VIP
	LAMA1
	ARHGAP20
	HSPB8
	SYT4
	EYA2
	ARPP21
	SFRP5
	MAPK4
	SNAP91
	GFRA3
	SSBP2
	PGM5
	JPH4
	CPNE8
	TACR2
	PLAAT2
	FUCA1
	CBX7
	CHL1
	TMOD1
	GAP43
	SLC27A6
	CCL14
	PRDX6
	ATP6V1G2
	CHRDL1
	PLPP3
	BMX
	WNT2
	PLCXD3
	ARL14
	PIANP
	CAND2
	MYOCD
	DDX31
	TMEM59L
	FMN2
	CNTN1
	SYNM
	PSD
	CLDN1
	LINC00092
	SLIT3
	ADAMTSL1
	RASGEF1C
	IGSF11
	SEC14L5
	KIAA0408
	ABCA6
	PTPRZ1
	KCNK3
	FABP4
	STUM
	DHRS11
	CD300LG
	ASB5
	CASP7
	ITGA8
	MEF2C-AS1
	HSPB6
	GALNT16
	ZZEF1
	NRSN1
	MIR497HG
	PEG3
	FAM161B
	RNF150
	CPT2
	LMOD1
	ZBTB16
	IGSF10
	ATP2B3
	INA
	CCDC152
	GRIK5
	KCNMA1
	KCNMB1
	COL19A1
	CHODL
	DUSP26
	BAALC
	PXMP2
	DAAM2
	LCN6
	SHE
	PVT1
	ADIPOQ
	ANKS1B
	ACACB
	RELN
	NRG2
	RGS9
	SYP
	ATP1B2
	ZDHHC22
	GRIN2A
	BVES-AS1
	SETBP1
	ABCB5
	PTCHD1
	LGI4
	FAM151A
	SHISAL1
	VIT
	LYNX1
	AGTR1
	LINC00294
	SLC16A12
	SNAP25
	FAM189A2
	DPP10-AS1
	ADRA1A
	SCG2
	GPX3
	PLIN4
	RALYL
	NPY
	KIF5C
	BEND5
	DPYSL5
	SULT1A1
	BEX1
	HLF
	MAPK10
	EDIL3
	LIPC
	PLN
	CFL2
	GHR
	MYT1L
	CORO2B
	EFHC2
	C1QTNF9
	CLVS2
	PCDH10
	CHRM2
	RIC3
	SUGCT
	METTL24
	C1orf115
	RBFOX3
	SLC30A8
	TMEM255A
	SELENOP
	SYNPO2
	DNER
	CSRP1
	MYLK
	TUBAL3
	CELF4
	TRARG1
	CUX2
	FNBP1
	JPH2
	SEMA3G
	SLITRK2
	SLC2A4
	ERICH3
	ADAMTS9-AS2
	PGR
	SGCA
	RBM20
	TMEM41A
	EPM2A
	LMX1A
	MYH11
	ADCY9
	EPHA6
	SEMA3D
	SCIRT
	CPED1
	CALY
	NTRK3
	TMEM179
	SVOP
	TLL1
	C6orf223
	MFAP5
	ADAMTS9-AS1
	GNG3
	MASP1
	SYT9
	SEMA6A
	FILIP1
	RGMA
	PPP1R14A
	SHISA3
	CNNM4
	CCND1
	ENHO
	STAB2
	SNHG15
	TMEM171
	PTPRH
	RBKS
	STYK1
	SYNGR1
	FXYD6
	ENTPD3
	BVES
	NEDD4L
	MORN5
	PPP1R1A
	KIF5A
	FGFR2
	C8orf88
	SLCO2A1
	ARHGEF37
	SEZ6L
	CYS1
	C14orf132
	HEPACAM
	CNTNAP3
	SOX4
	DACT3
	SALL2
	HDAC9
	PPP1R12B
	NR3C1
	STPG1
	MAB21L2
	GRIA4
	FBXL22
	REEP2
	NECAB1
	ARL4D
	WDR17
	F13A1
	FCER1A
	ARMCX1
	BEX4
	EPHA5
	NLGN4X
	RBM47
	CRYAB
	POPDC2
	SNTG2
	OSR1
	THRB
	GNG8
	KLF9
	SORCS3
	C1orf210
	PEX11A
	OLFM1
	DNAJB5
	SCN3A
	GSTM2
	PDGFD
	ALK
	TM6SF2
	ACAN
	LUZP2
	SMIM6
	DPP10
	SYNPO
	SPEG
	EPHX4
	HTR3A
	LINC01013
	SFTA1P
	CHP1
	RPH3A
	DIRAS1
	PTH1R
	CLDN11
	MPP2
	FAM181B
	VAMP2
	TARID
	ARHGEF25
	PHF24
	GRIA3
	CNN1
	TRIM9
	UGT1A1
	DSCAML1
	UCHL1
	ZNF229
	SYNC
	AKAP6
	AOC3
	PAFAH2
	TTLL4
	LINC01537
	MAOB
	GARS1
	MOCS1
	CALB2
	ZNF667-AS1
	EML1
	MEF2C
	OMD
	FOXD3-AS1
	ACKR1
	GCNT4
	TCEAL7
	TTC22
	SLC18A3
	PAQR5
	CLIP4
	LINC01140
	ATRNL1
	SIAE
	PCP4L1
	NEU4
	ZNF676
	GRIN2D
	DIRAS2
	LINC02577
	ZIK1
	CHRNA3
	POLR1G
	CEP72
	SRI
	PAG1
	DNAAF9
	KANK2
	WSCD2
	ATP2B2
	TP73-AS1
	C1QTNF2
	MRGPRF
	UNC80
	HMCN2
	SYNDIG1L
	RAB3C
	KCNQ5
	FBXO32
	HSD11B2
	CCDC13
	TCF7L1
	SGCE
	SNHG1
	EPB41L4A
	MIR4435-2HG
	PRKACB
	ADRB3
	LINC01475
	CNRIP1
	TLCD2
	SLC6A15
	SVIL
	NGFR
	KIT
	LHFPL4
	LOC400553
	NPY1R
	TMTC1
	ATL1
	SH3BGR
	AKR1C2
	CLU
	TMEM130
	SLC35F1
	FGF14-AS2
	CFAP92
	CAV1
	HHIP
	CIDEA
	RCAN1
	NAT1
	CEACAM1
	MPC1
	SCN3B
	PRELP
	MIDEAS
	ZNF671
	TMEM108
	LCN10
	NBEA
	NWD2
	HIF3A
	FOXP2
	LRRC66
	COLEC12
	LMO2
	B3GNTL1
	CEND1
	ADAM33
	GRIA1
	LINC01354
	INHBA
	CHST8
	ASXL3
	RAB6B
	AOX1
	POU3F3
	CNKSR2
	LINC00461
	TENT5B
	SQOR
	NDRG2
	SPARCL1
	GALNT15
	SEZ6
	VXN
	PKD1L2
	UCN3
	SH3GL2
	KCNA1
	PDE3A
	PLIN1
	DIXDC1
	GLDN
	MARVELD3
	CLIP3
	MAPT
	RECK
	OSBPL1A
	ATP8A2
	OTUD7A
	PER3
	OTX1
	NTNG1
	LOC100507516
	MAP6
	MCIDAS
	SNHG16
	SSPN
	JPH3
	MAOA
	SLC8A3
	FAM13C
	RTL5
	PPP2R2B
	LINC02616
	LRAT
	ACTG2
	CPAMD8
	LOC283856
	RBMS3
	RSPO1
	CELA3B
	DDN-AS1
	GPRASP1
	LARGE1
	SLC16A9
	LINC02033
	BHMT2
	RBM24
	CPT1A
	RAB9B
	APLN
	WNT2B
	RERG
	JAZF1
	LIFR-AS1
	CCL15
	ACTR3B
	SCLY
	PRKAA2
	TUB
	SEC14L2
	CYP4B1
	NAP1L3
	KCNK2
	RND2
	OXTR
	ARHGAP36
	ANO10
	HSPA2
	GNAI1
	LRCH2
	AARD
	ST8SIA1
	RUNX1
	LINC02381
	SOCS2
	CAP2
	PAPPA2
	LXN
	ZNF385B
	EPAS1
	ZNF132
	CASC18
	GPIHBP1
	IGF1
	MYL9
	CYBRD1
	SIM2
	PTX3
	MEIS1
	RGL1
	LGALS4
	FAM222A-AS1
	ZNF677
	KCNJ14
	TNFAIP8L3
	GPR37L1
	SCARA3
	FAM163A
	TDRD10
	DES
	SCRG1
	ZNF835
	PCDH9
	F2RL1
	CYP11A1
	TSPAN11
	MSRB3
	HSPB7
	KCNG3
	TACR1
	RIMKLA
	CLMP
	ROR1
	PPP1R3C
	TNS1
	CYP1B1-AS1
	EDNRB
	FAXDC2
	MAGI2
	PDX1
	C2orf74
	CPNE7
	ILK
	ZDHHC15
	TEK
	ADAMTS1
	TMEM30B
	JAM3
	LINC01133
	KCNC1
	FAM107B
	LEMD1
	SLC10A4
	SNCA
	PAK3
	GPR88
	FAM162A
	CPXM2
	SV2B
	MAF
	SERTAD4
	PP7080
	CHRM4
	HACD4
	FAM218A
	LRRC55
	SLIT2
	FNDC9
	SYN2
	DLG2
	LINC00659
	KL
	UNC79
	ITGA7
	UBE2QL1
	KCNA5
	SYT5
	RPL10L
	NPAS4
	DSEL
	ZNF582-DT
	ATP2B4
	GNAL
	TRPC7-AS1
	RGS2
	PBX4
	AEN
	SIPA1L2
	UCN2
	IGSF3
	CLCNKB
	TMEM238L
	GAS1RR
	LRRC75A
	CDKL2
	EBF1
	PACSIN1
	ZNF542P
	OLFML1
	PITPNM3
	FOXP4-AS1
	WDR77
	KCNB2
	XPNPEP3
	CCL21
	FLNC
	STK32B
	EMP1
	TTC28
	TPM1
	GPR27
	NEFH
	KCNS2
	NOS1
	CES3
	MARCKS
	SETBP1-DT
	ZFAS1
	LPP-AS2
	SMYD1
	CTXND1
	LINC02292
	NAT2
	TXNIP
	GAS7
	MYORG
	ZNF471
	ITPR1
	ZNF135
	FIGN
	ANKS6
	APLP1
	MAP2
	TSACC
	ANXA8L1
	CAPN5
	SVEP1
	SPART
	ADCY2
	WNT9A
	ZNF626
	KCNT2
	CCNP
	RGS22
	AHNAK
	GPT2
	CAMK2A
	TSPYL5
	PLCD4
	PID1
	DMD
	UST
	PREX2
	SPECC1
	EPB41L4B
	PRICKLE2
	HAND1
	ANO3
	DLGAP2
	NRG3
	L1CAM
	PHYHD1
	DDR2
	FAM166C
	ST6GALNAC3
	ZNF727
	GABRB3
	TAS1R1
	EVA1A
	FGF10
	MYCT1
	SPX
	CPQ
	EPHX2
	TTLL7
	ATIC
	PLA2G2C
	SLC20A1
	SRL
	BMERB1
	ZEB2
	PAQR8
	MYO1A
	TNS4
	ABALON
	TBC1D9
	MRGPRF-AS1
	HS6ST3
	PLA2G5
	LRFN5
	CRTAC1
	RNFT2
	SOX15
	PDLIM3
	NIM1K
	SMKR1
	SGSM1
	KCNIP1
	CCDC178
	MEGF10
	MAN1A1
	CDH23
	PDE1A
	DCLK2
	CFAP45
	LINC02408
	ADAMTSL4
	CARD14
	RRP7BP
	VPS35L
	AR
	ZNF304
	CLEC4F
	MICU3
	DEFB1
	CACNA2D1
	IGSF9
	PNCK
	KIRREL3
	TNFSF12
	ZNF568
	STXBP5L
	FGF2
	PLAAT5
	RGS16
	CCNO
	ZNF781
	COL28A1
	RAET1L
	SFXN3
	LOC102724050
	C6
	CDK15
	CACNA1A
	EFNA5
	STRA6
	AMER3
	CST2
	ATP2B1-AS1
	GOLM1
	TMPRSS2
	PRKN
	TNS2
	CDO1
	PRDM6
	FBXL7
	ELOVL4
	SORD
	CGN
	SYNE1
	EFCAB1
	A2M-AS1
	ADAMTS12
	TMEM132C
	LOXL4
	RTL10
	ERBB4
	BLOC1S5-TXNDC5
	ZNF790-AS1
	SCN1B
	COL11A1
	KLHDC8B
	SEC14L6
	SFTPD
	CX3CR1
	NLGN3
	TMEM132B
	ZSCAN18
	VIPR1
	NEXN
	MGP
	ANTXR2
	GALNT17
	SMIM10L2B
	MSX1
	MEIS2
	TIGD1
	FGFRL1
	SORBS1
	A2M
	SLC22A4
	PPEF1
	COL21A1
	RADIL
	CFH
	PARM1
	SERTM1
	TMEM74
	FHL5
	HCN4
	RNF183
	MPPED2
	CCNB1IP1
	ZNF415
	AMOTL1
	GPA33
	FMO2
	PDCD5
	LINC02798
	S100P
	SPRY4
	TUSC3
	HTR1D
	TENM1
	MSRA
	FBLN5
	CIDEB
	PRRG3
	NPAS3
	PTPRT
	DDX11-AS1
	DTNA
	INSYN1
	AOC1
	EPHA10
	PENK
	DAND5
	TPO
	RPS6KL1
	CCDC80
	CCDC169
	PLAU
	LINC01356
	SLC8A1
	MELTF-AS1
	GAREM2
	KCNG1
	DCN
	CLBA1
	KCTD8
	PIP5K1B
	PBXIP1
	PBX1
	TXLNB
	TAGLN
	RORB
	PLXNA2
	ANKRD53
	LINC01605
	GLI3
	EXTL1
	LEF1-AS1
	TMEM25
	SMIM32
	LETR1
	PLEKHG4
	PPP1R36
	NFASC
	AP3B2
	FGF9
	GPR146
	SUSD5
	AK5
	COL7A1
	AQP5-AS1
	SOWAHB
	NOX4
	MMP7
	DYNC1I1
	NUDT10
	GNG11
	PSPH
	CST1
	USP51
	FAM110D
	TNFRSF10B
	TMEM200B
	VDR
	CXCL3
	ROS1
	NTN4
	PELI2
	SMPD3
	GALNT13
	SOX5
	LRRC4C
	RSPO3
	NKAPL
	ZNF492
	EML5
	SNHG12
	CYTOR
	PDE1B
	SYPL2
	HSD17B6
	CSMD1
	PCSK6
	S1PR1
	SAMD9
	STAC2
	SLC44A4
	ZNF582
	IL23A
	TLE4
	AGFG2
	ADH6
	MYO3A
	LIF
	SCN4A
	SUCLG2-AS1
	SLC6A2
	TAL1
	BNC2
	SIX1
	EEF1A2
	BOC
	CXCL1
	ZNF726
	PCDH7
	PDZRN3
	FOXI2
	DDX11
	CNTNAP3B
	C2CD4A
	SLCO1C1
	PNMA1
	TCEAL3
	NHSL1
	KCNIP3
	APELA
	CCM2L
	LIX1
	WNT7B
	PRX
	SORBS2
	CTHRC1
	MGAM
	SULT4A1
	TLX1
	SPTBN4
	TSEN2
	LRP1B
	KCTD12
	MYO1D
	ZFPM2
	HIPK4
	SNCB
	RFX8
	PRKG1
	PTGIS
	DZIP1
	CMBL
	CYP26B1
	SAMD13
	CRABP1
	LGALS3
	STON1
	BST1
	ZNF667
	GIHCG
	LINC01433
	ACADL
	IRAG1
	SNHG6
	ASIC1
	RAB3B
	ARHGAP28
	TCEA3
	KBTBD11-OT1
	MEOX1
	FZD1
	NDRG4
	ADGRD1
	ZNF418
	ZEB1
	AKAP12
	DENND5B
	MPDZ
	CDIP1
	VIPR2
	EMCN
	SPON1
	LINC02731
	THBS4
	MAN1C1
	YPEL4
	IL11
	NEO1
	PYY2
	EFEMP1
	MCOLN2
	CAMK2B
	GRIK2
	PTPRN
	STC2
	CNNM1
	CYYR1
	COL14A1
	CCN4
	LOC102724488
	EFHD1
	ZNF829
	HPCAL4
	LINC00689
	RUNX1T1
	BMF
	UNC5CL
	CLCN2
	VSTM4
	SNHG3
	NXPH3
	KY
	RBFOX1
	RNF180
	LINC01711
	ADD2
	GPC5
	TEX45
	CLDN7
	FAM124A
	LINC01615
	FABP6
	ANGPT1
	CST4
	CCDC85A
	BGN
	OVGP1
	SLITRK4
	FERMT2
	CASQ1
	SHB
	TSC22D3
	ZNF491
	SLC38A4
	OTC
	TMEM47
	BACH2
	SLITRK5
	LINC01979
	SKIDA1
	RPSAP52
	SLC11A2
	DCHS2
	SPAAR
	CLDN16
	LRRTM4
	PABPC5
	MAGI2-AS3
	IPO4
	LINC01978
	LINC01018
	NAT8B
	C8G
	PER1
	C3orf18
	SHISA2
	TPM2
	PALLD
	TRPC6
	MPP4
	LRRTM1
	C1QTNF3
	FAM110B
	MAP1B
	CD207
	GASK1A
	OLFML2A
	DLX4
	COL10A1
	OTUB2
	VLDLR
	CLEC5A
	LEF1
	GABARAPL1
	DMBX1
	WDFY3-AS2
	MANCR
	SMIM10
	CYP8B1
	KANK4
	SEMA4G
	GPR17
	STC1
	ATP8B2
	RIMKLB
	HK2
	ADAMTS6
	SDK1
	PCDHA3
	UCN
	KBTBD11
	FXYD3
	TLCD3A
	CORIN
	LOC112267871
	ZCCHC12
	EPIST
	TSPAN2
	C9orf43
	LINC02613
	PRECSIT
	LOXL2
	BICD1
	ASNS
	TMOD2
	EFS
	LMO7-AS1
	RHOJ
	OR51E2
	OTOA
	ANGPT2
	MAGEH1
	TWIST2
	PEG10
	CTSO
	TUBB2B
	PI15
	LINC01101
	RET
	MYO5A
	CYP2C18
	SOGA3
	PCDHB4
	CASC16
	MMP13
	TSHZ3
	HGD
	KIF26B
	CDK5R2
	PLEKHS1
	SLC8A2
	KRBOX1
	LOC100129503
	SEPTIN9-DT
	KCNH1
	ART4
	ACSS2
	C5orf46
	CKMT1A
	SLAMF9
	F8
	DSG4
	COL1A1
	FAM43B
	SPATA3-AS1
	SYT11
	MGC16275
	EPHA4
	CKMT1B
	XIRP1
	NECAB2
	ADGRL2
	STOM
	ADAM12
	ZNF528
	ALKAL1
	BHLHE40
	ZNF385D
	FGF13
	ZNF772
	STARD9
	SH3BGRL
	LINC02257
	HOMER2
	AKR1C1
	MEOX2
	SYT6
	CDC42EP3
	CPA4
	DLG1-AS1
	SYT15
	AXL
	PCDHGC3
	GGT6
	RBM38-AS1
	BDH2
	ABCB1
	EVPL
	SPOCD1
	FLRT2
	HHIP-AS1
	CSRNP3
	FLT3LG
	MAP2K6
	LIX1L
	ITGB3
	CASC8
	FEZF1-AS1
	CABCOCO1
	ZDBF2
	ELMOD1
	ZNF454
	GPLD1
	GSTM4
	PDGFRA
	TMIE
	NEDD9
	LOC100507403
	KLC4
	TM4SF19
	VLDLR-AS1
	C2orf72
	LNCOG
	SNORD99
	ADGRG7
	TBX15
	VEPH1
	LOC100128108
	RAI2
	CHRNB4
	BCL2L15
	GPAT2
	CACNA2D3
	FBF1
	MDFIC
	LUCAT1
	LOC101929536
	PINLYP
	KIF23-AS1
	COL4A1
	FGF7
	LIF-AS2
	LEP
	CBX6
	FAP
	PMP22
	IBSP
	FAM216B
	LINC02861
	ZHX1-C8orf76
	DGKB
	LINC00472
	OLFML3
	BHLHE41
	POGLUT2
	RAB15
	MDGA1
	LINC01730
	CACNG8
	ARHGEF26-AS1
	PRPH2
	TMEM45B
	MAP1A
	GAS5
	SH2D5
	CTSF
	MYBPC2
	ZNF793
	PHYHIP
	SMIM2-AS1
	CADM1
	TJP3
	ZNF793-AS1
	DKK4
	FBLN2
	APCDD1L
	C10orf55
	ZNF549
	RNF165
	CERS1
	CACNA1B
	PDE4C
	SLC6A16
	IL20RA
	ZNF134
	LOC101927572
	KRTAP5-4
	NR2F2-AS1
	TGFBR3
	TRPM4
	MMRN2
	CCNA1
	NPPC
	FGFR1
	ELMO1
	CLDN2
	NMUR1
	KLHL4
	CELA3A
	SSC5D
	PAEP
	CHST15
	THSD4
	CNIH3-AS2
	PLCL1
	NTRK2
	LINC00865
	C8orf74
	HAUS7
	MGAT5B
	DMGDH
	LOC646588
	PROM2
	PTGFR
	LOC100506725
	ST8SIA6
	TNFRSF11A
	AOC4P
	CXCL8
	ABCB6
	LRRC17
	COMP
	CYP4F12
	LZTS1
	MMP3
	LINC01942
	DOCK3
	FBXO27
	XK
	NUDT11
	CCL11
	DPY19L3-DT
	AMPH
	SNRPN
	AIF1L
	HRC
	ADAM23
	COL25A1
	BNC2-AS1
	DUSP1
	NHSL2
	C9orf163
	FEZF1
	PCDHGB7
	SYT2
	GOLGA8R
	MIR100HG
	TNR
	LURAP1
	THSD7A
	REM2
	PLEKHH2
	CHRM5
	SERPINA5
	PLS3
	LRRN4
	TDRP
	EFNA3
	LINC01270
	TSLP
	LINC02202
	PELATON
	CASP12
	ZSCAN23
	KBTBD12
	DIP2C
	SAMD4A
	PHLDB2
	TENM2
	ADGRB1
	CORO6
	MITF
	TSPAN18
	IRAK2
	SLC7A2
	SERPINE1
	TYRP1
	FGF18
	NCAM2
	DNM1P46
	MYOZ3
	SPDYC
	MMP1
	MLIP
	TRPC1
	MMP10
	PRRT4
	STEAP4
	FOXA2
	CSF2
	ECSCR
	BACE2
	LAMA2
	CTNNA2
	PTK7
	GDF6
	KRBA1
	TRIM61
	CYTL1
	NECTIN4
	DACT2
	NKX3-2
	LINC00922
	SRRM4
	SV2A
	AVPR2
	ZNF366
	COL12A1
	ZFP82
	FAM180A
	ZNF439
	CKB
	IL1R1
	EVC2
	CLRN3
	CXCL2
	PTRH1
	C17orf97
	SHD
	AKT3
	ARNT2
	TRABD2B
	LOC105371592
	AQP1
	GPC6
	FNDC5
	FAXC
	LINC00488
	RIMS2
	PCDH19
	STAR
	SP5
	SP8
	SOBP
	ABCA1
	LINC02691
	OLR1
	TBX1
	FGF14
	DPY19L2
	LINC02345
	GDF7
	STK32A
	COLEC11
	PNMA8B
	RDH16
	ZNF154
	RAPGEFL1
	ANOS1
	C6orf15
	ARHGAP10
	SFTPA1
	RHBG
	EPHA3
	LOC101929532
	SBSN
	BEND6
	IL18
	HOXD4
	PCDHGB5
	TLR5
	KCNS3
	WWTR1
	PRSS41
	PDPN
	CAVIN1
	ADAMTS2
	KCTD14
	CLIC6
	ADAMTS4
	MED12L
	SLC11A1
	COL27A1
	C19orf33
	P2RX7
	LINC02677
	BAAT
	DUXAP8
	DCSTAMP
	ACTA2
	DLGAP1
	WDR86-AS1
	RUNDC3A
	DCX
	USP44
	FAM184A
	FAM133A
	HOXD3
	INHBA-AS1
	SOCS2-AS1
	SFRP2
	PTPRS
	KCNJ12
	TSPAN5
	TF
	MINCR
	LINC02043
	TMPRSS3
	GULP1
	MYL3
	DQX1
	BMPER
	CCN3
	LOC339803
	CES1
	MYO15B
	LINC00987
	LRRC8C-DT
	JAKMIP2
	C5orf52
	PALMD
	KCNA2
	SIX4
	ZNF354C
	LOC100505715
	ZNF844
	DIRAS3
	AXDND1
	IGSF5
	ZNF423
	PCDHGB4
	WT1
	CNIH3
	CALD1
	PTGER3
	PGC
	ZNF208
	LINC01411
	EDNRA
	CPLX2
	TCF23
	TRIM63
	DIO2
	KRT6A
	CHRNB2
	PCDHB5
	ABLIM3
	IQSEC3
	LOC101927815
	LRRC18
	IGFL2-AS1
	GABRB2
	SCHIP1
	MSLNL
	NSUN5P2
	B4GALNT3
	ZNF347
	NCKAP5
	FBLN7
	RIMS1
	GOLT1A
	MCC
	DUXAP10
	NCCRP1
	NRXN2
	CFAP91
	CASP16P
	KLHL13
	ZCCHC24
	MMP8
	FAM171B
	HES5
	LOC441666
	TMEM169
	QKI
	MTUS2
	ANKRD6
	EBF4
	C3P1
	ZNF662
	FGFBP1
	ZNF43
	GSDMA
	EPYC
	KRT12
	MMP20
	PLOD2
	MT3
	LINC01829
	MROH3P
	MATN3
	PYGO1
	IL1A
	IGFL1
	CCDC89
	CFB
	BRINP2
	FAM3D
	ROR2
	MAP10
	ADCYAP1
	LOC283683
	HECW2
	NGF
	SELP
	PTPN20
	SLC1A2
	PCDH8
	LINC00570
	TDGF1P3
	EPHB3
	JCAD
	LINC02544
	ARHGAP6
	LINC02610
	ACSM3
	KLF12
	CYP46A1
	COL5A2
	ADAMTS19
	PCDHB3
	VCAM1
	RBP7
	ADAMTS14
	PNMA8A
	DUXAP9
	SLC25A48
	LINC01929
	QRFP
	THY1
	ARHGAP40
	KIFC3
	COL4A3
	STAC
	TPTEP1
	PRICKLE1
	SUSD4
	GRM2
	WASIR2
	MYOSLID
	LINC00639
	MTRNR2L10
	MAP9
	PLPP4
	RASSF8
	TSPO2
	PCDHGC4
	ECM2
	FGA
	VASH2
	MAGEE1
	SNPH
	ZNF569
	ALDH3B2
	CYP27C1
	OSBPL6
	CLSTN2
	ZNF287
	DCLK3
	SPRED3
	KLF15
	NPR3
	ENDOU
	CT62
	CHD5
	CTF1
	LOC100129534
	ENOX1
	ANO4
	C9orf57
	FAM83E
	PHKA1
	FAT4
	COL5A1
	ZNF483
	LINC00896
	RGS5
	P4HA3
	LOC101927468
	SLC6A8
	LINC01271
	CXCL5
	MIOX
	ERICH2
	HCRT
	FGF8
	SERTM2
	TMEM211
	LINC02550
	NIPAL4
	NPTXR
	GSTM3
	FYB2
	SLC26A4
	EVX1-AS
	SOHLH2
	PCDHGA9
	OXCT1-AS1
	CCDC184
	CERS4
	DMRT3
	GLB1L3
	FGB
	WNT16
	UCA1
	MCEMP1
	CYP1B1
	APOD
	XKR7
	ORM2
	SEMA3B
	HOXD8
	HTR2B
	CARTPT
	GGN
	RDX
	PRRT3-AS1
	F2
	SLC6A17
	HMGA2-AS1
	CST5
	ZNF382
	DHH
	EGOT
	CCDC136
	LINC01778
	ANAPC1P4
	ZNF879
	LINC01124
	PSORS1C2
	HS3ST5
	AKR1C3
	RGS6
	CSMD3
	MGARP
	SAA2
	SPESP1
	ZNF256
	PCYT1B
	ZNF655
	SPARC
	SLC5A2
	LOC100288175
	SDK2
	PURG
	PCDHAC1
	ZNF334
	SUSD2
	SLC6A1
	SHC4
	ZNF660
	BTBD19
	COL22A1
	TSKS
	PKIA
	CXCL17
	ZNF518B
	LINC02615
	DLX1
	CHSY3
	BEST3
	POPDC3
	AMH
	ALG1L
	LINC02899
	JAKMIP3
	ADAM11
	RP1L1
	VGLL3
	SPP1
	GUCY1A1
	TRPV4
	COL5A3
	ZNF469
	RORC
	APOB
	SLC5A4-AS1
	TEX19
	LY6H
	GSC
	CCNI2
	SERPINE2
	PITX2
	WNT5A
	LTF
	PCDHGA4
	STK33
	ZNF880
	HKDC1
	RIPPLY1
	RTL3
	MT1A
	ELAPOR2
	LOC101928489
	LOC101927702
	PLEKHG4B
	ZNF331
	KCNN4
	EVC
	GATM
	AFP
	CAPN12
	LOC100128398
	TWIST1
	PIEZO2
	S100A14
	SEC14L4
	GUCY1B2
	TLX1NB
	RPRM
	RANBP3L
	LINC00654
	HTR2A
	UROC1
	CCDC187
	GRIK4
	OLFML2B
	WIPF3
	SAA4
	KLHL38
	FBXO17
	LINC02188
	LINC00887
	LOC100129434
	CILP2
	LINC02724
	ACSS3
	MTRNR2L2
	ZNF853
	LINC00578
	ITIH3
	ANKDD1B
	TAC1
	CFAP221
	RNF186
	JHY
	LINC02535
	CDH11
	GCKR
	HSPA1A
	SULF1
	THBS2
	ABO
	NPW
	GAS1
	IL17C
	HOXD10
	HOXB8
[truncated: 301 more rows]

## Sheet: S3
Table. S3. Correlation of significant DEGS and DE-lncRNAs in the blue module
Node1	Node2	Line
ADAMTS9-AS1	FILIP1	0.778436
ADAMTS9-AS1	ANGPTL1	0.749703
ADAMTS9-AS1	KCNAB1	0.737648
ADAMTS9-AS1	SCRG1	0.734427
ADAMTS9-AS1	ZEB1	0.733006
ADAMTS9-AS1	SYNPO2	0.730398
ADAMTS9-AS1	PPP1R12B	0.728621
ADAMTS9-AS1	NECAB1	0.723375
ADAMTS9-AS1	MAP1B	0.722197
ADAMTS9-AS1	NIBAN1	0.714766
ADAMTS9-AS1	MYLK	0.710469
ADAMTS9-AS1	RBMS3	0.708921
ADAMTS9-AS1	CACNA2D1	0.703067
ADAMTS9-AS1	PLN	0.701851
ADAMTS9-AS1	DDR2	0.701521
ADAMTS9-AS1	DNAAF9	0.69715
ADAMTS9-AS1	TNS1	0.694513
ADAMTS9-AS1	LDB3	0.690923
ADAMTS9-AS1	ITPR1	0.690194
ADAMTS9-AS1	NEXN	0.689046
ADAMTS9-AS1	ATP2B4	0.688951
ADAMTS9-AS1	LONRF2	0.688875
ADAMTS9-AS1	PREX2	0.686982
ADAMTS9-AS1	PGR	0.686499
ADAMTS9-AS1	MPDZ	0.684511
ADAMTS9-AS1	ANK2	0.684304
ADAMTS9-AS1	MSRB3	0.683648
ADAMTS9-AS1	ABCA6	0.683187
ADAMTS9-AS1	CLIP4	0.680878
ADAMTS9-AS1	RNF150	0.677393
ADAMTS9-AS1	SYNM	0.676124
ADAMTS9-AS1	ZNF154	0.675698
ADAMTS9-AS1	NEXMIF	0.674275
ADAMTS9-AS1	SLC8A1	0.674271
ADAMTS9-AS1	CTNNA3	0.673822
ADAMTS9-AS1	CCBE1	0.673024
ADAMTS9-AS1	LMO3	0.672967
ADAMTS9-AS1	DIXDC1	0.672199
ADAMTS9-AS1	ANGPTL7	0.671984
ADAMTS9-AS1	HSPB8	0.670673
ADAMTS9-AS1	BNC2	0.669688
ADAMTS9-AS1	BVES	0.66928
ADAMTS9-AS1	SPARCL1	0.667994
ADAMTS9-AS1	GPRASP1	0.667907
ADAMTS9-AS1	JAZF1	0.667357
ADAMTS9-AS1	PDZRN4	0.666238
ADAMTS9-AS1	CFL2	0.665723
ADAMTS9-AS1	FERMT2	0.664964
ADAMTS9-AS1	ABCA9	0.662297
ADAMTS9-AS1	CALD1	0.661885
ADAMTS9-AS1	PEG3	0.661494
ADAMTS9-AS1	NEGR1	0.661448
ADAMTS9-AS1	RNF180	0.661097
ADAMTS9-AS1	AKT3	0.658877
ADAMTS9-AS1	JCAD	0.658752
ADAMTS9-AS1	THSD7A	0.657786
ADAMTS9-AS1	DCLK1	0.657763
ADAMTS9-AS1	STON1	0.656349
ADAMTS9-AS1	ADGRB3	0.655939
ADAMTS9-AS1	SCN7A	0.654003
ADAMTS9-AS1	SYNE1	0.653971
ADAMTS9-AS1	LRCH2	0.653275
ADAMTS9-AS1	PCDH9	0.653102
ADAMTS9-AS1	MYH11	0.652517
ADAMTS9-AS1	SCHIP1	0.651676
ADAMTS9-AS1	PRICKLE2	0.650868
ADAMTS9-AS1	SETBP1	0.650583
ADAMTS9-AS1	MEIS1	0.650167
ADAMTS9-AS2	SYNPO2	0.753274
ADAMTS9-AS2	MYLK	0.743267
ADAMTS9-AS2	RBMS3	0.742482
ADAMTS9-AS2	ZEB1	0.742297
ADAMTS9-AS2	FILIP1	0.738657
ADAMTS9-AS2	ANGPTL1	0.736809
ADAMTS9-AS2	C1QTNF7	0.732977
ADAMTS9-AS2	NEGR1	0.732693
ADAMTS9-AS2	PGR	0.729818
ADAMTS9-AS2	RNF150	0.725215
ADAMTS9-AS2	DNAAF9	0.72225
ADAMTS9-AS2	ANK2	0.718961
ADAMTS9-AS2	TNS1	0.711194
ADAMTS9-AS2	FHL1	0.709846
ADAMTS9-AS2	ZDHHC15	0.709442
ADAMTS9-AS2	PLN	0.709033
ADAMTS9-AS2	LRCH2	0.708658
ADAMTS9-AS2	MPDZ	0.706889
ADAMTS9-AS2	NEXMIF	0.706454
ADAMTS9-AS2	NIBAN1	0.706248
ADAMTS9-AS2	NECAB1	0.705704
ADAMTS9-AS2	KCNT2	0.705573
ADAMTS9-AS2	MSRB3	0.70543
ADAMTS9-AS2	DDR2	0.704909
ADAMTS9-AS2	BVES	0.703213
ADAMTS9-AS2	PEG3	0.703183
ADAMTS9-AS2	SCN7A	0.702065
ADAMTS9-AS2	CACNA2D1	0.700515
ADAMTS9-AS2	FERMT2	0.696992
ADAMTS9-AS2	LIFR	0.696711
ADAMTS9-AS2	FIGN	0.695988
ADAMTS9-AS2	LMO3	0.695653
ADAMTS9-AS2	MYH11	0.695292
ADAMTS9-AS2	CLIP4	0.695028
ADAMTS9-AS2	ADAMTSL3	0.694914
ADAMTS9-AS2	PDZRN4	0.693216
ADAMTS9-AS2	LMOD1	0.693077
ADAMTS9-AS2	JAM2	0.692947
ADAMTS9-AS2	LONRF2	0.692604
ADAMTS9-AS2	ABCA6	0.691607
ADAMTS9-AS2	ADGRB3	0.691396
ADAMTS9-AS2	HSPB8	0.690146
ADAMTS9-AS2	ABI3BP	0.688655
ADAMTS9-AS2	ITPR1	0.688452
ADAMTS9-AS2	PREX2	0.688274
ADAMTS9-AS2	CAVIN2	0.687694
ADAMTS9-AS2	MEIS1	0.687363
ADAMTS9-AS2	MYOCD	0.687269
ADAMTS9-AS2	STON1	0.687065
ADAMTS9-AS2	ANGPTL7	0.684154
ADAMTS9-AS2	AMOTL1	0.683822
ADAMTS9-AS2	PCDH9	0.683425
ADAMTS9-AS2	DCLK1	0.683252
ADAMTS9-AS2	JAM3	0.682834
ADAMTS9-AS2	C8orf88	0.682284
ADAMTS9-AS2	BNC2	0.681956
ADAMTS9-AS2	CPEB1	0.681322
ADAMTS9-AS2	SYNE1	0.680547
ADAMTS9-AS2	SPARCL1	0.680327
ADAMTS9-AS2	RUNX1T1	0.680172
ADAMTS9-AS2	KCNN3	0.680113
ADAMTS9-AS2	SCRG1	0.679641
ADAMTS9-AS2	GNAO1	0.679601
ADAMTS9-AS2	RNF180	0.679255
ADAMTS9-AS2	DZIP1	0.678733
ADAMTS9-AS2	STOX2	0.678733
ADAMTS9-AS2	RIC3	0.678316
ADAMTS9-AS2	BHMT2	0.677721
ADAMTS9-AS2	IRAG1	0.675451
ADAMTS9-AS2	SLC8A1	0.675404
ADAMTS9-AS2	C14orf132	0.673505
ADAMTS9-AS2	NRXN1	0.673338
ADAMTS9-AS2	PDE1A	0.672865
ADAMTS9-AS2	ZNF677	0.670618
ADAMTS9-AS2	NR3C1	0.670455
ADAMTS9-AS2	MEF2C	0.669494
ADAMTS9-AS2	SHE	0.66941
ADAMTS9-AS2	ZEB2	0.669035
ADAMTS9-AS2	LDB3	0.668645
ADAMTS9-AS2	HACD4	0.668568
ADAMTS9-AS2	DIXDC1	0.667149
ADAMTS9-AS2	SETBP1	0.666605
ADAMTS9-AS2	MAP1B	0.664933
ADAMTS9-AS2	OGN	0.66485
ADAMTS9-AS2	ZNF667	0.664525
ADAMTS9-AS2	TSPYL5	0.663819
ADAMTS9-AS2	PDLIM3	0.662953
ADAMTS9-AS2	GPRASP1	0.66285
ADAMTS9-AS2	ATP1A2	0.662268
ADAMTS9-AS2	AKT3	0.661833
ADAMTS9-AS2	AOC3	0.661479
ADAMTS9-AS2	NLGN1	0.661141
ADAMTS9-AS2	ADCYAP1R1	0.660996
ADAMTS9-AS2	TMTC1	0.66099
ADAMTS9-AS2	MAPK10	0.660588
ADAMTS9-AS2	PPP1R12B	0.659116
ADAMTS9-AS2	METTL24	0.658965
ADAMTS9-AS2	ZNF154	0.65894
ADAMTS9-AS2	ECRG4	0.658378
ADAMTS9-AS2	ZNF667-AS1	0.657379
ADAMTS9-AS2	CALD1	0.657355
ADAMTS9-AS2	TACR1	0.657179
ADAMTS9-AS2	GPM6A	0.656541
ADAMTS9-AS2	CLMP	0.656498
ADAMTS9-AS2	DPP6	0.6541
ADAMTS9-AS2	MICU3	0.653922
ADAMTS9-AS2	ANKS1B	0.652061
ADAMTS9-AS2	SYNM	0.651867
ADAMTS9-AS2	CDH19	0.651864
ADAMTS9-AS2	ST8SIA1	0.6504
ADAMTS9-AS2	ZNF626	0.65034
ADAMTS9-AS2	CNTN1	0.650299
AOC4P	AOC3	0.670847
AOC4P	TNS1	0.669074
AOC4P	MEIS1	0.656879
AOC4P	MSRB3	0.650309
BVES-AS1	HSPB8	0.696565
BVES-AS1	RBPMS2	0.693147
BVES-AS1	EPHA6	0.678062
BVES-AS1	MYLK	0.676608
BVES-AS1	KCNMB1	0.673843
BVES-AS1	FRMPD4	0.673136
BVES-AS1	ASB5	0.671494
BVES-AS1	CNN1	0.666445
BVES-AS1	BVES	0.665063
BVES-AS1	GPM6A	0.664925
BVES-AS1	FHL1	0.66048
BVES-AS1	SYNPO2	0.660375
BVES-AS1	PYGM	0.660351
BVES-AS1	JPH2	0.660114
BVES-AS1	MORN5	0.659196
BVES-AS1	LMOD1	0.658546
BVES-AS1	DNAJB5	0.652887
BVES-AS1	MYH11	0.651568
BVES-AS1	DPP6	0.6507
BVES-AS1	NGB	0.650577
DDN-AS1	DDN	0.750763
DPP10-AS1	DPP10	0.890591
DUXAP8	DUXAP10	0.752166
DUXAP9	DUXAP10	0.745241
ELFN1-AS1	DDN	0.679248
EMX2OS	EMX2	0.797271
EVX1-AS	EVX1	0.858951
FEZF1-AS1	FEZF1	0.932317
GAS1RR	MSRB3	0.742813
GAS1RR	CCDC80	0.740352
GAS1RR	PDZRN4	0.734325
GAS1RR	HAND2	0.729338
GAS1RR	PLN	0.724832
GAS1RR	DNAAF9	0.724484
GAS1RR	CCBE1	0.719096
GAS1RR	RNF150	0.718471
GAS1RR	MEIS1	0.718294
GAS1RR	MYLK	0.717223
GAS1RR	TNS1	0.7153
GAS1RR	GAS1	0.71522
GAS1RR	BNC2	0.712845
GAS1RR	CNTN1	0.711152
GAS1RR	HSPB8	0.709793
GAS1RR	FERMT2	0.708857
GAS1RR	DDR2	0.70869
GAS1RR	GLI3	0.706506
GAS1RR	CLIP4	0.70579
GAS1RR	NIBAN1	0.705401
GAS1RR	TSPYL5	0.704676
GAS1RR	MGP	0.703787
GAS1RR	STON1	0.702192
GAS1RR	DNAJB5	0.702147
GAS1RR	PDLIM3	0.701422
GAS1RR	LMOD1	0.701157
GAS1RR	ZNF667-AS1	0.699671
GAS1RR	DCLK1	0.699016
GAS1RR	OMD	0.694855
GAS1RR	CLMP	0.694629
GAS1RR	AMOTL1	0.693735
GAS1RR	MITF	0.693342
GAS1RR	SCRG1	0.693151
GAS1RR	LRCH2	0.691709
GAS1RR	BOC	0.691614
GAS1RR	LONRF2	0.691046
GAS1RR	AOC3	0.690939
GAS1RR	DZIP1	0.690724
GAS1RR	SYNPO2	0.690457
GAS1RR	CPEB1	0.689898
GAS1RR	PEG3	0.688858
GAS1RR	BVES	0.688769
GAS1RR	JAM3	0.688428
GAS1RR	CACNA2D1	0.687277
GAS1RR	PTGIS	0.68721
GAS1RR	SPARCL1	0.687021
GAS1RR	FILIP1	0.686153
GAS1RR	ADCYAP1R1	0.684939
GAS1RR	NUDT10	0.683097
GAS1RR	PRDM6	0.682495
GAS1RR	LRRC4C	0.682108
GAS1RR	NAP1L3	0.681411
GAS1RR	CILP	0.681186
GAS1RR	CALD1	0.679938
GAS1RR	ZEB1	0.679018
GAS1RR	ARHGEF25	0.678772
GAS1RR	GUCY1A1	0.676816
GAS1RR	ZNF667	0.676354
GAS1RR	PRELP	0.675833
GAS1RR	ANK2	0.675793
GAS1RR	CHRNA3	0.675674
GAS1RR	COLEC12	0.675548
GAS1RR	DACT3	0.675111
GAS1RR	KCNMB1	0.673517
GAS1RR	PGR	0.673502
GAS1RR	TMEM200B	0.671165
GAS1RR	TSHZ3	0.67111
GAS1RR	PCDH7	0.670976
GAS1RR	WSCD2	0.67094
GAS1RR	AKT3	0.670866
GAS1RR	JAM2	0.670856
GAS1RR	SLIT2	0.670539
GAS1RR	DPT	0.670443
GAS1RR	PCDH10	0.670368
GAS1RR	C14orf132	0.669651
GAS1RR	NEXMIF	0.669143
GAS1RR	CNN1	0.668298
GAS1RR	RUNX1T1	0.66825
GAS1RR	FMO2	0.668092
GAS1RR	TAGLN	0.668034
GAS1RR	PALLD	0.667758
GAS1RR	NEXN	0.666835
GAS1RR	FHL1	0.665129
GAS1RR	MEOX2	0.664494
GAS1RR	BHMT2	0.664329
GAS1RR	AGTR1	0.664093
GAS1RR	C8orf88	0.664007
GAS1RR	SYNC	0.663459
GAS1RR	JPH2	0.663027
GAS1RR	ECM2	0.662753
GAS1RR	MPDZ	0.662572
GAS1RR	HSPB7	0.6621
GAS1RR	PDE1A	0.661895
GAS1RR	ZFPM2	0.661767
GAS1RR	ADGRB3	0.661138
GAS1RR	METTL24	0.660957
GAS1RR	CDO1	0.660449
GAS1RR	NR3C1	0.659913
GAS1RR	TCEAL2	0.65977
GAS1RR	SPART	0.659465
GAS1RR	JCAD	0.659211
GAS1RR	CYBRD1	0.658735
GAS1RR	ARMCX1	0.657852
GAS1RR	SYT11	0.657546
GAS1RR	ZFHX4	0.657064
GAS1RR	TP73-AS1	0.656745
GAS1RR	NRK	0.656474
GAS1RR	ZNF676	0.656254
GAS1RR	PLA2G5	0.655892
GAS1RR	KCNA1	0.655334
GAS1RR	ZEB2	0.654734
GAS1RR	FAM110B	0.654564
GAS1RR	DSEL	0.653996
GAS1RR	OGN	0.653693
GAS1RR	ZDHHC15	0.653477
GAS1RR	FXYD6	0.65327
GAS1RR	SHISAL1	0.653193
GAS1RR	FBXL7	0.652069
GAS1RR	LMO3	0.651762
GAS1RR	GALNT15	0.651244
GAS1RR	KANK2	0.651052
GAS1RR	IRAG1	0.65104
GAS1RR	SLITRK3	0.650858
GAS1RR	CASQ2	0.650831
GAS1RR	SLIT3	0.650385
GAS1RR	CNRIP1	0.650092
GAS5	CCNB1IP1	0.671512
HAND2-AS1	HAND2	0.908885
HAND2-AS1	HSPB8	0.876604
HAND2-AS1	RNF150	0.876003
HAND2-AS1	TNS1	0.869354
HAND2-AS1	MYLK	0.869022
HAND2-AS1	MSRB3	0.866717
HAND2-AS1	LMOD1	0.86601
HAND2-AS1	PDZRN4	0.865889
HAND2-AS1	SYNPO2	0.863017
HAND2-AS1	PLN	0.856702
HAND2-AS1	ANGPTL1	0.853101
HAND2-AS1	MYH11	0.851485
HAND2-AS1	MEIS1	0.841711
HAND2-AS1	CNN1	0.839857
HAND2-AS1	AOC3	0.838957
HAND2-AS1	DDR2	0.835874
HAND2-AS1	TCEAL2	0.832706
HAND2-AS1	KCNMB1	0.827341
HAND2-AS1	JPH2	0.825491
HAND2-AS1	PRELP	0.825455
HAND2-AS1	CASQ2	0.822277
HAND2-AS1	ARHGEF25	0.821433
HAND2-AS1	DACT3	0.820544
HAND2-AS1	LONRF2	0.819837
HAND2-AS1	CCBE1	0.818753
HAND2-AS1	POPDC2	0.816552
HAND2-AS1	SCN7A	0.816091
HAND2-AS1	DNAJB5	0.813758
HAND2-AS1	DNAAF9	0.813154
HAND2-AS1	PRDM6	0.812962
HAND2-AS1	FXYD6	0.812777
HAND2-AS1	LMO3	0.812504
HAND2-AS1	HSPB7	0.812378
HAND2-AS1	SYNM	0.812122
HAND2-AS1	NIBAN1	0.810723
HAND2-AS1	GNAO1	0.81023
HAND2-AS1	RBPMS2	0.810109
HAND2-AS1	ANK2	0.808256
HAND2-AS1	BVES	0.807627
HAND2-AS1	AGTR1	0.806865
HAND2-AS1	AMOTL1	0.806057
HAND2-AS1	CCDC80	0.80422
HAND2-AS1	LDB3	0.802974
HAND2-AS1	FILIP1	0.801906
HAND2-AS1	PGR	0.800809
HAND2-AS1	NAP1L3	0.800247
HAND2-AS1	STON1	0.798991
HAND2-AS1	CHRNA3	0.798857
HAND2-AS1	GLI3	0.798804
HAND2-AS1	PDLIM3	0.798216
HAND2-AS1	BNC2	0.79781
HAND2-AS1	DCLK1	0.797339
HAND2-AS1	PEG3	0.796984
HAND2-AS1	GAP43	0.796643
HAND2-AS1	CACNA2D1	0.796636
HAND2-AS1	MGP	0.79658
HAND2-AS1	BOC	0.796139
HAND2-AS1	FERMT2	0.796034
HAND2-AS1	GPM6A	0.795889
HAND2-AS1	JAM2	0.795811
HAND2-AS1	CLIP3	0.794634
HAND2-AS1	MAB21L2	0.794556
HAND2-AS1	TAGLN	0.793697
HAND2-AS1	IRAG1	0.79355
HAND2-AS1	FHL1	0.793535
HAND2-AS1	DPP6	0.793272
HAND2-AS1	C14orf132	0.793204
HAND2-AS1	JAM3	0.792723
HAND2-AS1	SPARCL1	0.792098
HAND2-AS1	TMEM200B	0.790893
HAND2-AS1	THBS4	0.790065
HAND2-AS1	DPT	0.788822
HAND2-AS1	ZEB1	0.788784
HAND2-AS1	ADGRB3	0.787207
HAND2-AS1	SCN2B	0.786558
HAND2-AS1	CALD1	0.785824
HAND2-AS1	ZNF667-AS1	0.785754
HAND2-AS1	ADCYAP1R1	0.785422
HAND2-AS1	SHISAL1	0.785303
HAND2-AS1	CPEB1	0.785139
HAND2-AS1	CNTN1	0.784126
HAND2-AS1	ADAMTSL3	0.783224
HAND2-AS1	CHRM2	0.783171
HAND2-AS1	RUNX1T1	0.782472
HAND2-AS1	OGN	0.781308
HAND2-AS1	KANK2	0.781111
HAND2-AS1	MYL9	0.780848
HAND2-AS1	CHRDL1	0.780558
HAND2-AS1	DZIP1	0.780323
HAND2-AS1	CLMP	0.779609
HAND2-AS1	CILP	0.779082
HAND2-AS1	BHMT2	0.779008
HAND2-AS1	TSPYL5	0.778617
HAND2-AS1	SLIT2	0.777395
HAND2-AS1	PTGIS	0.775314
HAND2-AS1	MAP6	0.772768
HAND2-AS1	RGMA	0.771711
HAND2-AS1	SYNC	0.769592
HAND2-AS1	ZDHHC15	0.769505
HAND2-AS1	LRCH2	0.769464
HAND2-AS1	MPDZ	0.768752
HAND2-AS1	CLIP4	0.768661
HAND2-AS1	LRRC4C	0.768012
HAND2-AS1	OMD	0.766453
HAND2-AS1	CPXM2	0.76523
HAND2-AS1	NECAB1	0.76511
HAND2-AS1	ATP1A2	0.76508
HAND2-AS1	C8orf88	0.764514
HAND2-AS1	NEXMIF	0.764306
HAND2-AS1	NEXN	0.763602
HAND2-AS1	AKT3	0.763558
HAND2-AS1	METTL24	0.763135
HAND2-AS1	SCRG1	0.762874
HAND2-AS1	GUCY1A1	0.762634
HAND2-AS1	ACTG2	0.76222
HAND2-AS1	MAP1A	0.758607
HAND2-AS1	WSCD2	0.75799
HAND2-AS1	CDH19	0.757881
HAND2-AS1	SPEG	0.757797
HAND2-AS1	CRYAB	0.757288
HAND2-AS1	ASB5	0.757025
HAND2-AS1	MAMDC2	0.756951
HAND2-AS1	CADM3	0.755853
HAND2-AS1	PPP1R3C	0.755784
HAND2-AS1	ARMCX1	0.754956
HAND2-AS1	TUB	0.754196
HAND2-AS1	FBXL7	0.753829
HAND2-AS1	SLIT3	0.753106
HAND2-AS1	MRGPRF	0.752623
HAND2-AS1	CYS1	0.751503
HAND2-AS1	PYGM	0.748872
HAND2-AS1	PLA2G5	0.74874
HAND2-AS1	ZFPM2	0.74809
HAND2-AS1	PCDH7	0.747991
HAND2-AS1	NRXN1	0.747619
HAND2-AS1	MYOC	0.746788
HAND2-AS1	AKAP12	0.746609
HAND2-AS1	CDO1	0.746345
HAND2-AS1	DES	0.745834
HAND2-AS1	CAVIN2	0.74567
HAND2-AS1	SLITRK3	0.745572
HAND2-AS1	ECRG4	0.745235
HAND2-AS1	MFAP5	0.745108
HAND2-AS1	ZNF667	0.744869
HAND2-AS1	PDZD4	0.74374
HAND2-AS1	FLRT2	0.743285
HAND2-AS1	FAM110B	0.742406
HAND2-AS1	RERG	0.740728
HAND2-AS1	RIC3	0.740658
HAND2-AS1	TSHZ3	0.740551
HAND2-AS1	NPTX1	0.739811
HAND2-AS1	MITF	0.739692
HAND2-AS1	ATP2B4	0.739174
HAND2-AS1	PTGER3	0.738888
HAND2-AS1	NCAM2	0.738343
HAND2-AS1	SV2B	0.738008
HAND2-AS1	GAS7	0.737962
HAND2-AS1	MYOM1	0.737949
HAND2-AS1	FGF10	0.73793
HAND2-AS1	KCNB1	0.737668
HAND2-AS1	C1QTNF7	0.737484
HAND2-AS1	PCDH10	0.736567
HAND2-AS1	HAND1	0.736076
HAND2-AS1	SYT11	0.735619
HAND2-AS1	GPRASP1	0.735191
HAND2-AS1	BCHE	0.73489
HAND2-AS1	SGCD	0.734807
HAND2-AS1	MPPED2	0.734237
HAND2-AS1	DPYSL3	0.732681
HAND2-AS1	PSD	0.73253
HAND2-AS1	ADCY2	0.732226
HAND2-AS1	RBMS3	0.732156
HAND2-AS1	SALL2	0.732138
HAND2-AS1	TNXB	0.731797
HAND2-AS1	SORCS1	0.731297
HAND2-AS1	FBLN5	0.731009
HAND2-AS1	LYVE1	0.730623
HAND2-AS1	RTL5	0.730413
HAND2-AS1	TP73-AS1	0.72936
HAND2-AS1	GAS1	0.729069
HAND2-AS1	PDE1A	0.728542
HAND2-AS1	ABCA6	0.727608
HAND2-AS1	MAP1B	0.726564
HAND2-AS1	EVC	0.726032
HAND2-AS1	SSPN	0.725183
HAND2-AS1	KCNMA1	0.724897
HAND2-AS1	SLC7A14	0.723617
HAND2-AS1	VSTM4	0.723331
HAND2-AS1	EFEMP1	0.72331
HAND2-AS1	CRTAC1	0.723273
HAND2-AS1	COLEC12	0.72316
HAND2-AS1	PCDH9	0.723057
HAND2-AS1	NSG2	0.722305
HAND2-AS1	SSC5D	0.722073
HAND2-AS1	WWTR1	0.721782
HAND2-AS1	PLP1	0.721723
HAND2-AS1	CAND2	0.72166
HAND2-AS1	LOXL4	0.721566
HAND2-AS1	ZNF677	0.720701
HAND2-AS1	ZFHX4	0.720686
HAND2-AS1	SNAP25	0.719785
HAND2-AS1	JCAD	0.719001
HAND2-AS1	PTPRZ1	0.718952
HAND2-AS1	NEFM	0.718548
HAND2-AS1	PPP1R12B	0.718545
HAND2-AS1	CFL2	0.718321
HAND2-AS1	EPHA6	0.718141
HAND2-AS1	SFRP1	0.717522
HAND2-AS1	ANGPTL7	0.717027
HAND2-AS1	EVC2	0.716732
HAND2-AS1	NUDT10	0.716623
HAND2-AS1	FBXO32	0.715183
HAND2-AS1	RSPO3	0.714273
HAND2-AS1	SEMA3E	0.714125
HAND2-AS1	ACTA2	0.713478
HAND2-AS1	CTNNA3	0.713265
HAND2-AS1	NEGR1	0.713213
HAND2-AS1	MEOX2	0.712528
HAND2-AS1	SUSD5	0.711796
HAND2-AS1	PALLD	0.711656
HAND2-AS1	NLGN1	0.711175
HAND2-AS1	TMEM59L	0.711039
HAND2-AS1	SHE	0.710921
HAND2-AS1	RNF180	0.710852
HAND2-AS1	SPART	0.710786
HAND2-AS1	PPP2R2B	0.709993
HAND2-AS1	FRMPD4	0.708945
HAND2-AS1	RELN	0.708269
HAND2-AS1	ENOX1	0.707829
HAND2-AS1	EML1	0.707755
HAND2-AS1	PRIMA1	0.707551
HAND2-AS1	FGF7	0.70694
HAND2-AS1	MFAP4	0.706171
HAND2-AS1	SCN9A	0.705486
HAND2-AS1	COL14A1	0.705406
HAND2-AS1	SETBP1	0.704587
HAND2-AS1	FIGN	0.704368
HAND2-AS1	PHOX2B	0.703156
HAND2-AS1	TMEM47	0.703015
HAND2-AS1	SFRP2	0.702828
HAND2-AS1	ZEB2	0.702729
HAND2-AS1	ZNF135	0.702532
HAND2-AS1	CYBRD1	0.702137
HAND2-AS1	FNBP1	0.702038
HAND2-AS1	TLL1	0.701906
HAND2-AS1	ST8SIA1	0.701773
HAND2-AS1	KLHL4	0.701653
HAND2-AS1	CAP2	0.701564
HAND2-AS1	SYNE1	0.701554
HAND2-AS1	PDE2A	0.701015
HAND2-AS1	VGLL3	0.70084
HAND2-AS1	NTRK3	0.700554
HAND2-AS1	NAP1L2	0.700144
HAND2-AS1	SYT4	0.699988
HAND2-AS1	DAAM2	0.699836
HAND2-AS1	FLNA	0.699421
HAND2-AS1	THSD7A	0.698919
HAND2-AS1	SYPL2	0.69788
HAND2-AS1	NRK	0.697878
HAND2-AS1	HSD17B6	0.697773
HAND2-AS1	TMOD1	0.697507
HAND2-AS1	JAZF1	0.696443
HAND2-AS1	MORN5	0.696127
HAND2-AS1	MYOCD	0.696074
HAND2-AS1	ZIK1	0.695826
HAND2-AS1	DIXDC1	0.69547
HAND2-AS1	TPM2	0.694988
HAND2-AS1	RECK	0.694861
HAND2-AS1	KIF5A	0.694856
HAND2-AS1	ITPR1	0.693542
HAND2-AS1	TMEM130	0.693209
HAND2-AS1	RHOJ	0.692941
HAND2-AS1	NACAD	0.691931
HAND2-AS1	SLC8A1	0.691892
HAND2-AS1	PRICKLE2	0.691601
HAND2-AS1	GPC6	0.691494
HAND2-AS1	FEZ1	0.691167
HAND2-AS1	ATP8B2	0.691132
HAND2-AS1	ELOVL4	0.69076
HAND2-AS1	DSEL	0.690303
HAND2-AS1	PLIN4	0.689965
HAND2-AS1	C7	0.689559
HAND2-AS1	DCN	0.689034
HAND2-AS1	LIFR	0.688566
HAND2-AS1	INSYN1	0.688399
HAND2-AS1	KCNA1	0.687993
HAND2-AS1	PENK	0.687234
HAND2-AS1	ECM2	0.686981
HAND2-AS1	NR3C1	0.686441
HAND2-AS1	GRIK5	0.685692
HAND2-AS1	STUM	0.685609
HAND2-AS1	SLC5A7	0.685573
HAND2-AS1	MEF2C	0.685447
HAND2-AS1	NKX3-2	0.685007
HAND2-AS1	FAM180A	0.684705
HAND2-AS1	OLFML1	0.684638
HAND2-AS1	NOS1	0.684445
HAND2-AS1	SORBS1	0.684152
HAND2-AS1	SGCE	0.684126
HAND2-AS1	LYNX1	0.683957
HAND2-AS1	SNAP91	0.683511
HAND2-AS1	ADAM33	0.682992
HAND2-AS1	FGFR1	0.682215
HAND2-AS1	PGM5	0.681912
HAND2-AS1	KCNN3	0.681145
HAND2-AS1	ADGRD1	0.68112
HAND2-AS1	FMO2	0.680328
HAND2-AS1	TRPC1	0.680001
HAND2-AS1	PHLDB2	0.679875
HAND2-AS1	SCG2	0.67913
HAND2-AS1	MCC	0.678013
HAND2-AS1	CLVS2	0.677845
HAND2-AS1	GALNT15	0.677384
HAND2-AS1	FLNC	0.676933
HAND2-AS1	UBE2QL1	0.676581
HAND2-AS1	XKR4	0.676573
HAND2-AS1	RASL12	0.676437
HAND2-AS1	BEND6	0.676395
HAND2-AS1	SGCA	0.676238
HAND2-AS1	CNR1	0.675364
HAND2-AS1	ADD2	0.675329
HAND2-AS1	INA	0.674758
HAND2-AS1	TMTC1	0.674723
HAND2-AS1	SVIL	0.674544
HAND2-AS1	UCHL1	0.673929
HAND2-AS1	EFS	0.67374
HAND2-AS1	CNRIP1	0.673609
HAND2-AS1	CLDN11	0.673429
HAND2-AS1	NEFH	0.673428
HAND2-AS1	ANKS1B	0.673364
HAND2-AS1	MAPK10	0.673342
HAND2-AS1	SLC22A17	0.67314
HAND2-AS1	ABI3BP	0.671967
HAND2-AS1	CNGA3	0.671724
HAND2-AS1	PREX2	0.671628
HAND2-AS1	TCEAL7	0.671298
HAND2-AS1	MASP1	0.671278
HAND2-AS1	FAM107A	0.671043
HAND2-AS1	JPH4	0.67028
HAND2-AS1	PABPC5	0.669911
HAND2-AS1	CXCL12	0.669742
HAND2-AS1	PHF24	0.669651
HAND2-AS1	TMEM255A	0.668882
HAND2-AS1	BMERB1	0.66884
HAND2-AS1	PNMA8A	0.668732
HAND2-AS1	MAF	0.668343
HAND2-AS1	NPR3	0.66803
HAND2-AS1	PHYHIP	0.667983
HAND2-AS1	CAVIN1	0.667624
HAND2-AS1	ANKRD35	0.667599
HAND2-AS1	ARHGAP20	0.66738
HAND2-AS1	FABP4	0.667078
HAND2-AS1	AKAP6	0.666876
HAND2-AS1	MICU3	0.666467
HAND2-AS1	ADAM23	0.666393
HAND2-AS1	FBXL22	0.666303
HAND2-AS1	SCN3B	0.665998
HAND2-AS1	CNTN2	0.665951
HAND2-AS1	NOVA1	0.665909
HAND2-AS1	AXL	0.665818
HAND2-AS1	MEIS2	0.665596
HAND2-AS1	CFH	0.665033
HAND2-AS1	HACD4	0.664595
HAND2-AS1	CNTN4	0.664237
HAND2-AS1	NDN	0.66362
HAND2-AS1	ABCA9	0.663554
HAND2-AS1	SRPX	0.662865
HAND2-AS1	SCN11A	0.662709
HAND2-AS1	ZNF385D	0.662263
HAND2-AS1	ASTN1	0.662111
HAND2-AS1	AFF3	0.661459
HAND2-AS1	CSRP1	0.661455
HAND2-AS1	KLHL38	0.66108
HAND2-AS1	STMN4	0.660615
HAND2-AS1	BAALC	0.660566
HAND2-AS1	PRICKLE1	0.660348
HAND2-AS1	ADGRL2	0.659542
HAND2-AS1	TMEM35A	0.659278
HAND2-AS1	PCSK2	0.658972
HAND2-AS1	TWIST2	0.65877
HAND2-AS1	TEK	0.658569
HAND2-AS1	TMEM100	0.658053
HAND2-AS1	GASK1A	0.658028
HAND2-AS1	DLG2	0.657998
HAND2-AS1	SPOCK3	0.657925
HAND2-AS1	FAM13C	0.657607
HAND2-AS1	NGB	0.656878
HAND2-AS1	CAV1	0.656536
HAND2-AS1	GPR1	0.655829
HAND2-AS1	ZNF626	0.65579
HAND2-AS1	SMIM10	0.655188
HAND2-AS1	ABCA8	0.653815
HAND2-AS1	NHSL2	0.653247
HAND2-AS1	PALM	0.652665
HAND2-AS1	CCN5	0.652106
HAND2-AS1	FGF14	0.651395
HAND2-AS1	QKI	0.650836
HAND2-AS1	ELAVL4	0.650825
HAND2-AS1	PNMA8B	0.650707
HAND2-AS1	RASSF8	0.650109
HAND2-AS1	KCNT2	0.650038
HHIP-AS1	HHIP	0.738397
HMGA2-AS1	COL10A1	0.724726
HMGA2-AS1	NOX4	0.716986
HMGA2-AS1	FAP	0.69474
HMGA2-AS1	ADAMTS12	0.693369
HMGA2-AS1	ADAM12	0.690206
HMGA2-AS1	COL11A1	0.689941
HMGA2-AS1	SULF1	0.689194
HMGA2-AS1	THBS2	0.685133
HMGA2-AS1	INHBA	0.672712
HMGA2-AS1	COL12A1	0.66836
HMGA2-AS1	COL5A2	0.664213
HMGA2-AS1	COL8A1	0.661044
HMGA2-AS1	OLR1	0.654152
HMGA2-AS1	CORIN	0.650219
HOTAIR	HOXC11	0.796986
ISL1-DT	ISL1	0.82594
KBTBD11-OT1	KBTBD11	0.730163
LEMD1-AS1	LEMD1	0.682607
LETR1	SHE	0.755007
LETR1	CYYR1	0.746669
LETR1	JAM2	0.735453
LETR1	TEK	0.731672
LETR1	S1PR1	0.730619
LETR1	EBF1	0.725265
LETR1	ZEB2	0.724313
LETR1	PDE1A	0.71994
LETR1	MEF2C	0.716175
LETR1	RHOJ	0.710284
LETR1	MYCT1	0.709442
LETR1	SPARCL1	0.707465
LETR1	ADGRL2	0.707121
LETR1	DCLK1	0.706259
LETR1	FLRT2	0.704974
LETR1	MGP	0.701387
LETR1	MSRB3	0.701145
LETR1	FERMT2	0.699094
LETR1	OLFML1	0.699002
LETR1	EMCN	0.697052
LETR1	ECM2	0.696921
LETR1	PREX2	0.6966
LETR1	RBMS3	0.696361
LETR1	FGF7	0.695261
LETR1	CNRIP1	0.692945
LETR1	THSD7A	0.691982
LETR1	CCDC80	0.690317
LETR1	COL14A1	0.688247
LETR1	SYT11	0.686589
LETR1	CFH	0.686442
LETR1	DCN	0.685926
LETR1	DNAAF9	0.684855
LETR1	TLL1	0.683344
LETR1	ZNF667-AS1	0.682477
LETR1	ZEB1	0.682365
LETR1	NR3C1	0.682096
LETR1	FHL5	0.681083
LETR1	CXCL12	0.680479
LETR1	CACNA2D1	0.680303
LETR1	PALMD	0.680172
LETR1	ABCA6	0.678812
LETR1	TSPYL5	0.677981
LETR1	MICU3	0.677911
LETR1	ZNF385D	0.677361
LETR1	DDR2	0.677193
LETR1	ZDHHC15	0.676249
LETR1	SLIT3	0.673513
LETR1	PDLIM3	0.672351
LETR1	FILIP1	0.6723
LETR1	ZNF677	0.671952
LETR1	DZIP1	0.671894
LETR1	RERG	0.671251
LETR1	FAM110B	0.670889
LETR1	GNG11	0.670328
LETR1	QKI	0.669777
LETR1	EFEMP1	0.669591
LETR1	FBXL7	0.669502
LETR1	BNC2	0.669219
LETR1	IL1R1	0.669049
LETR1	ZFPM2	0.667182
LETR1	RUNX1T1	0.667017
LETR1	MPDZ	0.666984
LETR1	VSTM4	0.665302
LETR1	CALD1	0.664738
LETR1	PLN	0.662891
LETR1	TMEM47	0.662453
LETR1	CLMP	0.662244
LETR1	MYLK	0.661218
LETR1	BHMT2	0.660912
LETR1	SPART	0.660828
LETR1	GUCY1A1	0.660755
LETR1	ARMCX1	0.659329
LETR1	ANGPT1	0.65894
LETR1	CLIP4	0.658869
LETR1	JAM3	0.658334
LETR1	GPC6	0.657062
LETR1	DSEL	0.65685
LETR1	TUSC3	0.655896
LETR1	KCNT2	0.655185
LETR1	RNF180	0.655152
LETR1	MFAP5	0.654624
LETR1	RECK	0.65416
LETR1	PABPC5	0.654096
LETR1	MAF	0.653675
LETR1	LRCH2	0.653291
LETR1	MAP1B	0.653271
LETR1	MEIS1	0.652989
LETR1	STON1	0.652464
LETR1	TCEAL7	0.652425
LIFR-AS1	ANK2	0.665155
LIFR-AS1	FHL1	0.662253
LINC00472	RBMS3	0.650482
LINC00578	FERMT2	0.833624
LINC00578	CALD1	0.829917
LINC00578	MSRB3	0.82885
LINC00578	GUCY1A1	0.821243
LINC00578	SGCD	0.814955
LINC00578	DDR2	0.812902
LINC00578	ZEB1	0.799418
LINC00578	BNC2	0.793774
LINC00578	CLMP	0.783329
LINC00578	CACNA2D1	0.781441
LINC00578	DZIP1	0.780256
LINC00578	GPC6	0.775249
LINC00578	PLN	0.774916
LINC00578	VGLL3	0.772907
LINC00578	MPDZ	0.771301
LINC00578	AMOTL1	0.769341
LINC00578	PDLIM3	0.768331
LINC00578	MEIS1	0.768249
LINC00578	RNF150	0.767877
LINC00578	AKT3	0.76513
LINC00578	GLI3	0.764775
LINC00578	FGF7	0.76437
LINC00578	CCDC80	0.763407
LINC00578	TSHZ3	0.761533
LINC00578	RUNX1T1	0.760011
LINC00578	ECM2	0.759948
LINC00578	MITF	0.759463
LINC00578	IRAG1	0.756883
LINC00578	PTGER3	0.7563
LINC00578	DNAAF9	0.753701
LINC00578	STON1	0.75363
LINC00578	NCAM2	0.75197
LINC00578	EVC	0.751204
LINC00578	TSPYL5	0.750849
LINC00578	FLRT2	0.75026
LINC00578	NEXN	0.74888
LINC00578	SYT11	0.748561
LINC00578	PCDH7	0.748008
LINC00578	MYLK	0.745998
LINC00578	ZEB2	0.745648
LINC00578	TNS1	0.744952
LINC00578	PALLD	0.744432
LINC00578	ZFPM2	0.741799
LINC00578	PDE1A	0.74016
LINC00578	JAM3	0.738217
LINC00578	LRCH2	0.73745
LINC00578	TMEM200B	0.737082
LINC00578	VSTM4	0.735579
LINC00578	JCAD	0.734344
LINC00578	BOC	0.733587
LINC00578	EFEMP1	0.732788
LINC00578	CLIP4	0.732784
LINC00578	DPYSL3	0.732092
LINC00578	QKI	0.730562
LINC00578	BVES	0.730366
LINC00578	NAP1L3	0.730082
LINC00578	MFAP5	0.729991
LINC00578	ZFHX4	0.728974
LINC00578	SPART	0.728877
LINC00578	FAM110B	0.728806
LINC00578	FGF10	0.727497
LINC00578	TMEM47	0.726324
LINC00578	PRDM6	0.726148
LINC00578	SYNC	0.724468
LINC00578	ZNF667-AS1	0.722058
LINC00578	DCN	0.721773
LINC00578	FBXL7	0.720286
LINC00578	DNAJB5	0.719554
LINC00578	DSEL	0.71797
LINC00578	MAP1A	0.717285
LINC00578	AOC3	0.716663
LINC00578	TAGLN	0.713495
LINC00578	ARHGEF25	0.711735
LINC00578	MCC	0.711543
LINC00578	CFH	0.711357
LINC00578	SPARCL1	0.711275
LINC00578	C14orf132	0.711064
LINC00578	PPP1R3C	0.710793
LINC00578	ADGRL2	0.709146
LINC00578	ANGPT1	0.708413
LINC00578	SYNPO2	0.708291
LINC00578	ENOX1	0.707551
LINC00578	ELOVL4	0.707275
LINC00578	PHLDB2	0.707022
LINC00578	PEG3	0.706519
LINC00578	RNF180	0.705304
LINC00578	SULF1	0.705047
LINC00578	ARMCX1	0.704979
LINC00578	RASSF8	0.704787
LINC00578	GAS1	0.704441
LINC00578	GAS7	0.70438
LINC00578	WWTR1	0.704189
LINC00578	ZNF667	0.704058
LINC00578	ADCY2	0.703325
LINC00578	EVC2	0.703019
LINC00578	RBMS3	0.702961
LINC00578	FILIP1	0.702794
LINC00578	OLFML1	0.701205
LINC00578	LMOD1	0.7008
LINC00578	THSD7A	0.697897
LINC00578	SLIT2	0.695733
LINC00578	COLEC12	0.695089
LINC00578	RHOJ	0.69506
LINC00578	KLHL4	0.693705
LINC00578	ACTA2	0.693204
LINC00578	BHMT2	0.692946
LINC00578	PABPC5	0.692484
LINC00578	SLC8A1	0.691936
LINC00578	COL8A1	0.691935
LINC00578	ZDHHC15	0.690283
LINC00578	NRK	0.689936
LINC00578	COL14A1	0.688802
LINC00578	ZNF677	0.688773
LINC00578	MGP	0.688203
LINC00578	OMD	0.687787
LINC00578	ATP8B2	0.68649
LINC00578	PYGO1	0.685743
LINC00578	CNN1	0.685287
LINC00578	MEOX2	0.685099
LINC00578	TUB	0.685065
LINC00578	IL1R1	0.682825
LINC00578	JAZF1	0.682787
LINC00578	PRICKLE1	0.682433
LINC00578	GPR1	0.68174
LINC00578	HSD17B6	0.68021
LINC00578	BEND6	0.680169
LINC00578	CNTN1	0.680025
LINC00578	SYNE1	0.679613
LINC00578	GALNT15	0.679272
LINC00578	PGR	0.678487
LINC00578	RECK	0.677454
LINC00578	SSPN	0.677411
LINC00578	PALMD	0.676942
LINC00578	AKAP12	0.676816
LINC00578	MAP1B	0.676328
LINC00578	ADAM23	0.675383
LINC00578	RERG	0.673888
LINC00578	PTGIS	0.673812
LINC00578	RTL5	0.673559
LINC00578	DACT3	0.673112
LINC00578	LRRC4C	0.672644
LINC00578	KCND2	0.672409
LINC00578	HACD4	0.672382
LINC00578	FEZ1	0.672209
LINC00578	C8orf88	0.67219
LINC00578	SGCE	0.672006
LINC00578	PCDH9	0.671851
LINC00578	NUDT10	0.671766
LINC00578	HTR2A	0.671175
LINC00578	MICU3	0.671098
LINC00578	NR3C1	0.670904
LINC00578	RSPO3	0.670565
LINC00578	FBLN5	0.670373
LINC00578	NECAB1	0.670022
LINC00578	TENM3	0.669913
LINC00578	NHSL2	0.668785
LINC00578	CYBRD1	0.668452
LINC00578	FAT4	0.66844
LINC00578	PREX2	0.66663
LINC00578	MAB21L2	0.665387
LINC00578	SHISAL1	0.664921
LINC00578	TRPC1	0.664241
LINC00578	SV2B	0.664082
LINC00578	TCEAL7	0.663285
LINC00578	FAM180A	0.663261
LINC00578	TRPS1	0.662742
LINC00578	ITPR1	0.662174
LINC00578	TUSC3	0.661203
LINC00578	PNMA8A	0.661126
LINC00578	KCNMB1	0.661083
LINC00578	METTL24	0.659996
LINC00578	JPH2	0.659564
LINC00578	TEK	0.658606
LINC00578	CDH11	0.658312
LINC00578	FXYD6	0.658038
LINC00578	AMPH	0.657976
LINC00578	SSC5D	0.656481
LINC00578	EFS	0.655997
LINC00578	VCAM1	0.65562
LINC00578	TMTC1	0.655527
LINC00578	PLA2G5	0.655335
LINC00578	AXL	0.654114
LINC00578	FIGN	0.652663
LINC00578	CAV1	0.652589
LINC00578	LOXL4	0.652439
LINC00578	FGFR1	0.652216
LINC00578	PRELP	0.65137
LINC00578	CFL2	0.650919
LINC00578	EML1	0.650731
LINC00578	MEDAG	0.650655
LINC00578	CLIP3	0.65061
LINC00578	CPXM2	0.650128
LINC00924	ECM2	0.667453
LINC00968	DCN	0.708744
LINC00968	CFH	0.675723
LINC00968	GPC6	0.674342
LINC00968	CCDC80	0.673046
LINC00968	ZEB2	0.662751
LINC00968	CLMP	0.658501
LINC00987	CYYR1	0.789169
LINC00987	MYCT1	0.746345
LINC00987	S1PR1	0.738589
LINC00987	SHE	0.730283
LINC00987	TEK	0.722128
LINC00987	SPARCL1	0.71039
LINC00987	RHOJ	0.70028
LINC00987	CFH	0.695152
LINC00987	ZEB2	0.694092
LINC00987	EMCN	0.68185
LINC00987	GNG11	0.676534
LINC00987	PALMD	0.676179
LINC00987	FERMT2	0.67437
LINC00987	CNRIP1	0.670872
LINC00987	SYT11	0.669654
LINC00987	QKI	0.669053
LINC00987	IL1R1	0.665115
LINC00987	MEF2C	0.664136
LINC00987	ADGRL2	0.66395
LINC00987	THSD7A	0.663131
LINC00987	CACNA2D1	0.663062
LINC00987	PDE1A	0.660381
LINC00987	LRCH2	0.660159
LINC00987	PREX2	0.658913
LINC00987	EBF1	0.657992
LINC00987	OLFML1	0.657509
LINC00987	NR3C1	0.656627
LINC00987	MSRB3	0.655751
LINC00987	FGF7	0.654659
LINC00987	GPC6	0.652338
LINC00987	DDR2	0.651015
LINC01354	ANGPTL1	0.682852
LINC01354	SYNPO2	0.678641
LINC01354	FHL1	0.676679
LINC01354	MYLK	0.672979
LINC01354	PDZRN4	0.670601
LINC01354	OGN	0.668835
LINC01354	RNF150	0.666371
LINC01354	ANK2	0.66616
LINC01354	LMOD1	0.664825
LINC01354	HSPB8	0.664107
LINC01354	MGP	0.663404
LINC01354	TNS1	0.659312
LINC01354	LMO3	0.65853
LINC01354	GNAO1	0.657745
LINC01354	NEXMIF	0.655427
LINC01354	PGR	0.65374
LINC01354	AOC3	0.652461
LINC01354	ZDHHC15	0.650068
LINC01537	PDE2A	0.663812
LINC01615	CTHRC1	0.78546
LINC01615	ADAMTS2	0.772717
LINC01615	COL10A1	0.768163
LINC01615	ADAM12	0.768059
LINC01615	BGN	0.760351
LINC01615	FAP	0.748108
LINC01615	COL1A1	0.747542
LINC01615	SPARC	0.745842
LINC01615	THBS2	0.745833
LINC01615	P4HA3	0.745173
LINC01615	COL11A1	0.743692
LINC01615	PLPP4	0.741974
LINC01615	NOX4	0.740782
LINC01615	ADAMTS12	0.731453
LINC01615	COL1A2	0.722546
LINC01615	TWIST1	0.719746
LINC01615	THY1	0.718891
LINC01615	CCN4	0.714517
LINC01615	COL5A2	0.707308
LINC01615	OLFML2B	0.69716
LINC01615	SULF1	0.69648
LINC01615	ZNF469	0.69484
LINC01615	INHBA	0.691321
LINC01615	PDPN	0.686581
LINC01615	COMP	0.678393
LINC01615	ITGA11	0.677286
LINC01615	COL8A1	0.676975
LINC01615	COL5A1	0.672765
LINC01615	CLEC5A	0.668179
LINC01615	COL12A1	0.652263
LINC01615	EPYC	0.651206
LINC01615	SFRP4	0.651061
LINC01711	COMP	0.702276
LINC01711	COL10A1	0.679011
LINC01711	COL11A1	0.676362
LINC01711	BGN	0.674251
LINC01711	ITGA11	0.656741
LINC01711	P4HA3	0.656144
LINC01711	CTHRC1	0.653504
LINC01711	THBS2	0.652502
LINC01833	SIX3	0.658709
LINC02257	COL10A1	0.687319
LINC02257	COL11A1	0.662282
LINC02257	CTHRC1	0.661906
LINC02381	CCDC80	0.780839
LINC02381	CNRIP1	0.754778
LINC02381	GYPC	0.74777
LINC02381	COLEC12	0.746716
LINC02381	MGP	0.745731
LINC02381	CFH	0.745288
LINC02381	ATP8B2	0.743428
LINC02381	DCN	0.740284
LINC02381	OLFML1	0.738306
LINC02381	AOC3	0.736946
LINC02381	ZNF667-AS1	0.735314
LINC02381	MSRB3	0.732978
LINC02381	EFEMP1	0.729277
LINC02381	FBXL7	0.729119
LINC02381	TMEM200B	0.72748
LINC02381	BOC	0.727265
LINC02381	ARHGEF25	0.726299
LINC02381	TSPYL5	0.725989
LINC02381	FBLN5	0.724487
LINC02381	FAM110B	0.723156
LINC02381	C14orf132	0.721189
LINC02381	PDLIM3	0.720378
LINC02381	JAM2	0.719563
LINC02381	CLMP	0.718696
LINC02381	FEZ1	0.718641
LINC02381	SPARCL1	0.718206
LINC02381	JAM3	0.717706
LINC02381	BNC2	0.716879
LINC02381	PDE1B	0.716436
LINC02381	EFS	0.715694
LINC02381	NAP1L3	0.715589
LINC02381	DZIP1	0.715065
LINC02381	PRELP	0.714894
LINC02381	FGFR1	0.713725
LINC02381	DNAAF9	0.713093
LINC02381	SYT11	0.71182
LINC02381	PLPP7	0.711509
LINC02381	RTL5	0.711333
LINC02381	SLIT3	0.710477
LINC02381	EVC2	0.709645
LINC02381	CLIP3	0.70942
LINC02381	MAF	0.708706
LINC02381	TP73-AS1	0.708705
LINC02381	PTGIS	0.708093
LINC02381	ZIK1	0.707476
LINC02381	A2M	0.707039
LINC02381	AXL	0.706931
LINC02381	DDR2	0.706836
LINC02381	CILP	0.70646
LINC02381	MFAP5	0.706113
LINC02381	DCLK1	0.70591
LINC02381	VSTM4	0.704768
LINC02381	TSHZ3	0.7045
LINC02381	GLI3	0.704012
LINC02381	GAS7	0.702503
LINC02381	CLIP4	0.702284
LINC02381	FERMT2	0.700391
LINC02381	ZEB2	0.700333
LINC02381	CYP1B1	0.69973
LINC02381	ARMCX1	0.698322
LINC02381	TNS1	0.698224
LINC02381	EVC	0.697569
LINC02381	DNAJB5	0.696628
LINC02381	CCBE1	0.695893
LINC02381	SYNC	0.695627
LINC02381	MEOX2	0.694656
LINC02381	CDO1	0.694445
LINC02381	CNTN1	0.69438
LINC02381	RNF150	0.693654
LINC02381	SHE	0.693125
LINC02381	FLRT2	0.692353
LINC02381	NIBAN1	0.692141
LINC02381	GPC6	0.691989
LINC02381	CYBRD1	0.691748
LINC02381	MITF	0.690619
LINC02381	LMOD1	0.690324
LINC02381	IL1R1	0.69028
LINC02381	PRICKLE1	0.688221
LINC02381	S1PR1	0.687811
LINC02381	TAGLN	0.687612
LINC02381	PMP22	0.68759
LINC02381	ZFPM2	0.686617
LINC02381	FMO2	0.686298
LINC02381	ANKRD35	0.685415
LINC02381	RHOJ	0.682884
LINC02381	HAND2	0.68218
LINC02381	SFRP2	0.682133
LINC02381	NUDT10	0.68194
LINC02381	NDN	0.680594
LINC02381	RUNX1T1	0.680582
LINC02381	MRGPRF	0.679887
LINC02381	DPYSL3	0.679099
LINC02381	CPEB1	0.678711
LINC02381	HSPB8	0.678287
LINC02381	FXYD6	0.677326
LINC02381	PEG3	0.677101
LINC02381	FBLN2	0.677092
LINC02381	PLN	0.675523
LINC02381	GAS1	0.674835
LINC02381	ACTA2	0.674464
LINC02381	DPT	0.674223
LINC02381	NACAD	0.674122
LINC02381	CAVIN1	0.673455
LINC02381	GALNT15	0.673422
LINC02381	ANK2	0.673259
LINC02381	AMOTL1	0.671933
LINC02381	PDE2A	0.671671
LINC02381	SLC22A17	0.669978
LINC02381	FBLN1	0.669879
LINC02381	STON1	0.669804
LINC02381	MMRN2	0.66947
LINC02381	CYS1	0.669265
LINC02381	TUBB6	0.669195
LINC02381	SLIT2	0.669108
LINC02381	PDE1A	0.668308
LINC02381	INSYN1	0.668197
LINC02381	MEIS1	0.667876
LINC02381	ZNF667	0.667706
LINC02381	DACT3	0.667453
LINC02381	LOXL4	0.66733
LINC02381	LRRC4C	0.667223
LINC02381	STK32B	0.666432
LINC02381	ADCYAP1R1	0.666289
LINC02381	NLGN4X	0.665749
LINC02381	AKT3	0.665533
LINC02381	PLA2G5	0.665516
LINC02381	MYLK	0.665246
LINC02381	IRAG1	0.665052
LINC02381	FHL1	0.663741
LINC02381	SPART	0.663571
LINC02381	SV2B	0.663551
LINC02381	SGCE	0.663098
LINC02381	GUCY1A1	0.662637
LINC02381	JPH4	0.662181
LINC02381	CNTN4	0.66215
LINC02381	NR3C1	0.661964
LINC02381	PRDM6	0.661734
LINC02381	COL14A1	0.661273
LINC02381	FZD1	0.660411
LINC02381	SRPX	0.660399
LINC02381	RASL12	0.660213
LINC02381	VCAM1	0.659718
LINC02381	CALD1	0.659438
LINC02381	DAAM2	0.658959
LINC02381	MAP1A	0.658805
LINC02381	EHD2	0.65856
LINC02381	PCDH7	0.658264
LINC02381	CYYR1	0.657462
LINC02381	ABCA6	0.657419
LINC02381	LDOC1	0.657293
LINC02381	TUB	0.657217
LINC02381	CPXM2	0.656639
LINC02381	MFAP4	0.656153
LINC02381	GPR162	0.654608
LINC02381	ENOX1	0.654562
LINC02381	TEK	0.654331
LINC02381	DSEL	0.653653
LINC02381	CAV1	0.653643
LINC02381	ZNF835	0.653306
LINC02381	CHST15	0.652585
LINC02381	TCEAL7	0.651653
LINC02381	KANK2	0.651553
LINC02381	ADAM23	0.651545
LINC02381	ECM2	0.651063
LINC02381	SHISAL1	0.650989
LINC02381	GPR1	0.650321
LINC02441	SGK2	0.670134
LINC02441	PPP1R14D	0.662619
LINC02441	SLC39A5	0.661117
LINC02544	THBS2	0.685272
LINC02544	COL11A1	0.67874
LINC02544	COL10A1	0.676159
LINC02544	MATN3	0.670353
LINC02544	NOX4	0.66066
LINC02544	CTHRC1	0.660566
LINC02544	COL8A1	0.659598
LINC02544	SFRP4	0.659121
LINC02563	AXIN2	0.679022
LOC100129434	CCDC85A	0.669703
LOC100507516	LMOD1	0.74645
LOC100507516	MYLK	0.742478
LOC100507516	ADAMTSL3	0.738402
LOC100507516	BOC	0.729804
LOC100507516	SYNPO2	0.729292
LOC100507516	GNAO1	0.726422
LOC100507516	NIBAN1	0.725422
LOC100507516	AOC3	0.715288
LOC100507516	RNF150	0.714508
LOC100507516	FHL1	0.713329
LOC100507516	SYNC	0.71302
LOC100507516	ANK2	0.710751
LOC100507516	TNS1	0.708385
LOC100507516	HSPB8	0.706206
LOC100507516	MSRB3	0.705013
LOC100507516	DNAAF9	0.7019
LOC100507516	JAM2	0.698457
LOC100507516	ZIK1	0.69601
LOC100507516	SHISAL1	0.695501
LOC100507516	C14orf132	0.694202
LOC100507516	AMOTL1	0.69409
LOC100507516	MYH11	0.693545
LOC100507516	SPARCL1	0.693047
LOC100507516	PDZRN4	0.692375
LOC100507516	CHRDL1	0.692047
LOC100507516	KCNMB1	0.691707
LOC100507516	SYT11	0.689175
LOC100507516	DAAM2	0.688881
LOC100507516	PLN	0.688835
LOC100507516	DCLK1	0.688792
LOC100507516	FERMT2	0.688278
LOC100507516	ANGPTL1	0.686816
LOC100507516	DDR2	0.686419
LOC100507516	TMEM200B	0.686338
LOC100507516	CLIP4	0.685151
LOC100507516	NAP1L3	0.683224
LOC100507516	BHMT2	0.683212
LOC100507516	DNAJB5	0.682346
LOC100507516	CNN1	0.681972
LOC100507516	CLMP	0.681431
LOC100507516	TSPYL5	0.681366
LOC100507516	FBLN5	0.679497
LOC100507516	KANK2	0.679155
LOC100507516	TP73-AS1	0.67896
LOC100507516	CILP	0.678389
LOC100507516	IRAG1	0.677607
LOC100507516	CCDC80	0.677155
LOC100507516	PEG3	0.676436
LOC100507516	EFEMP1	0.675416
LOC100507516	PALLD	0.674069
LOC100507516	SLIT3	0.673936
LOC100507516	LOXL4	0.6739
LOC100507516	PCDH7	0.673273
LOC100507516	ZEB1	0.672839
LOC100507516	LRCH2	0.671786
LOC100507516	FXYD6	0.671215
LOC100507516	GAS7	0.671188
LOC100507516	PDLIM3	0.66905
LOC100507516	KCNMA1	0.66866
LOC100507516	CFH	0.667847
LOC100507516	CAVIN2	0.666716
LOC100507516	METTL24	0.665966
LOC100507516	ASB2	0.665467
LOC100507516	MGP	0.665245
LOC100507516	MPDZ	0.664581
LOC100507516	ATP8B2	0.664431
LOC100507516	PGR	0.664121
LOC100507516	NEGR1	0.663764
LOC100507516	HAND2	0.66314
LOC100507516	RGMA	0.661727
LOC100507516	TSHZ3	0.660877
LOC100507516	TAGLN	0.660545
LOC100507516	CPEB1	0.660395
LOC100507516	ZNF667-AS1	0.6603
LOC100507516	LDB3	0.659795
LOC100507516	JAM3	0.65941
LOC100507516	CASQ2	0.658949
LOC100507516	TNXB	0.658785
LOC100507516	A2M	0.658034
LOC100507516	CALD1	0.657784
LOC100507516	PTGIS	0.657718
LOC100507516	MFAP5	0.657628
LOC100507516	ITPR1	0.656984
LOC100507516	NEXN	0.656799
LOC100507516	SCN2B	0.656712
LOC100507516	ARMCX1	0.656369
LOC100507516	ADCYAP1R1	0.656062
LOC100507516	HSPB7	0.655887
LOC100507516	RTL5	0.65581
LOC100507516	SHE	0.654881
LOC100507516	BNC2	0.654275
LOC100507516	PRDM6	0.653975
LOC100507516	JPH2	0.653009
LOC100507516	SYNM	0.652426
LOC100507516	MAPK10	0.651013
LOC100507516	SALL2	0.650689
LOC100507516	TLL1	0.650568
LOC100507516	FILIP1	0.650351
LOC101926913	ERICH2	0.675708
LOC101928731	ANGPTL7	0.725781
LOC101928731	SCRG1	0.702
LOC101928731	ASB5	0.699625
LOC101928731	ANGPTL1	0.687413
LOC101928731	SYNPO2	0.6826
LOC101928731	EPHA6	0.673102
LOC101928731	GPM6A	0.665658
LOC101928731	LMO3	0.659184
LOC101928731	SYNM	0.657781
LOC101928731	DPP6	0.650363
LOC101928731	PMP2	0.650194
LOC101929532	FAP	0.754684
LOC101929532	NOX4	0.667197
LOC101929532	ADAM12	0.665553
LOC101929532	CTHRC1	0.653666
LOC102724050	ASB5	0.711627
LOC102724050	HSPB8	0.692448
LOC102724050	RBPMS2	0.686128
LOC102724050	KCNMB1	0.683172
LOC102724050	CNN1	0.679533
LOC102724050	ACTG2	0.677985
LOC102724050	SYNM	0.676193
LOC102724050	EPHA6	0.664397
LOC102724050	MORN5	0.66424
LOC102724050	PSD	0.663044
LOC102724050	POPDC2	0.661637
LOC102724050	JPH2	0.657471
LOC102724050	DNAJB5	0.651676
LOC102724050	LMOD1	0.65041
LOC283856	SYNPO2	0.717595
LOC283856	MYLK	0.71435
LOC283856	GNAO1	0.713822
LOC283856	FHL1	0.699561
LOC283856	ANK2	0.693729
LOC283856	ANGPTL1	0.682922
LOC283856	NEGR1	0.678804
LOC283856	LMO3	0.678758
LOC283856	MYH11	0.676852
LOC283856	RNF150	0.676801
LOC283856	FILIP1	0.673107
LOC283856	LMOD1	0.671685
LOC283856	NEXMIF	0.671443
LOC283856	GPM6A	0.669035
LOC283856	KCNMB1	0.66711
LOC283856	MYOCD	0.665863
LOC283856	BVES	0.665702
LOC283856	MEIS1	0.665245
LOC283856	CPEB1	0.664483
LOC283856	NIBAN1	0.660381
LOC283856	ZEB1	0.660202
LOC283856	PDZRN4	0.659367
LOC283856	HSPB8	0.65909
LOC283856	DCLK1	0.658948
LOC283856	MSRB3	0.658641
LOC283856	LONRF2	0.658277
LOC283856	IRAG1	0.658139
LOC283856	BHMT2	0.657561
LOC283856	PGR	0.656862
LOC283856	PEG3	0.656228
LOC283856	ZNF667-AS1	0.655997
LOC283856	MAPK10	0.655323
LOC283856	SYNM	0.654625
LOC283856	RBPMS2	0.654238
LOC283856	ADAMTSL3	0.654072
LOC283856	LDB3	0.653744
LOC283856	ASB5	0.653576
LOC283856	TNS1	0.653333
LOC283856	JAM2	0.651935
LOC283856	RIC3	0.651358
LOC283856	AMOTL1	0.651171
LOC283856	RBMS3	0.651169
LOC283856	DNAAF9	0.650967
LOC339803	CFH	0.82322
LOC339803	ZEB2	0.820062
LOC339803	CLIP4	0.807957
LOC339803	GPC6	0.807021
LOC339803	DCN	0.800094
LOC339803	SYT11	0.79825
LOC339803	VCAM1	0.79696
LOC339803	CCDC80	0.78878
LOC339803	OLFML1	0.78763
LOC339803	COLEC12	0.78604
LOC339803	QKI	0.78237
LOC339803	MAF	0.780548
LOC339803	NR3C1	0.780395
LOC339803	CNRIP1	0.778675
LOC339803	CLMP	0.777289
LOC339803	FLRT2	0.775027
LOC339803	TSPYL5	0.774428
LOC339803	GUCY1A1	0.774092
LOC339803	FERMT2	0.772441
LOC339803	IL1R1	0.772024
LOC339803	DZIP1	0.769716
LOC339803	DDR2	0.769702
LOC339803	SPART	0.768642
LOC339803	MITF	0.768194
LOC339803	BNC2	0.761574
LOC339803	DNAAF9	0.759802
LOC339803	ATP8B2	0.759016
LOC339803	MSRB3	0.756549
LOC339803	CACNA2D1	0.75643
LOC339803	PDE1A	0.756377
LOC339803	ECM2	0.754185
LOC339803	DSEL	0.749914
LOC339803	SHE	0.748162
LOC339803	FAM110B	0.747806
LOC339803	HACD4	0.744937
LOC339803	EFEMP1	0.744919
LOC339803	EVC	0.741156
LOC339803	AKT3	0.741146
LOC339803	CYYR1	0.740475
LOC339803	CALD1	0.74014
LOC339803	FGF7	0.739999
LOC339803	ZFPM2	0.739846
LOC339803	AXL	0.737998
LOC339803	S1PR1	0.737022
LOC339803	PABPC5	0.735811
LOC339803	GLI3	0.73537
LOC339803	ZIK1	0.733813
LOC339803	VSTM4	0.733069
LOC339803	SGCD	0.732282
LOC339803	GAS7	0.730924
LOC339803	ADGRL2	0.729509
LOC339803	ZEB1	0.724775
LOC339803	TEK	0.721714
LOC339803	MGP	0.720663
LOC339803	RUNX1T1	0.72059
LOC339803	ZNF667-AS1	0.720298
LOC339803	ARHGAP20	0.72003
LOC339803	SPARCL1	0.720005
LOC339803	PTGFR	0.719498
LOC339803	EVC2	0.7182
LOC339803	C14orf132	0.717556
LOC339803	ZNF667	0.716014
LOC339803	ARMCX1	0.715889
LOC339803	NAP1L3	0.715592
LOC339803	NIBAN1	0.715583
LOC339803	MEF2C	0.715385
LOC339803	FBXL7	0.713886
LOC339803	PDLIM3	0.713338
LOC339803	MCC	0.712369
LOC339803	MDFIC	0.712138
LOC339803	MFAP5	0.709073
LOC339803	ANGPT1	0.708891
LOC339803	NCAM2	0.708323
LOC339803	TSHZ3	0.707353
LOC339803	ELOVL4	0.70715
LOC339803	RHOJ	0.705096
LOC339803	MPDZ	0.705095
LOC339803	VGLL3	0.704445
LOC339803	TRPC6	0.704272
LOC339803	GNG11	0.703913
LOC339803	LRCH2	0.703899
LOC339803	STON1	0.703818
LOC339803	JAM3	0.703119
LOC339803	JCAD	0.702779
LOC339803	RNF150	0.702042
LOC339803	ZNF677	0.701998
LOC339803	MYCT1	0.701707
LOC339803	PALMD	0.701032
LOC339803	AMOTL1	0.700774
LOC339803	PRICKLE1	0.700718
LOC339803	CYBRD1	0.69993
LOC339803	ABCA6	0.699323
LOC339803	ST8SIA1	0.698119
LOC339803	GAS1	0.697654
LOC339803	TUSC3	0.697554
LOC339803	A2M	0.697424
LOC339803	CNTN1	0.697309
LOC339803	PDE1B	0.697183
LOC339803	ENOX1	0.696634
LOC339803	COL14A1	0.694732
LOC339803	GALNT15	0.694661
LOC339803	ZNF385D	0.694035
LOC339803	CHST15	0.693836
LOC339803	CYP1B1	0.693396
LOC339803	FEZ1	0.692851
LOC339803	MEOX2	0.691742
LOC339803	JAZF1	0.691531
LOC339803	TMEM47	0.691441
LOC339803	NEXN	0.69128
LOC339803	SGCE	0.690815
LOC339803	THSD7A	0.690773
LOC339803	TCEAL7	0.690697
LOC339803	TP73-AS1	0.689977
LOC339803	FGF10	0.689583
LOC339803	MICU3	0.687787
LOC339803	STK32B	0.687635
LOC339803	GPR1	0.687358
LOC339803	PLN	0.686973
LOC339803	BEND6	0.686694
LOC339803	NLGN4X	0.68637
LOC339803	RNF180	0.686364
LOC339803	TRPS1	0.68627
LOC339803	SYNC	0.68545
LOC339803	MEIS1	0.683634
LOC339803	TMEM255A	0.683515
LOC339803	FAM171B	0.683308
LOC339803	FBLN5	0.683092
LOC339803	WWTR1	0.683081
LOC339803	EBF1	0.682595
LOC339803	STOM	0.682525
LOC339803	KCND2	0.682512
LOC339803	TMEM200B	0.679818
LOC339803	PALLD	0.679209
LOC339803	GYPC	0.678704
LOC339803	PREX2	0.678536
LOC339803	BOC	0.678069
LOC339803	F13A1	0.67724
LOC339803	ITPR1	0.676791
LOC339803	HTR2A	0.676349
LOC339803	RBMS3	0.675943
LOC339803	PCDH7	0.67591
LOC339803	RECK	0.675724
LOC339803	PEG3	0.675614
LOC339803	PPP2R2B	0.675362
LOC339803	TMTC1	0.675099
LOC339803	PMP22	0.673736
LOC339803	IRAG1	0.673524
LOC339803	LIX1L	0.672852
LOC339803	PTGIS	0.67252
LOC339803	JAKMIP2	0.672199
LOC339803	SV2B	0.672023
LOC339803	RSPO3	0.671962
LOC339803	CAV1	0.671375
LOC339803	ZDHHC15	0.671142
LOC339803	SYNE1	0.670397
LOC339803	RERG	0.670202
LOC339803	PPP1R3C	0.669726
LOC339803	ADAM23	0.667761
LOC339803	EDIL3	0.66736
LOC339803	TLL1	0.667293
LOC339803	RTL5	0.667012
LOC339803	PHLDB2	0.666724
LOC339803	NUDT10	0.665413
LOC339803	OMD	0.665158
LOC339803	KLHL4	0.663524
LOC339803	EFS	0.663288
LOC339803	SSPN	0.661237
LOC339803	CDO1	0.660478
LOC339803	AOC3	0.660431
LOC339803	TUB	0.659464
LOC339803	CILP	0.659103
LOC339803	FMO2	0.658374
LOC339803	KCNT2	0.658301
LOC339803	MYLK	0.658152
LOC339803	ARHGEF25	0.657838
LOC339803	DPYSL3	0.657755
LOC339803	MEDAG	0.656628
LOC339803	FILIP1	0.655527
LOC339803	SHISAL1	0.655321
LOC339803	DNAJB5	0.655206
LOC339803	BVES	0.65512
LOC339803	FIGN	0.655081
LOC339803	EMCN	0.655043
LOC339803	AMPH	0.65442
LOC339803	PLPP7	0.653598
LOC339803	SLIT2	0.653184
LOC339803	RGL1	0.652576
LOC339803	ZNF626	0.652343
LOC339803	PRDM6	0.651825
LOC339803	BHMT2	0.650721
LOC729558	ANGPTL7	0.734663
LOC729558	SCRG1	0.686849
LOC729558	ANGPTL1	0.674959
LOC729558	FNDC9	0.673453
LOC729558	SYNPO2	0.668066
LOC729558	FRMPD4	0.662254
LOC729558	LMO3	0.655243
MAGI2-AS3	CACNA2D1	0.913976
MAGI2-AS3	DDR2	0.908894
MAGI2-AS3	BNC2	0.89837
MAGI2-AS3	ZEB1	0.897858
MAGI2-AS3	ZEB2	0.89576
MAGI2-AS3	FERMT2	0.893189
MAGI2-AS3	CALD1	0.891354
MAGI2-AS3	DZIP1	0.889808
MAGI2-AS3	MSRB3	0.887355
MAGI2-AS3	SGCD	0.882185
MAGI2-AS3	VGLL3	0.881513
MAGI2-AS3	FGF7	0.880457
MAGI2-AS3	FLRT2	0.880398
MAGI2-AS3	QKI	0.877609
MAGI2-AS3	GPC6	0.877323
MAGI2-AS3	AKT3	0.873664
MAGI2-AS3	MPDZ	0.871003
MAGI2-AS3	CLIP4	0.870386
MAGI2-AS3	RUNX1T1	0.869993
MAGI2-AS3	ECM2	0.86826
MAGI2-AS3	ZFPM2	0.86708
MAGI2-AS3	STON1	0.866205
MAGI2-AS3	CLMP	0.864116
MAGI2-AS3	RBMS3	0.86228
MAGI2-AS3	GUCY1A1	0.862193
MAGI2-AS3	RNF180	0.85909
MAGI2-AS3	MCC	0.85873
MAGI2-AS3	SPART	0.853873
MAGI2-AS3	IL1R1	0.853262
MAGI2-AS3	RNF150	0.851713
MAGI2-AS3	DNAAF9	0.851118
MAGI2-AS3	CCDC80	0.850182
MAGI2-AS3	MITF	0.848623
MAGI2-AS3	OLFML1	0.848133
MAGI2-AS3	NR3C1	0.847084
MAGI2-AS3	PREX2	0.845533
MAGI2-AS3	TSPYL5	0.842195
MAGI2-AS3	DSEL	0.840652
MAGI2-AS3	LRCH2	0.839493
MAGI2-AS3	TMEM47	0.835943
MAGI2-AS3	GLI3	0.83592
MAGI2-AS3	SYT11	0.8354
MAGI2-AS3	ADGRL2	0.834514
MAGI2-AS3	PLN	0.833347
MAGI2-AS3	MEIS1	0.83325
MAGI2-AS3	NEXN	0.832755
MAGI2-AS3	HACD4	0.83019
MAGI2-AS3	CFH	0.829024
MAGI2-AS3	ZDHHC15	0.827862
MAGI2-AS3	DCLK1	0.825928
MAGI2-AS3	MICU3	0.82558
MAGI2-AS3	AMOTL1	0.821706
MAGI2-AS3	PDE1A	0.820327
MAGI2-AS3	NAP1L3	0.820166
MAGI2-AS3	JAZF1	0.819318
MAGI2-AS3	VSTM4	0.819131
MAGI2-AS3	MEF2C	0.818911
MAGI2-AS3	JAM2	0.81863
MAGI2-AS3	PYGO1	0.817619
MAGI2-AS3	DCN	0.817114
MAGI2-AS3	ZNF667	0.816762
MAGI2-AS3	WWTR1	0.816447
MAGI2-AS3	THSD7A	0.816192
MAGI2-AS3	TSHZ3	0.814682
MAGI2-AS3	PALMD	0.813141
MAGI2-AS3	ZNF677	0.812333
MAGI2-AS3	ELOVL4	0.81231
MAGI2-AS3	SHE	0.808927
MAGI2-AS3	JAM3	0.80857
MAGI2-AS3	FIGN	0.808257
MAGI2-AS3	PABPC5	0.807261
MAGI2-AS3	NCAM2	0.806063
MAGI2-AS3	FILIP1	0.806041
MAGI2-AS3	EVC	0.805915
MAGI2-AS3	PEG3	0.805475
MAGI2-AS3	PGR	0.805312
MAGI2-AS3	IRAG1	0.804811
MAGI2-AS3	C14orf132	0.80362
MAGI2-AS3	TRPS1	0.803346
MAGI2-AS3	ANGPT1	0.80302
MAGI2-AS3	FBXL7	0.802478
MAGI2-AS3	ABCA6	0.802152
MAGI2-AS3	FGF10	0.801629
MAGI2-AS3	KCNT2	0.800715
MAGI2-AS3	COLEC12	0.800633
MAGI2-AS3	VCAM1	0.800628
MAGI2-AS3	JCAD	0.799356
MAGI2-AS3	CYBRD1	0.796573
MAGI2-AS3	MAF	0.794847
MAGI2-AS3	SPARCL1	0.794486
MAGI2-AS3	PCDH7	0.794274
MAGI2-AS3	MAP1B	0.794035
MAGI2-AS3	EFEMP1	0.793812
MAGI2-AS3	ARMCX1	0.792043
MAGI2-AS3	PDLIM3	0.790416
MAGI2-AS3	ZNF667-AS1	0.790257
MAGI2-AS3	SSPN	0.79011
MAGI2-AS3	COL14A1	0.789892
MAGI2-AS3	MYCT1	0.78964
MAGI2-AS3	MYLK	0.789256
MAGI2-AS3	MDFIC	0.788938
MAGI2-AS3	CNTN1	0.788198
MAGI2-AS3	RECK	0.787884
MAGI2-AS3	FAM110B	0.787877
MAGI2-AS3	PHLDB2	0.785074
MAGI2-AS3	TMTC1	0.784949
MAGI2-AS3	NECAB1	0.784431
MAGI2-AS3	GAS7	0.783912
MAGI2-AS3	BEND6	0.783744
MAGI2-AS3	EDIL3	0.783514
MAGI2-AS3	HTR2A	0.782506
MAGI2-AS3	EVC2	0.782229
MAGI2-AS3	ENOX1	0.78157
MAGI2-AS3	CYYR1	0.781464
MAGI2-AS3	PTGFR	0.78014
MAGI2-AS3	PRICKLE1	0.779669
MAGI2-AS3	EBF1	0.779456
MAGI2-AS3	RASSF8	0.779258
MAGI2-AS3	SLIT2	0.778865
MAGI2-AS3	CNTN4	0.778293
MAGI2-AS3	FAM171B	0.778212
MAGI2-AS3	ZNF626	0.777577
MAGI2-AS3	MGP	0.777503
MAGI2-AS3	PCDH9	0.777169
MAGI2-AS3	BVES	0.77598
MAGI2-AS3	ST8SIA1	0.775798
MAGI2-AS3	SYNE1	0.77578
MAGI2-AS3	KLHL4	0.775625
MAGI2-AS3	NIBAN1	0.775443
MAGI2-AS3	MFAP5	0.774705
MAGI2-AS3	TCEAL7	0.77466
MAGI2-AS3	ITPR1	0.773911
MAGI2-AS3	ARHGAP20	0.773686
MAGI2-AS3	TUB	0.773136
MAGI2-AS3	RHOJ	0.773048
MAGI2-AS3	RERG	0.767869
MAGI2-AS3	OMD	0.767612
MAGI2-AS3	ZFHX4	0.767612
MAGI2-AS3	TNS1	0.766945
MAGI2-AS3	TEK	0.766772
MAGI2-AS3	PTGER3	0.766312
MAGI2-AS3	PRDM6	0.76547
MAGI2-AS3	EMCN	0.764285
MAGI2-AS3	PPP1R3C	0.762728
MAGI2-AS3	TRPC1	0.760485
MAGI2-AS3	ZNF154	0.758336
MAGI2-AS3	TUSC3	0.758112
MAGI2-AS3	SLC8A1	0.757576
MAGI2-AS3	SGCE	0.757411
MAGI2-AS3	ATP8B2	0.755486
MAGI2-AS3	TMEM200B	0.755034
MAGI2-AS3	C1QTNF7	0.754996
MAGI2-AS3	PALLD	0.754741
MAGI2-AS3	AKAP12	0.754533
MAGI2-AS3	ADAM23	0.752091
MAGI2-AS3	BHMT2	0.752029
MAGI2-AS3	CNRIP1	0.750795
MAGI2-AS3	MEOX2	0.75026
MAGI2-AS3	GALNT15	0.749946
MAGI2-AS3	PRICKLE2	0.749341
MAGI2-AS3	MAP1A	0.748721
MAGI2-AS3	BOC	0.748559
MAGI2-AS3	FAT4	0.747898
MAGI2-AS3	RSPO3	0.747656
MAGI2-AS3	TLL1	0.746848
MAGI2-AS3	DPYSL3	0.745828
MAGI2-AS3	FAM180A	0.745791
MAGI2-AS3	PIEZO2	0.744982
MAGI2-AS3	S1PR1	0.744105
MAGI2-AS3	SYNPO2	0.743363
MAGI2-AS3	PDGFRA	0.74313
MAGI2-AS3	NLGN4X	0.741837
MAGI2-AS3	AOC3	0.740967
MAGI2-AS3	EPHA3	0.739294
MAGI2-AS3	SYNC	0.738889
MAGI2-AS3	NHSL2	0.738735
MAGI2-AS3	LIX1L	0.738237
MAGI2-AS3	PRKG1	0.737403
MAGI2-AS3	SETBP1	0.736336
MAGI2-AS3	EBF3	0.735993
MAGI2-AS3	NUDT10	0.735742
MAGI2-AS3	ZNF542P	0.735124
MAGI2-AS3	ZNF385D	0.735094
MAGI2-AS3	FGF14	0.73436
MAGI2-AS3	PDZRN4	0.733912
MAGI2-AS3	NRK	0.732336
MAGI2-AS3	MEDAG	0.732291
MAGI2-AS3	SV2B	0.732208
MAGI2-AS3	ARHGEF25	0.732104
MAGI2-AS3	GPR1	0.731373
MAGI2-AS3	PTGIS	0.731079
MAGI2-AS3	KCND2	0.729871
MAGI2-AS3	DNAJB5	0.729818
MAGI2-AS3	CDO1	0.729074
MAGI2-AS3	TRPC6	0.727937
MAGI2-AS3	CPEB1	0.727549
MAGI2-AS3	ZIK1	0.727119
MAGI2-AS3	SEMA3D	0.726971
MAGI2-AS3	NUDT11	0.726887
MAGI2-AS3	FGF2	0.726875
MAGI2-AS3	LRRC4C	0.726777
MAGI2-AS3	FBLN5	0.726467
MAGI2-AS3	HSPB8	0.721574
MAGI2-AS3	RTL5	0.72148
MAGI2-AS3	A2M	0.721033
MAGI2-AS3	CAVIN2	0.720731
MAGI2-AS3	CCBE1	0.719785
MAGI2-AS3	DIXDC1	0.719148
MAGI2-AS3	GAS1	0.718992
MAGI2-AS3	CAV1	0.718965
MAGI2-AS3	NAV3	0.718812
MAGI2-AS3	CPED1	0.718785
MAGI2-AS3	PRELP	0.718582
MAGI2-AS3	SHISAL1	0.718517
MAGI2-AS3	BACH2	0.717262
MAGI2-AS3	STK32B	0.716462
MAGI2-AS3	ZNF781	0.712371
MAGI2-AS3	CFL2	0.712021
MAGI2-AS3	C1QTNF3	0.712007
MAGI2-AS3	TP73-AS1	0.711357
MAGI2-AS3	RGL1	0.710467
MAGI2-AS3	COL8A1	0.710419
MAGI2-AS3	ADAMTSL3	0.709879
MAGI2-AS3	DACT3	0.709285
MAGI2-AS3	TMEM255A	0.708978
MAGI2-AS3	ZNF135	0.708507
MAGI2-AS3	SULF1	0.708357
MAGI2-AS3	AXL	0.707146
MAGI2-AS3	SOX5	0.706441
MAGI2-AS3	AMPH	0.706287
MAGI2-AS3	ADCY2	0.705712
MAGI2-AS3	DPT	0.704481
MAGI2-AS3	ADGRB3	0.704081
MAGI2-AS3	FAM13C	0.70381
MAGI2-AS3	GNG11	0.703676
MAGI2-AS3	CLIP3	0.703621
MAGI2-AS3	CYP1B1	0.703156
MAGI2-AS3	KCNN3	0.702939
MAGI2-AS3	MAP9	0.702878
MAGI2-AS3	C8orf88	0.701061
MAGI2-AS3	ACSS3	0.699822
MAGI2-AS3	PMP22	0.699426
MAGI2-AS3	PPP2R2B	0.699377
MAGI2-AS3	FEZ1	0.698632
MAGI2-AS3	HAND2	0.698545
MAGI2-AS3	FMO2	0.697925
MAGI2-AS3	ZNF208	0.697535
MAGI2-AS3	MAP2	0.696802
MAGI2-AS3	STOM	0.696609
MAGI2-AS3	PNMA8A	0.69492
MAGI2-AS3	PCDHB5	0.694799
MAGI2-AS3	LMOD1	0.694582
MAGI2-AS3	ATP2B4	0.694124
MAGI2-AS3	LOXL4	0.691745
MAGI2-AS3	MAPK10	0.691559
MAGI2-AS3	LMO3	0.691212
MAGI2-AS3	RORB	0.690799
MAGI2-AS3	CYP27C1	0.690784
MAGI2-AS3	PAK3	0.690571
MAGI2-AS3	ITGB3	0.68985
MAGI2-AS3	EFS	0.68951
MAGI2-AS3	FHL1	0.688898
MAGI2-AS3	RELN	0.686694
MAGI2-AS3	SCHIP1	0.686598
MAGI2-AS3	MAP6	0.686066
MAGI2-AS3	SSC5D	0.685636
MAGI2-AS3	JAKMIP2	0.685562
MAGI2-AS3	CYS1	0.684759
MAGI2-AS3	DAAM2	0.684555
MAGI2-AS3	FGFR1	0.684524
MAGI2-AS3	EML1	0.684398
MAGI2-AS3	GPRASP1	0.684072
MAGI2-AS3	CILP	0.683609
MAGI2-AS3	FHL5	0.683504
MAGI2-AS3	ABCA1	0.682462
MAGI2-AS3	CXCL12	0.682051
MAGI2-AS3	GAP43	0.680533
MAGI2-AS3	SLIT3	0.680507
MAGI2-AS3	ADAMTS1	0.680502
MAGI2-AS3	RCAN2	0.680385
MAGI2-AS3	ANKRD6	0.6784
MAGI2-AS3	TSPAN2	0.67761
MAGI2-AS3	METTL24	0.677585
MAGI2-AS3	SMIM10	0.677474
MAGI2-AS3	PLCL1	0.676673
MAGI2-AS3	HDAC9	0.675954
MAGI2-AS3	SUSD5	0.675944
MAGI2-AS3	NPR3	0.675395
MAGI2-AS3	CHST15	0.674907
MAGI2-AS3	GDF6	0.674274
MAGI2-AS3	TENM3	0.673051
MAGI2-AS3	AR	0.672979
MAGI2-AS3	SVEP1	0.672638
MAGI2-AS3	RIMKLB	0.672581
MAGI2-AS3	RDX	0.672137
MAGI2-AS3	CHL1	0.671211
MAGI2-AS3	KCNAB1	0.671006
MAGI2-AS3	CHRDL1	0.670798
MAGI2-AS3	NEXMIF	0.668962
MAGI2-AS3	ATP8A2	0.66886
MAGI2-AS3	SFRP2	0.667814
MAGI2-AS3	PCDHB4	0.667555
MAGI2-AS3	PRPH2	0.665101
MAGI2-AS3	STEAP4	0.664458
MAGI2-AS3	DYNC2H1	0.664011
MAGI2-AS3	ZNF454	0.66377
MAGI2-AS3	MPPED2	0.663671
[truncated: 792 more rows]

## Sheet: S4
Table. S4. Significant DEGS and DE-lncRNAs for the construction of regulatory network
degree.layout	name	selected	shared name	Type
235	HAND2-AS1	FALSE	HAND2-AS1	lncRNA
225	MIR100HG	FALSE	MIR100HG	lncRNA
220	MAGI2-AS3	FALSE	MAGI2-AS3	lncRNA
179	LINC00578	FALSE	LINC00578	lncRNA
168	LOC339803	FALSE	LOC339803	lncRNA
132	LINC02381	FALSE	LINC02381	lncRNA
120	GAS1RR	FALSE	GAS1RR	lncRNA
104	ADAMTS9-AS2	FALSE	ADAMTS9-AS2	lncRNA
96	MBNL1-AS1	FALSE	MBNL1-AS1	lncRNA
91	LOC100507516	FALSE	LOC100507516	lncRNA
88	LETR1	FALSE	LETR1	lncRNA
73	NR2F2-AS1	FALSE	NR2F2-AS1	lncRNA
71	MIR99AHG	FALSE	MIR99AHG	lncRNA
64	ADAMTS9-AS1	FALSE	ADAMTS9-AS1	lncRNA
54	MEF2C-AS1	FALSE	MEF2C-AS1	lncRNA
46	PGM5-AS1	FALSE	PGM5-AS1	lncRNA
43	LOC283856	FALSE	LOC283856	lncRNA
33	LINC00987	FALSE	LINC00987	lncRNA
19	LINC01354	FALSE	LINC01354	lncRNA
18	MYLK	FALSE	MYLK	mRNA
17	MSRB3	FALSE	MSRB3	mRNA
16	BVES-AS1	FALSE	BVES-AS1	lncRNA
16	FERMT2	FALSE	FERMT2	mRNA
16	HSPB8	FALSE	HSPB8	mRNA
16	RNF150	FALSE	RNF150	mRNA
15	DCLK1	FALSE	DCLK1	mRNA
15	DDR2	FALSE	DDR2	mRNA
15	DNAAF9	FALSE	DNAAF9	mRNA
15	LMOD1	FALSE	LMOD1	mRNA
15	PEG3	FALSE	PEG3	mRNA
15	PLN	FALSE	PLN	mRNA
15	SYNPO2	FALSE	SYNPO2	mRNA
15	ZEB1	FALSE	ZEB1	mRNA
14	BNC2	FALSE	BNC2	mRNA
14	CALD1	FALSE	CALD1	mRNA
14	CLIP4	FALSE	CLIP4	mRNA
14	FILIP1	FALSE	FILIP1	mRNA
14	LRCH2	FALSE	LRCH2	mRNA
14	MEIS1	FALSE	MEIS1	mRNA
14	PGR	FALSE	PGR	mRNA
14	SPARCL1	FALSE	SPARCL1	mRNA
14	TNS1	FALSE	TNS1	mRNA
13	CACNA2D1	FALSE	CACNA2D1	mRNA
13	FHL1	FALSE	FHL1	mRNA
13	MPDZ	FALSE	MPDZ	mRNA
13	NIBAN1	FALSE	NIBAN1	mRNA
13	PDE1A	FALSE	PDE1A	mRNA
13	PDLIM3	FALSE	PDLIM3	mRNA
13	PDZRN4	FALSE	PDZRN4	mRNA
13	RBMS3	FALSE	RBMS3	mRNA
13	STON1	FALSE	STON1	mRNA
12	AMOTL1	FALSE	AMOTL1	mRNA
12	ANK2	FALSE	ANK2	mRNA
12	AOC3	FALSE	AOC3	mRNA
12	BHMT2	FALSE	BHMT2	mRNA
12	BVES	FALSE	BVES	mRNA
12	CCDC80	FALSE	CCDC80	mRNA
12	CLMP	FALSE	CLMP	mRNA
12	DNAJB5	FALSE	DNAJB5	mRNA
12	IRAG1	FALSE	IRAG1	mRNA
12	JAM3	FALSE	JAM3	mRNA
12	NR3C1	FALSE	NR3C1	mRNA
12	TSPYL5	FALSE	TSPYL5	mRNA
12	ZDHHC15	FALSE	ZDHHC15	mRNA
12	ZEB2	FALSE	ZEB2	mRNA
12	ZNF667-AS1	FALSE	ZNF667-AS1	mRNA
11	AKT3	FALSE	AKT3	mRNA
11	DZIP1	FALSE	DZIP1	mRNA
11	JAM2	FALSE	JAM2	mRNA
11	LOC102724050	FALSE	LOC102724050	lncRNA
11	MGP	FALSE	MGP	mRNA
11	PREX2	FALSE	PREX2	mRNA
11	RNF180	FALSE	RNF180	mRNA
11	RUNX1T1	FALSE	RUNX1T1	mRNA
11	SHE	FALSE	SHE	mRNA
10	ABCA6	FALSE	ABCA6	mRNA
10	ANGPTL1	FALSE	ANGPTL1	mRNA
10	C14orf132	FALSE	C14orf132	mRNA
10	CFH	FALSE	CFH	mRNA
10	ECM2	FALSE	ECM2	mRNA
10	GPC6	FALSE	GPC6	mRNA
10	GUCY1A1	FALSE	GUCY1A1	mRNA
10	HAND2	FALSE	HAND2	mRNA
10	ITPR1	FALSE	ITPR1	mRNA
10	KCNMB1	FALSE	KCNMB1	mRNA
10	LMO3	FALSE	LMO3	mRNA
10	SYT11	FALSE	SYT11	mRNA
10	ZFPM2	FALSE	ZFPM2	mRNA
10	ZNF667	FALSE	ZNF667	mRNA
9	ADGRB3	FALSE	ADGRB3	mRNA
9	ARMCX1	FALSE	ARMCX1	mRNA
9	BOC	FALSE	BOC	mRNA
9	CNN1	FALSE	CNN1	mRNA
9	CPEB1	FALSE	CPEB1	mRNA
9	DSEL	FALSE	DSEL	mRNA
9	EFEMP1	FALSE	EFEMP1	mRNA
9	FAM110B	FALSE	FAM110B	mRNA
9	FGF7	FALSE	FGF7	mRNA
9	FLRT2	FALSE	FLRT2	mRNA
9	FXYD6	FALSE	FXYD6	mRNA
9	GLI3	FALSE	GLI3	mRNA
9	JPH2	FALSE	JPH2	mRNA
9	LONRF2	FALSE	LONRF2	mRNA
9	MAP1B	FALSE	MAP1B	mRNA
9	MEF2C	FALSE	MEF2C	mRNA
9	MITF	FALSE	MITF	mRNA
9	MYH11	FALSE	MYH11	mRNA
9	NAP1L3	FALSE	NAP1L3	mRNA
9	NEGR1	FALSE	NEGR1	mRNA
9	NEXMIF	FALSE	NEXMIF	mRNA
9	NEXN	FALSE	NEXN	mRNA
9	PCDH7	FALSE	PCDH7	mRNA
9	PRDM6	FALSE	PRDM6	mRNA
9	PTGIS	FALSE	PTGIS	mRNA
9	SLIT2	FALSE	SLIT2	mRNA
9	SPART	FALSE	SPART	mRNA
9	SYNC	FALSE	SYNC	mRNA
9	SYNE1	FALSE	SYNE1	mRNA
9	THSD7A	FALSE	THSD7A	mRNA
9	TMEM200B	FALSE	TMEM200B	mRNA
9	VSTM4	FALSE	VSTM4	mRNA
8	ADAMTSL3	FALSE	ADAMTSL3	mRNA
8	ADGRL2	FALSE	ADGRL2	mRNA
8	ARHGEF25	FALSE	ARHGEF25	mRNA
8	C8orf88	FALSE	C8orf88	mRNA
8	CCBE1	FALSE	CCBE1	mRNA
8	CNRIP1	FALSE	CNRIP1	mRNA
8	CNTN1	FALSE	CNTN1	mRNA
8	COL14A1	FALSE	COL14A1	mRNA
8	DCN	FALSE	DCN	mRNA
8	FBXL7	FALSE	FBXL7	mRNA
8	IL1R1	FALSE	IL1R1	mRNA
8	METTL24	FALSE	METTL24	mRNA
8	MFAP5	FALSE	MFAP5	mRNA
8	NECAB1	FALSE	NECAB1	mRNA
8	OLFML1	FALSE	OLFML1	mRNA
8	OMD	FALSE	OMD	mRNA
8	PALLD	FALSE	PALLD	mRNA
8	PCDH9	FALSE	PCDH9	mRNA
8	QKI	FALSE	QKI	mRNA
8	RHOJ	FALSE	RHOJ	mRNA
8	SHISAL1	FALSE	SHISAL1	mRNA
8	SYNM	FALSE	SYNM	mRNA
8	TEK	FALSE	TEK	mRNA
8	TSHZ3	FALSE	TSHZ3	mRNA
8	TUB	FALSE	TUB	mRNA
7	ADCYAP1R1	FALSE	ADCYAP1R1	mRNA
7	ATP8B2	FALSE	ATP8B2	mRNA
7	C1QTNF7	FALSE	C1QTNF7	mRNA
7	CAVIN2	FALSE	CAVIN2	mRNA
7	CILP	FALSE	CILP	mRNA
7	COLEC12	FALSE	COLEC12	mRNA
7	CYBRD1	FALSE	CYBRD1	mRNA
7	DACT3	FALSE	DACT3	mRNA
7	DPYSL3	FALSE	DPYSL3	mRNA
7	EVC	FALSE	EVC	mRNA
7	FBLN5	FALSE	FBLN5	mRNA
7	FIGN	FALSE	FIGN	mRNA
7	GALNT15	FALSE	GALNT15	mRNA
7	GAS1	FALSE	GAS1	mRNA
7	GAS7	FALSE	GAS7	mRNA
7	GNAO1	FALSE	GNAO1	mRNA
7	HACD4	FALSE	HACD4	mRNA
7	JAZF1	FALSE	JAZF1	mRNA
7	JCAD	FALSE	JCAD	mRNA
7	KCNT2	FALSE	KCNT2	mRNA
7	LDB3	FALSE	LDB3	mRNA
7	MAPK10	FALSE	MAPK10	mRNA
7	MCC	FALSE	MCC	mRNA
7	MEOX2	FALSE	MEOX2	mRNA
7	MICU3	FALSE	MICU3	mRNA
7	NUDT10	FALSE	NUDT10	mRNA
7	PRELP	FALSE	PRELP	mRNA
7	PRICKLE1	FALSE	PRICKLE1	mRNA
7	RBPMS2	FALSE	RBPMS2	mRNA
7	RTL5	FALSE	RTL5	mRNA
7	SCRG1	FALSE	SCRG1	mRNA
7	SGCD	FALSE	SGCD	mRNA
7	SLC8A1	FALSE	SLC8A1	mRNA
7	TAGLN	FALSE	TAGLN	mRNA
7	TCEAL7	FALSE	TCEAL7	mRNA
7	TMEM47	FALSE	TMEM47	mRNA
7	TP73-AS1	FALSE	TP73-AS1	mRNA
7	ZNF677	FALSE	ZNF677	mRNA
6	ADAM23	FALSE	ADAM23	mRNA
6	ANGPTL7	FALSE	ANGPTL7	mRNA
6	ASB5	FALSE	ASB5	mRNA
6	AXL	FALSE	AXL	mRNA
6	CASQ2	FALSE	CASQ2	mRNA
6	CAV1	FALSE	CAV1	mRNA
6	CDO1	FALSE	CDO1	mRNA
6	CFL2	FALSE	CFL2	mRNA
6	CYYR1	FALSE	CYYR1	mRNA
6	DIXDC1	FALSE	DIXDC1	mRNA
6	EBF1	FALSE	EBF1	mRNA
6	EFS	FALSE	EFS	mRNA
6	ENOX1	FALSE	ENOX1	mRNA
6	EVC2	FALSE	EVC2	mRNA
6	FMO2	FALSE	FMO2	mRNA
6	GPM6A	FALSE	GPM6A	mRNA
6	GPR1	FALSE	GPR1	mRNA
6	KANK2	FALSE	KANK2	mRNA
6	LINC00968	FALSE	LINC00968	lncRNA
6	LOXL4	FALSE	LOXL4	mRNA
6	LRRC4C	FALSE	LRRC4C	mRNA
6	MAF	FALSE	MAF	mRNA
6	MAP1A	FALSE	MAP1A	mRNA
6	MYO5A	FALSE	MYO5A	mRNA
6	NCAM2	FALSE	NCAM2	mRNA
6	NRK	FALSE	NRK	mRNA
6	OGN	FALSE	OGN	mRNA
6	PABPC5	FALSE	PABPC5	mRNA
6	PALMD	FALSE	PALMD	mRNA
6	PHLDB2	FALSE	PHLDB2	mRNA
6	PPP1R3C	FALSE	PPP1R3C	mRNA
6	RECK	FALSE	RECK	mRNA
6	RERG	FALSE	RERG	mRNA
6	S1PR1	FALSE	S1PR1	mRNA
6	SCN7A	FALSE	SCN7A	mRNA
6	SETBP1	FALSE	SETBP1	mRNA
6	SGCE	FALSE	SGCE	mRNA
6	SLIT3	FALSE	SLIT3	mRNA
6	SSPN	FALSE	SSPN	mRNA
6	ST8SIA1	FALSE	ST8SIA1	mRNA
6	SV2B	FALSE	SV2B	mRNA
6	TLL1	FALSE	TLL1	mRNA
6	TMTC1	FALSE	TMTC1	mRNA
6	VGLL3	FALSE	VGLL3	mRNA
6	ZFHX4	FALSE	ZFHX4	mRNA
6	ZIK1	FALSE	ZIK1	mRNA
5	A2M	FALSE	A2M	mRNA
5	ADCY2	FALSE	ADCY2	mRNA
5	ANGPT1	FALSE	ANGPT1	mRNA
5	ATP1A2	FALSE	ATP1A2	mRNA
5	ATP2B4	FALSE	ATP2B4	mRNA
5	BEND6	FALSE	BEND6	mRNA
5	CHRDL1	FALSE	CHRDL1	mRNA
5	CLIP3	FALSE	CLIP3	mRNA
5	CNTN4	FALSE	CNTN4	mRNA
5	CPXM2	FALSE	CPXM2	mRNA
5	DPP6	FALSE	DPP6	mRNA
5	ELOVL4	FALSE	ELOVL4	mRNA
5	EMCN	FALSE	EMCN	mRNA
5	EPHA6	FALSE	EPHA6	mRNA
5	FAM180A	FALSE	FAM180A	mRNA
5	FGF10	FALSE	FGF10	mRNA
5	FGFR1	FALSE	FGFR1	mRNA
5	GNG11	FALSE	GNG11	mRNA
5	GPRASP1	FALSE	GPRASP1	mRNA
5	HSPB7	FALSE	HSPB7	mRNA
5	KLHL4	FALSE	KLHL4	mRNA
5	MAMDC2	FALSE	MAMDC2	mRNA
5	MMRN1	FALSE	MMRN1	mRNA
5	MYCT1	FALSE	MYCT1	mRNA
5	MYOCD	FALSE	MYOCD	mRNA
5	NRXN1	FALSE	NRXN1	mRNA
5	PLA2G5	FALSE	PLA2G5	mRNA
5	POPDC2	FALSE	POPDC2	mRNA
5	PPP1R12B	FALSE	PPP1R12B	mRNA
5	PRICKLE2	FALSE	PRICKLE2	mRNA
5	PTGER3	FALSE	PTGER3	mRNA
5	RIC3	FALSE	RIC3	mRNA
5	RSPO3	FALSE	RSPO3	mRNA
5	TCEAL2	FALSE	TCEAL2	mRNA
5	TRPS1	FALSE	TRPS1	mRNA
5	TUSC3	FALSE	TUSC3	mRNA
5	VCAM1	FALSE	VCAM1	mRNA
5	WSCD2	FALSE	WSCD2	mRNA
5	WWTR1	FALSE	WWTR1	mRNA
5	ZNF154	FALSE	ZNF154	mRNA
5	ZNF385D	FALSE	ZNF385D	mRNA
5	ZNF626	FALSE	ZNF626	mRNA

## Sheet: S5
Table. S5. Significant GO term enriched for blue module
ONTOLOGY	ID	Description	GeneRatio	BgRatio	pvalue	p.adjust	qvalue	geneID	Count
BP	GO:0007267	cell-cell signaling	397/2223	1672/18862	3.15886e-47	1.95344e-43	1.49697e-43	LGI1/PLP1/MYOC/SCGN/BMP3/SST/FAM107A/NRXN1/SFRP1/ATP1A2/CHAT/RSPO2/BCHE/CCN5/CDH3/CNR1/RIMS4/PTN/ANK2/GNAO1/SLC17A7/MPZ/GRIK3/SYT10/SLC5A7/ADCY5/CTNND2/GALR1/NPTX1/CNTN4/CASQ2/SCN2B/NOVA1/PCSK5/NLGN1/CXCL12/KCNB1/GABRG2/PDE7B/SCN4B/VIP/SYT4/SFRP5/JPH4/TACR2/PLPP3/WNT2/IGSF11/KCNK3/GRIK5/KCNMB1/DAAM2/ADIPOQ/RELN/SYP/GRIN2A/PTCHD1/LYNX1/AGTR1/SNAP25/ADRA1A/NPY/CHRM2/RIC3/SLC30A8/CELF4/CUX2/GNA11/IG…	397
BP	GO:0007399	nervous system development	483/2223	2358/18862	5.14858e-39	1.59194e-35	1.21994e-35	LGI1/PCSK2/PLP1/MYOC/NRXN1/VEGFD/SFRP1/ATP1A2/STMN4/PHOX2B/RSPO2/BCHE/ECRG4/NAP1L2/MUSK/SEMA3E/CNTFR/CNTN2/CNR1/STMN2/PTN/ASTN1/GNAO1/NEGR1/SLC17A7/MPZ/GPM6A/NEXMIF/JAM2/CTNND2/ADGRB3/MYOT/NTN1/NCAM1/SLITRK3/EPHA7/CNGB1/NPTX1/UNC5C/CNTN4/SCN2B/GFRA1/NLGN1/DCLK1/PHOX2A/OLFM3/CXCL12/ATCAY/NEFL/ELAVL3/KIF1A/GABRG2/TAGLN3/GPM6B/MOBP/HAND2/RNF112/LAMA1/SYT4/GFRA3/CHL1/GAP43/CHRDL1/WNT2/CNTN1/PSD/SLIT3…	483
BP	GO:0007268	chemical synaptic transmission	198/2223	683/18862	2.45498e-35	3.79539e-32	2.9085e-32	LGI1/PLP1/SCGN/SST/FAM107A/NRXN1/ATP1A2/CHAT/BCHE/CNR1/RIMS4/PTN/SLC17A7/MPZ/GRIK3/SYT10/SLC5A7/NPTX1/CNTN4/SCN2B/NOVA1/NLGN1/KCNB1/GABRG2/PDE7B/SYT4/JPH4/TACR2/IGSF11/KCNK3/GRIK5/KCNMB1/ADIPOQ/RELN/SYP/GRIN2A/PTCHD1/LYNX1/SNAP25/ADRA1A/NPY/CHRM2/RIC3/CELF4/CUX2/SYT9/SYNGR1/KIF5A/SNCG/NLGN4X/SORCS3/HTR3A/RPH3A/MPP2/VAMP2/PHF24/TRIM9/CALB2/MEF2C/SLC18A3/GRIN2D/CHRNA3/KIT/TMEM108/GRIK1/GRIA1/GDNF/S…	198
BP	GO:0098916	anterograde trans-synaptic signaling	198/2223	683/18862	2.45498e-35	3.79539e-32	2.9085e-32	LGI1/PLP1/SCGN/SST/FAM107A/NRXN1/ATP1A2/CHAT/BCHE/CNR1/RIMS4/PTN/SLC17A7/MPZ/GRIK3/SYT10/SLC5A7/NPTX1/CNTN4/SCN2B/NOVA1/NLGN1/KCNB1/GABRG2/PDE7B/SYT4/JPH4/TACR2/IGSF11/KCNK3/GRIK5/KCNMB1/ADIPOQ/RELN/SYP/GRIN2A/PTCHD1/LYNX1/SNAP25/ADRA1A/NPY/CHRM2/RIC3/CELF4/CUX2/SYT9/SYNGR1/KIF5A/SNCG/NLGN4X/SORCS3/HTR3A/RPH3A/MPP2/VAMP2/PHF24/TRIM9/CALB2/MEF2C/SLC18A3/GRIN2D/CHRNA3/KIT/TMEM108/GRIK1/GRIA1/GDNF/S…	198
BP	GO:0099537	trans-synaptic signaling	199/2223	690/18862	3.60817e-35	4.46259e-32	3.41979e-32	LGI1/PLP1/SCGN/SST/FAM107A/NRXN1/ATP1A2/CHAT/BCHE/CNR1/RIMS4/PTN/SLC17A7/MPZ/GRIK3/SYT10/SLC5A7/NPTX1/CNTN4/SCN2B/NOVA1/NLGN1/KCNB1/GABRG2/PDE7B/SYT4/JPH4/TACR2/IGSF11/KCNK3/GRIK5/KCNMB1/ADIPOQ/RELN/SYP/GRIN2A/PTCHD1/LYNX1/SNAP25/ADRA1A/NPY/CHRM2/RIC3/CELF4/CUX2/SYT9/SYNGR1/KIF5A/SNCG/NLGN4X/SORCS3/HTR3A/RPH3A/MPP2/VAMP2/PHF24/TRIM9/CALB2/MEF2C/SLC18A3/GRIN2D/CHRNA3/KIT/TMEM108/GRIK1/GRIA1/GDNF/S…	199
BP	GO:0009653	anatomical structure morphogenesis	519/2223	2694/18862	1.40892e-34	1.45212e-31	1.1128e-31	LGI1/MYOC/LYVE1/NRXN1/VEGFD/SFRP1/TMEM100/PHOX2B/TMEFF2/RSPO2/ANGPTL7/ANGPTL1/SEMA3E/GREM2/CNTN2/AFF3/ESM1/CDH19/PTN/GNAO1/GPM6A/LDB3/JAM2/CTNND2/ADGRB3/MYOT/NTN1/NCAM1/AJUBA/SLITRK3/EPHA7/NPTX1/CCBE1/UNC5C/CNTN4/MAB21L1/PCSK5/GFRA1/NLGN1/DCLK1/PHOX2A/OLFM3/CXCL12/FHL1/RBPMS2/NEFL/KIF1A/FOXD3/MOBP/HAND2/LAMA1/SYT4/EYA2/SFRP5/GFRA3/PGM5/CHL1/TMOD1/GAP43/WNT2/MYOCD/SLIT3/HSPB6/LMOD1/ZBTB16/CHODL/AD…	519
BP	GO:0099536	synaptic signaling	201/2223	712/18862	4.31007e-34	3.80764e-31	2.91788e-31	LGI1/PLP1/SCGN/SST/FAM107A/NRXN1/ATP1A2/CHAT/BCHE/CNR1/RIMS4/PTN/SLC17A7/MPZ/GRIK3/SYT10/SLC5A7/NPTX1/CNTN4/SCN2B/NOVA1/NLGN1/KCNB1/GABRG2/PDE7B/SYT4/JPH4/TACR2/IGSF11/KCNK3/GRIK5/KCNMB1/ADIPOQ/RELN/SYP/GRIN2A/PTCHD1/LYNX1/SNAP25/ADRA1A/NPY/CHRM2/RIC3/CELF4/CUX2/GNA11/SYT9/SYNGR1/KIF5A/SNCG/NLGN4X/SORCS3/HTR3A/RPH3A/MPP2/VAMP2/PHF24/TRIM9/CALB2/MEF2C/SLC18A3/GRIN2D/CHRNA3/KIT/TMEM108/GRIK1/GRIA1/…	201
BP	GO:0048468	cell development	410/2223	2034/18862	5.44793e-31	4.21125e-28	3.22718e-28	LGI1/PLP1/MYOC/PI16/NRXN1/SFRP1/STMN4/PHOX2B/TMEFF2/SEMA3E/PDE2A/CNTN2/CNR1/STMN2/PTN/ANK2/GNAO1/NEGR1/GPM6A/LDB3/JAM2/CTNND2/ADGRB3/MYOT/DMRTA1/NTN1/NCAM1/SLITRK3/EPHA7/CNGB1/NPTX1/UNC5C/CNTN4/GFRA1/NLGN1/DCLK1/OLFM3/CXCL12/ATCAY/NEFL/KIF1A/GPM6B/MOBP/HAND2/RNF112/LAMA1/SYT4/GFRA3/PGM5/CHL1/TMOD1/GAP43/WNT2/FMN2/CNTN1/PSD/SLIT3/PTPRZ1/LMOD1/ZBTB16/CHODL/DAAM2/ADIPOQ/RELN/ATP1B2/LGI4/SNAP25/ADRA1…	410
BP	GO:0022008	neurogenesis	345/2223	1613/18862	7.50253e-31	5.15507e-28	3.95045e-28	LGI1/PLP1/MYOC/NRXN1/VEGFD/SFRP1/STMN4/PHOX2B/RSPO2/BCHE/NAP1L2/SEMA3E/CNTN2/CNR1/STMN2/PTN/ASTN1/GNAO1/NEGR1/GPM6A/NEXMIF/CTNND2/ADGRB3/MYOT/NTN1/NCAM1/SLITRK3/EPHA7/CNGB1/NPTX1/UNC5C/CNTN4/GFRA1/NLGN1/DCLK1/PHOX2A/OLFM3/CXCL12/ATCAY/NEFL/KIF1A/GPM6B/MOBP/HAND2/RNF112/LAMA1/SYT4/GFRA3/CHL1/GAP43/WNT2/CNTN1/PSD/SLIT3/PTPRZ1/IGSF10/CHODL/DAAM2/RELN/ATP1B2/GRIN2A/LGI4/SNAP25/NPY/KIF5C/DPYSL5/MYT1L/…	345
BP	GO:0048699	generation of neurons	327/2223	1501/18862	1.00978e-30	6.24447e-28	4.78529e-28	LGI1/PLP1/MYOC/NRXN1/VEGFD/SFRP1/STMN4/PHOX2B/RSPO2/BCHE/NAP1L2/SEMA3E/CNTN2/CNR1/STMN2/PTN/ASTN1/GNAO1/NEGR1/GPM6A/NEXMIF/CTNND2/ADGRB3/MYOT/NTN1/NCAM1/SLITRK3/EPHA7/CNGB1/NPTX1/UNC5C/CNTN4/GFRA1/NLGN1/DCLK1/PHOX2A/OLFM3/CXCL12/ATCAY/NEFL/KIF1A/GPM6B/HAND2/RNF112/LAMA1/SYT4/GFRA3/CHL1/GAP43/WNT2/CNTN1/PSD/SLIT3/PTPRZ1/IGSF10/CHODL/DAAM2/RELN/ATP1B2/LGI4/SNAP25/NPY/KIF5C/DPYSL5/MYT1L/TDP2/EFHC2/D…	327
BP	GO:0044057	regulation of system process	167/2223	591/18862	1.91362e-28	1.0758e-25	8.24412e-26	PI16/NRXN1/TMEM100/ATP1A2/PHOX2B/ANK2/GNAO1/JAM2/FXYD1/GALR1/SCN11A/SLC22A5/NPTX1/CASQ2/SCN2B/NLGN1/CTNNA3/PLCE1/HAND2/SCN4B/VIP/TACR2/MYOCD/IGSF11/KCNK3/HSPB6/GPD1L/ATP2B3/KCNMA1/ADIPOQ/RELN/ATP1B2/AGTR1/ADRA1A/PLN/CORO2B/CHRM2/CELF4/CUX2/SGCA/FXYD6/BVES/PPP1R12B/NLGN4X/POPDC2/THRB/NPR1/GSTM2/CNN1/AKAP6/GRIN2D/CHRNA3/SRI/ATP2B2/FBXO32/KIT/CAV1/SCN3B/TMEM108/INHBA/KCNA1/SLC8A3/APLN/OXTR/EPAS1/IGF…	167
BP	GO:0030182	neuron differentiation	297/2223	1357/18862	3.56949e-28	1.83948e-25	1.40964e-25	LGI1/PLP1/MYOC/NRXN1/VEGFD/SFRP1/STMN4/PHOX2B/RSPO2/NAP1L2/SEMA3E/CNTN2/CNR1/STMN2/PTN/GNAO1/NEGR1/GPM6A/CTNND2/ADGRB3/MYOT/NTN1/NCAM1/SLITRK3/EPHA7/CNGB1/NPTX1/UNC5C/CNTN4/GFRA1/NLGN1/DCLK1/PHOX2A/OLFM3/CXCL12/ATCAY/NEFL/KIF1A/GPM6B/HAND2/RNF112/LAMA1/SYT4/GFRA3/CHL1/GAP43/WNT2/CNTN1/PSD/SLIT3/CHODL/RELN/ATP1B2/LGI4/SNAP25/NPY/KIF5C/DPYSL5/MYT1L/TDP2/EFHC2/CUX2/SEMA3G/SLITRK2/EPHA6/SEMA3D/NTRK3/…	297
BP	GO:0032879	regulation of localization	509/2223	2782/18862	5.60909e-28	2.6682e-25	2.04471e-25	PLP1/MYOC/GCNT2/ABCA8/SST/FAM107A/VEGFD/SFRP1/ATP1A2/SCN7A/TMEFF2/SCN9A/PIRT/DPP6/SEMA3E/MYOM1/CDH3/CNR1/RIMS4/PTN/ANK2/GNAO1/SLC17A7/SYT10/NEXMIF/SPOCK3/ADCY5/JAM2/FXYD1/ELANE/GALR1/NTN1/SCN11A/AJUBA/CCBE1/UNC5C/TP53INP2/CASQ2/SCN2B/NLGN1/CTNNA3/DCLK1/CXCL12/FHL1/KCNB1/ATCAY/NEFL/GPM6B/SCN4B/VIP/LAMA1/SYT4/SNAP91/JPH4/TACR2/PLPP3/MYOCD/CNTN1/SLC25A23/GPD1L/IGSF10/GRIK5/KCNMA1/KCNMB1/ADIPOQ/ACACB…	509
BP	GO:0003008	system process	431/2223	2260/18862	3.69725e-27	1.63313e-24	1.2515e-24	MYOC/ABCG2/PI16/FAM107A/NRXN1/TMEM100/ATP1A2/SCN7A/PHOX2B/SGCG/SCN9A/BCHE/MUSK/PDE2A/MYOM1/CDH3/CNR1/PTN/ANK2/GNAO1/SYT10/ADCY5/JAM2/FXYD1/GALR1/ADGRB3/MYOT/SCN11A/SLC22A5/CNGB1/NPTX1/CCBE1/CASQ2/SCN2B/PCSK5/NLGN1/CTNNA3/PLCE1/CXCL12/CNGA3/NEFL/GABRG2/PTGS1/LVRN/HAND2/SCN4B/VIP/SFRP5/TACR2/TMOD1/MYOCD/SYNM/IGSF11/PTPRZ1/KCNK3/HSPB6/GPD1L/LMOD1/ATP2B3/GRIK5/KCNMA1/ADIPOQ/RELN/RGS9/ATP1B2/GRIN2A/PT…	431
BP	GO:0008015	blood circulation	151/2223	527/18862	1.76221e-26	7.26501e-24	5.56735e-24	ATP1A2/SGCG/PDE2A/CNR1/ANK2/GNAO1/FXYD1/CASQ2/SCN2B/PCSK5/CTNNA3/CXCL12/PTGS1/LVRN/SCN4B/TACR2/KCNK3/GPD1L/ATP2B3/KCNMA1/ADIPOQ/ATP1B2/AGTR1/ADRA1A/NPY/PLN/CORO2B/CHRM2/FXYD6/BVES/NEDD4L/POPDC2/THRB/NPR1/CLDN5/GSTM2/SRI/ATP2B2/HSD11B2/ADRB3/NPY1R/CAV1/CEACAM1/SCN3B/SH3GL2/PDE3A/SLC8A3/BDKRB1/APLN/OXTR/EPAS1/KCNJ14/GPR37L1/DES/HSPB7/CACNB2/TEK/SLIT2/KCNA5/BDKRB2/ATP2B4/RGS2/TPM1/NOS1/ITPR1/DMD/SPX…	151
BP	GO:0003013	circulatory system process	166/2223	610/18862	2.92224e-26	1.12945e-23	8.65521e-24	ABCG2/ATP1A2/SGCG/PDE2A/CNR1/ANK2/GNAO1/FXYD1/SLC22A5/CASQ2/SCN2B/PCSK5/CTNNA3/CXCL12/PTGS1/LVRN/SCN4B/TACR2/KCNK3/GPD1L/ATP2B3/KCNMA1/ADIPOQ/ATP1B2/SLC6A6/AGTR1/SLC16A12/ADRA1A/NPY/PLN/CORO2B/CHRM2/SLC2A4/FXYD6/BVES/NEDD4L/POPDC2/THRB/NPR1/CLDN5/GSTM2/SRI/ATP2B2/HSD11B2/ADRB3/NPY1R/CAV1/CEACAM1/SCN3B/SH3GL2/PDE3A/SLC8A3/BDKRB1/APLN/OXTR/EPAS1/KCNJ14/GPR37L1/DES/HSPB7/CACNB2/TEK/SLIT2/KCNA5/BDKRB…	166
BP	GO:0051239	regulation of multicellular organismal process	500/2223	2771/18862	5.77784e-26	2.10177e-23	1.61064e-23	GCNT2/PI16/NRXN1/VEGFD/SFRP1/TMEM100/ATP1A2/PHOX2B/RSPO2/ANGPTL7/SEMA3E/CDH3/CNR1/PTN/PDK4/ANK2/GNAO1/JAM2/FXYD1/ELANE/GALR1/ADGRB3/NTN1/SCN11A/ETV4/SLITRK3/SLC22A5/EPHA7/NPTX1/CCBE1/CASQ2/SCN2B/NOVA1/NLGN1/CTNNA3/PHOX2A/PLCE1/CXCL12/NEFL/GPM6B/HAND2/RNF112/SCN4B/VIP/LAMA1/TACR2/PLPP3/WNT2/BTNL8/MYOCD/IGSF11/PTPRZ1/KCNK3/FABP4/HSPB6/GPD1L/CPT2/ZBTB16/ATP2B3/KCNMA1/CHODL/DAAM2/ADIPOQ/ACACB/RELN/AT…	500
BP	GO:0022610	biological adhesion	309/2223	1481/18862	1.33739e-25	4.59469e-23	3.52102e-23	MYOC/GCNT2/LYVE1/CADM3/FAM107A/NRXN1/SFRP1/CADM2/TMEFF2/TNXB/CCN5/SEMA3E/LRRN2/CDH3/CNTN2/CDH19/PTN/ASTN1/SRPX/NEGR1/MPZ/NEXMIF/DPT/JAM2/ELANE/CTNND2/MYOT/NTN1/NCAM1/AJUBA/SLITRK3/EPHA7/CNTN4/NLGN1/CTNNA3/CXCL12/GPM6B/LAMA1/PGM5/CHL1/PLPP3/BMX/CNTN1/IGSF11/ZBTB16/DUSP26/ADIPOQ/RELN/ATP1B2/EDIL3/CORO2B/PCDH10/CSRP1/SLITRK2/SEMA6A/STAB2/BVES/HEPACAM/CNTNAP3/SOX4/NLGN4X/CLDN5/ACAN/CLDN11/DSCAML1/AOC…	309
BP	GO:0006812	cation transport	256/2223	1155/18862	4.4557e-25	1.45021e-22	1.11133e-22	PLP1/ATP1A2/SCN7A/SCN9A/PIRT/DPP6/CNR1/CNNM2/ANK2/GNAO1/SLC17A7/GPM6A/SYT10/SLC5A7/FXYD1/SCN11A/SLC22A5/CNGB1/SLC36A1/CASQ2/SCN2B/NLGN1/CXCL12/FHL1/KCNB1/SLC17A4/CNGA3/NEFL/GPM6B/KCNN3/SCN4B/VIP/SYT4/JPH4/TACR2/ATP6V1G2/CNTN1/KCNK3/SLC25A23/GPD1L/ATP2B3/KCNMA1/KCNMB1/RELN/RGS9/ATP1B2/GRIN2A/SLC6A6/SNAP25/ADRA1A/PLN/SLC30A8/MYLK/JPH2/SYT9/CNNM4/FXYD6/NEDD4L/GRIA4/SNCG/SLC23A1/OSR1/SCN3A/GSTM2/DPP1…	256
BP	GO:0007155	cell adhesion	306/2223	1474/18862	5.71055e-25	1.7657e-22	1.3531e-22	MYOC/GCNT2/LYVE1/CADM3/FAM107A/NRXN1/SFRP1/CADM2/TMEFF2/TNXB/CCN5/SEMA3E/LRRN2/CDH3/CNTN2/CDH19/PTN/ASTN1/SRPX/NEGR1/MPZ/NEXMIF/DPT/JAM2/ELANE/CTNND2/MYOT/NTN1/NCAM1/AJUBA/SLITRK3/EPHA7/CNTN4/NLGN1/CTNNA3/CXCL12/GPM6B/LAMA1/PGM5/CHL1/PLPP3/BMX/CNTN1/IGSF11/ZBTB16/DUSP26/ADIPOQ/RELN/ATP1B2/EDIL3/CORO2B/PCDH10/CSRP1/SLITRK2/SEMA6A/STAB2/BVES/HEPACAM/CNTNAP3/SOX4/NLGN4X/CLDN5/ACAN/CLDN11/DSCAML1/AOC…	306
BP	GO:0006936	muscle contraction	112/2223	352/18862	6.0485e-24	1.78114e-21	1.36493e-21	ATP1A2/SCN7A/MYOM1/ANK2/GNAO1/FXYD1/MYOT/CASQ2/SCN2B/CTNNA3/PLCE1/SCN4B/TACR2/TMOD1/MYOCD/SYNM/HSPB6/GPD1L/LMOD1/KCNMA1/ADRA1A/PLN/CHRM2/MYLK/SGCA/MYH11/NEDD4L/PPP1R12B/CRYAB/GSTM2/CNN1/CHRNA3/SRI/KIT/CAV1/SCN3B/GDNF/KCNA1/ATP8A2/SSPN/SLC8A3/ACTG2/OXTR/MYL9/DES/TACR1/CACNB2/KCNA5/BDKRB2/ATP2B4/RGS2/KCNB2/TPM1/NOS1/CCDC78/DMD/SPX/EDN2/FKBP1B/CACNA2D1/SCN1B/SORBS1/HCN4/HTR1D/DTNA/ADRA1B/SLC8A1/STAC…	112
BP	GO:0051049	regulation of transport	340/2223	1731/18862	2.21419e-23	6.22387e-21	4.7695e-21	PLP1/ABCA8/SFRP1/ATP1A2/SCN7A/SCN9A/PIRT/DPP6/MYOM1/CDH3/CNR1/RIMS4/ANK2/GNAO1/SLC17A7/SYT10/ADCY5/FXYD1/GALR1/SCN11A/CASQ2/SCN2B/NLGN1/CXCL12/FHL1/KCNB1/NEFL/GPM6B/SCN4B/VIP/SYT4/SNAP91/JPH4/TACR2/CNTN1/GPD1L/GRIK5/KCNMA1/KCNMB1/ADIPOQ/RELN/RGS9/SYP/ATP1B2/GRIN2A/AGTR1/SNAP25/ADRA1A/PLN/SLC30A8/MYLK/JPH2/CALY/SYT9/FXYD6/BVES/NEDD4L/OPN3/SOX4/GRIA4/REEP2/SNCG/EPHA5/CRYAB/OSR1/NPR1/SCN3A/GSTM2/DPP…	340
BP	GO:0048666	neuron development	241/2223	1109/18862	2.2035e-22	5.92454e-20	4.54012e-20	LGI1/PLP1/MYOC/NRXN1/SFRP1/STMN4/PHOX2B/SEMA3E/CNTN2/CNR1/STMN2/PTN/GNAO1/NEGR1/GPM6A/CTNND2/ADGRB3/MYOT/NTN1/NCAM1/SLITRK3/EPHA7/CNGB1/NPTX1/UNC5C/CNTN4/GFRA1/NLGN1/DCLK1/OLFM3/CXCL12/ATCAY/NEFL/KIF1A/GPM6B/HAND2/LAMA1/SYT4/GFRA3/CHL1/GAP43/CNTN1/PSD/SLIT3/CHODL/RELN/ATP1B2/LGI4/SNAP25/NPY/KIF5C/DPYSL5/MYT1L/TDP2/EFHC2/CUX2/SEMA3G/SLITRK2/EPHA6/SEMA3D/NTRK3/SEMA6A/RGMA/NEDD4L/KIF5A/NDN/EPHA5/THR…	241
BP	GO:0006928	movement of cell or subcellular component	411/2223	2257/18862	9.53357e-22	2.45648e-19	1.88246e-19	LGI1/PLP1/MYOC/GCNT2/SST/FAM107A/NRXN1/VEGFD/SFRP1/ATP1A2/PHOX2B/TMEFF2/SEMA3E/CNTN2/PTN/ASTN1/ANK2/GPM6A/NEXMIF/SPOCK3/JAM2/ELANE/MYOT/NTN1/NCAM1/AJUBA/EPHA7/CCBE1/UNC5C/CNTN4/SCN2B/GFRA1/CTNNA3/DCLK1/CXCL12/NEFL/KIF1A/ACKR2/AP3S2/HAND2/SCN4B/LAMA1/GFRA3/TACR2/CHL1/TMOD1/GAP43/CCL14/PLPP3/MYOCD/FMN2/SLIT3/ASAP3/GPD1L/IGSF10/ADIPOQ/RELN/NRG2/ATP1B2/AGTR1/SCG2/KIF5C/DPYSL5/PLN/CFL2/EFHC2/DNER/MYLK…	411
BP	GO:0042391	regulation of membrane potential	123/2223	431/18862	1.37911e-21	3.41137e-19	2.61422e-19	MYOC/NRXN1/ATP1A2/SCN7A/SCN9A/CNR1/RIMS4/PTN/ANK2/GRIK3/FXYD1/SCN11A/CASQ2/SCN2B/NLGN1/CTNNA3/FHL1/KCNB1/GABRG2/SCN4B/IGSF11/KCNK3/GPD1L/GRIK5/KCNMA1/RELN/ATP1B2/GRIN2A/ABCB5/ADRA1A/PLN/CELF4/CUX2/GNA11/BVES/NEDD4L/NLGN4X/POPDC2/SCN3A/HTR3A/MPP2/GRIA3/AKAP6/MEF2C/GRIN2D/CHRNA3/SRI/CAV1/SCN3B/TMEM108/GRIK1/GRIA1/SEZ6/UCN3/KCNA1/GABRD/MAPT/SLC8A3/KCNK2/CACNB2/GPR88/KCNA5/NPAS4/SPART/PID1/DMD/GABRB3…	123
BP	GO:0050804	modulation of chemical synaptic transmission	118/2223	405/18862	1.44903e-21	3.44646e-19	2.6411e-19	LGI1/SCGN/FAM107A/NRXN1/ATP1A2/BCHE/CNR1/RIMS4/PTN/GRIK3/NPTX1/CNTN4/NLGN1/KCNB1/SYT4/JPH4/TACR2/IGSF11/GRIK5/ADIPOQ/RELN/SYP/GRIN2A/SNAP25/ADRA1A/CELF4/CUX2/SYNGR1/SNCG/NLGN4X/SORCS3/MPP2/VAMP2/PHF24/CALB2/MEF2C/GRIN2D/CHRNA3/KIT/TMEM108/GRIK1/GRIA1/MAPT/NTNG1/JPH3/SLC8A3/OXTR/GNAI1/CACNB2/NPAS4/CAMK2A/DLGAP2/NRG3/STXBP5L/CACNA1A/PRKN/CX3CR1/NLGN3/TMEM25/LRRC4C/ITPKA/ASIC1/AKAP12/CAMK2B/GRIK2/MA…	118
BP	GO:0003012	muscle system process	127/2223	453/18862	1.62187e-21	3.71469e-19	2.84665e-19	MYOC/PI16/ATP1A2/SCN7A/MYOM1/ANK2/GNAO1/FXYD1/MYOT/CASQ2/SCN2B/CTNNA3/PLCE1/HAND2/SCN4B/TACR2/TMOD1/MYOCD/SYNM/HSPB6/GPD1L/LMOD1/KCNMA1/ADRA1A/PLN/CHRM2/MYLK/SGCA/MYH11/NEDD4L/PPP1R12B/CRYAB/GSTM2/CNN1/AKAP6/CHRNA3/SRI/FBXO32/KIT/CAV1/SCN3B/GDNF/KCNA1/ATP8A2/SSPN/SLC8A3/ACTG2/OXTR/IGF1/MYL9/DES/TACR1/CACNB2/KCNA5/BDKRB2/ATP2B4/RGS2/KCNB2/TPM1/NOS1/CCDC78/DMD/SPX/EDN2/FKBP1B/CACNA2D1/SCN1B/SORBS1/…	127
BP	GO:0099177	regulation of trans-synaptic signaling	118/2223	406/18862	1.81261e-21	4.00328e-19	3.06781e-19	LGI1/SCGN/FAM107A/NRXN1/ATP1A2/BCHE/CNR1/RIMS4/PTN/GRIK3/NPTX1/CNTN4/NLGN1/KCNB1/SYT4/JPH4/TACR2/IGSF11/GRIK5/ADIPOQ/RELN/SYP/GRIN2A/SNAP25/ADRA1A/CELF4/CUX2/SYNGR1/SNCG/NLGN4X/SORCS3/MPP2/VAMP2/PHF24/CALB2/MEF2C/GRIN2D/CHRNA3/KIT/TMEM108/GRIK1/GRIA1/MAPT/NTNG1/JPH3/SLC8A3/OXTR/GNAI1/CACNB2/NPAS4/CAMK2A/DLGAP2/NRG3/STXBP5L/CACNA1A/PRKN/CX3CR1/NLGN3/TMEM25/LRRC4C/ITPKA/ASIC1/AKAP12/CAMK2B/GRIK2/MA…	118
BP	GO:0050808	synapse organization	118/2223	412/18862	6.80051e-21	1.45015e-18	1.11129e-18	NRXN1/MUSK/SEMA3E/CNTN2/PTN/GPM6A/CTNND2/FRMPD4/ADGRB3/MYOT/NTN1/SLITRK3/EPHA7/NLGN1/NEFL/KIF1A/GABRG2/GAP43/INA/RELN/DNER/CUX2/SLITRK2/SNCG/NLGN4X/SYNPO/MEF2C/PALM/LHFPL4/TMEM108/GDNF/CNKSR2/SPARCL1/SEZ6/MAPT/NTNG1/SLC8A3/OXTR/CACNB2/ZDHHC15/SNCA/PAK3/NPAS4/NEFH/L1CAM/GABRB3/LRFN5/IGSF9/KIRREL3/ERBB4/CX3CR1/NLGN3/PTPRT/NFASC/LRRC4C/SIX1/ITPKA/PDZRN3/WNT7B/SNCB/FZD1/CAMK2B/ADD2/SLITRK4/SLITRK5/LR…	118
BP	GO:0031175	neuron projection development	215/2223	977/18862	1.06662e-20	2.14774e-18	1.64586e-18	LGI1/PLP1/MYOC/NRXN1/SFRP1/STMN4/PHOX2B/SEMA3E/CNTN2/CNR1/STMN2/PTN/GNAO1/NEGR1/GPM6A/CTNND2/ADGRB3/MYOT/NTN1/NCAM1/SLITRK3/EPHA7/NPTX1/UNC5C/CNTN4/GFRA1/NLGN1/DCLK1/CXCL12/ATCAY/NEFL/KIF1A/GPM6B/LAMA1/SYT4/GFRA3/CHL1/GAP43/CNTN1/PSD/SLIT3/CHODL/RELN/ATP1B2/SNAP25/NPY/KIF5C/DPYSL5/EFHC2/CUX2/SEMA3G/SLITRK2/EPHA6/SEMA3D/NTRK3/SEMA6A/RGMA/NEDD4L/KIF5A/NDN/EPHA5/OLFM1/ALK/DSCAML1/MEF2C/NEU4/CHRNA3/N…	215
BP	GO:0035637	multicellular organismal signaling	75/2223	203/18862	1.07665e-20	2.14774e-18	1.64586e-18	ATP1A2/SCN7A/SCN9A/ANK2/FXYD1/SCN11A/CASQ2/SCN2B/CTNNA3/SCN4B/KCNK3/ATP2B3/ATP1B2/PLN/FXYD6/NPR1/SCN3A/SRI/ATP2B2/CAV1/SCN3B/KCNA1/SLC8A3/KCNJ14/CACNB2/JAM3/GPR88/KCNA5/ATP2B4/NOS1/ITPR1/FKBP1B/KCNIP1/CACNA2D1/SCN1B/HCN4/SLC8A1/NFASC/S1PR1/SCN4A/KCNIP3/SPTBN4/KCNMB2/CACNA1H/GRIK2/CASQ1/FXYD3/CORIN/SLC8A2/FLNA/CACNA2D3/CACNG8/TRPM4/NPPC/NTRK2/HRC/TNR/CHRM5/TRPC1/KCNJ12/KCNA2/ATP1A3/KCNJ5/HCRT/DMRT…	75
BP	GO:0009888	tissue development	370/2223	2016/18862	4.54065e-20	8.7748e-18	6.72434e-18	CLEC3B/GCNT2/BMP3/PI16/SFRP1/TMEM100/PHOX2B/SGCG/TMEFF2/RSPO2/SEMA3E/PDE2A/MYOM1/CDH3/PTN/NTN1/AJUBA/ETV4/EPHA7/UNC5C/ASB2/KRT80/GPM6B/HAND2/LAMA1/EYA2/PGM5/TMOD1/GAP43/BMX/WNT2/MYOCD/ZBTB16/ADIPOQ/ADRA1A/NPY/HLF/PLN/CFL2/DNER/CSRP1/MYLK/JPH2/SEMA3G/PGR/SGCA/MYH11/SEMA3D/SEMA6A/CNNM4/CCND1/BVES/OPN3/SOX4/DACT3/SALL2/HDAC9/POPDC2/OSR1/THRB/OLFM1/CLDN5/SALL4/PTH1R/AKAP6/MEF2C/OMD/GCNT4/ATRNL1/SULT1…	370
BP	GO:1903522	regulation of blood circulation	92/2223	290/18862	8.68109e-20	1.62678e-17	1.24664e-17	ATP1A2/ANK2/GNAO1/FXYD1/CASQ2/SCN2B/CTNNA3/SCN4B/KCNK3/GPD1L/ATP2B3/ATP1B2/AGTR1/ADRA1A/PLN/CHRM2/FXYD6/BVES/POPDC2/THRB/NPR1/GSTM2/SRI/ATP2B2/CAV1/SCN3B/SLC8A3/APLN/OXTR/EPAS1/KCNJ14/DES/HSPB7/CACNB2/KCNA5/BDKRB2/ATP2B4/RGS2/TPM1/NOS1/ITPR1/DMD/SPX/EDN2/FKBP1B/KCNIP1/CACNA2D1/SCN1B/HCN4/ADRA1B/SLC8A1/KCNIP3/APELA/SPTBN4/KCNMB2/CACNA1H/CASQ1/STC1/UCN/FXYD3/CORIN/SLC8A2/FGF13/FLNA/CACNA2D3/LEP/CAC…	92
BP	GO:0043269	regulation of ion transport	265/2223	1315/18862	9.97287e-20	1.81389e-17	1.39003e-17	PLP1/ABCA8/SFRP1/ATP1A2/SCN7A/SCN9A/PIRT/DPP6/MYOM1/CNR1/ANK2/GNAO1/SYT10/ADCY5/FXYD1/GALR1/SCN11A/CASQ2/SCN2B/NLGN1/CXCL12/FHL1/KCNB1/NEFL/GPM6B/SCN4B/VIP/SYT4/JPH4/TACR2/CNTN1/GPD1L/KCNMA1/KCNMB1/ADIPOQ/RELN/RGS9/ATP1B2/GRIN2A/AGTR1/SNAP25/PLN/SLC30A8/MYLK/JPH2/SYT9/FXYD6/NEDD4L/OPN3/SOX4/GRIA4/SNCG/EPHA5/OSR1/SCN3A/GSTM2/DPP10/HTR3A/VAMP2/GRIA3/AKAP6/MAOB/MEF2C/CHRNA3/SRI/KCNQ5/CAV1/SCN3B/GRIA…	265
BP	GO:0030198	extracellular matrix organization	112/2223	393/18862	1.04507e-19	1.84648e-17	1.415e-17	TNXB/ANGPTL7/DPT/JAM2/ELANE/GPM6B/ADAMTSL3/LAMA1/ADAMTSL1/MYH11/TLL1/MFAP5/ACAN/CAV1/TIMP1/RECK/NTNG1/MFAP4/RUNX1/PTX3/ADAMTS1/JAM3/ITGA7/CAPN2/APLP1/DDR2/ADAMTSL4/MMP11/FGF2/COL28A1/ADAMTS12/LOXL4/COL11A1/A2M/FBLN5/CCDC80/DCN/COL7A1/MMP7/NTN4/SMPD3/FBLN1/COL14A1/BGN/OLFML2A/COL10A1/SERPINH1/ADAMTS6/LOXL2/MMP13/COL1A1/FERMT1/ADAM12/FLRT2/ITGB3/PDGFRA/COL4A1/FAP/IBSP/TTR/FBLN2/MFAP2/KLK7/THSD4/COM…	112
BP	GO:0007610	behavior	139/2223	541/18862	1.14649e-19	1.96942e-17	1.50921e-17	NRXN1/ATP1A2/SCN9A/BCHE/PIRT/MUSK/CNTFR/CNR1/PTN/ASTN1/GNAO1/NEGR1/ADCY5/ADGRB3/DMRTA1/NOVA1/NLGN1/CXCL12/GABRG2/HAND2/VIP/TACR2/TMOD1/PTPRZ1/RELN/ATP1B2/GRIN2A/PTCHD1/LGI4/SNAP25/NPY/CUX2/SLC2A4/SNCG/NLGN4X/THRB/GNG8/SORCS3/CLDN5/ALK/MEF2C/GCNT4/GRIN2D/CHRNA3/KIT/NPY1R/FOXP2/CEND1/GRIA1/GDNF/SEZ6/MAPT/ATP8A2/PER3/JPH3/SLC8A3/CPT1A/APLN/KCNK2/OXTR/MEIS1/GDF15/GPR88/NPAS4/CAPN2/PREX2/CDH23/KIRREL3…	139
BP	GO:0043062	extracellular structure organization	112/2223	394/18862	1.29542e-19	2.1651e-17	1.65917e-17	TNXB/ANGPTL7/DPT/JAM2/ELANE/GPM6B/ADAMTSL3/LAMA1/ADAMTSL1/MYH11/TLL1/MFAP5/ACAN/CAV1/TIMP1/RECK/NTNG1/MFAP4/RUNX1/PTX3/ADAMTS1/JAM3/ITGA7/CAPN2/APLP1/DDR2/ADAMTSL4/MMP11/FGF2/COL28A1/ADAMTS12/LOXL4/COL11A1/A2M/FBLN5/CCDC80/DCN/COL7A1/MMP7/NTN4/SMPD3/FBLN1/COL14A1/BGN/OLFML2A/COL10A1/SERPINH1/ADAMTS6/LOXL2/MMP13/COL1A1/FERMT1/ADAM12/FLRT2/ITGB3/PDGFRA/COL4A1/FAP/IBSP/TTR/FBLN2/MFAP2/KLK7/THSD4/COM…	112
BP	GO:0045229	external encapsulating structure organization	112/2223	396/18862	1.9844e-19	3.22935e-17	2.47473e-17	TNXB/ANGPTL7/DPT/JAM2/ELANE/GPM6B/ADAMTSL3/LAMA1/ADAMTSL1/MYH11/TLL1/MFAP5/ACAN/CAV1/TIMP1/RECK/NTNG1/MFAP4/RUNX1/PTX3/ADAMTS1/JAM3/ITGA7/CAPN2/APLP1/DDR2/ADAMTSL4/MMP11/FGF2/COL28A1/ADAMTS12/LOXL4/COL11A1/A2M/FBLN5/CCDC80/DCN/COL7A1/MMP7/NTN4/SMPD3/FBLN1/COL14A1/BGN/OLFML2A/COL10A1/SERPINH1/ADAMTS6/LOXL2/MMP13/COL1A1/FERMT1/ADAM12/FLRT2/ITGB3/PDGFRA/COL4A1/FAP/IBSP/TTR/FBLN2/MFAP2/KLK7/THSD4/COM…	112
BP	GO:0098655	cation transmembrane transport	195/2223	886/18862	7.77893e-19	1.23346e-16	9.45229e-17	PLP1/ATP1A2/SCN7A/SCN9A/PIRT/DPP6/CNNM2/ANK2/SLC17A7/GPM6A/FXYD1/SCN11A/SLC22A5/CNGB1/SLC36A1/CASQ2/SCN2B/NLGN1/FHL1/KCNB1/SLC17A4/CNGA3/NEFL/KCNN3/SCN4B/JPH4/ATP6V1G2/KCNK3/SLC25A23/GPD1L/ATP2B3/KCNMA1/KCNMB1/RELN/RGS9/ATP1B2/GRIN2A/SLC6A6/SNAP25/PLN/SLC30A8/JPH2/CNNM4/FXYD6/NEDD4L/GRIA4/SLC23A1/OSR1/SCN3A/GSTM2/DPP10/VAMP2/GRIA3/AKAP6/MEF2C/SLC12A8/GRIN2D/SRI/ATP2B2/UNC80/KCNQ5/SLC6A15/CAV1/SCN…	195
BP	GO:0008016	regulation of heart contraction	81/2223	245/18862	8.62028e-19	1.3327e-16	1.02128e-16	ATP1A2/ANK2/GNAO1/FXYD1/CASQ2/SCN2B/CTNNA3/SCN4B/KCNK3/GPD1L/ATP2B3/ATP1B2/ADRA1A/PLN/CHRM2/FXYD6/BVES/POPDC2/THRB/NPR1/GSTM2/SRI/ATP2B2/CAV1/SCN3B/SLC8A3/APLN/EPAS1/KCNJ14/DES/HSPB7/CACNB2/KCNA5/ATP2B4/RGS2/TPM1/NOS1/ITPR1/DMD/SPX/EDN2/FKBP1B/KCNIP1/CACNA2D1/SCN1B/HCN4/ADRA1B/SLC8A1/KCNIP3/APELA/SPTBN4/CACNA1H/CASQ1/STC1/UCN/FXYD3/CORIN/SLC8A2/FGF13/FLNA/CACNA2D3/CACNG8/TRPM4/NPPC/HRC/TRPC1/KCNJ…	81
BP	GO:0061564	axon development	130/2223	507/18862	2.19992e-18	3.31812e-16	2.54276e-16	LGI1/PLP1/NRXN1/PHOX2B/SEMA3E/CNTN2/CNR1/PTN/MYOT/NTN1/NCAM1/SLITRK3/EPHA7/NPTX1/UNC5C/CNTN4/GFRA1/DCLK1/CXCL12/NEFL/LAMA1/GFRA3/CHL1/GAP43/SLIT3/CHODL/RELN/KIF5C/DPYSL5/SEMA3G/SLITRK2/EPHA6/SEMA3D/SEMA6A/RGMA/KIF5A/NDN/EPHA5/OLFM1/DSCAML1/NGFR/ATL1/GDNF/MAPT/ATP8A2/NTNG1/MAP6/FEZ1/RND2/ZSWIM4/JAM3/PAK3/SLIT2/APBB1/NEFH/MAP2/SPART/UST/L1CAM/FKBP1B/IGSF9/SCN1B/NLGN3/NEXN/EPHA10/PLXNA2/GLI3/NFASC/N…	130
BP	GO:0034220	ion transmembrane transport	269/2223	1372/18862	2.41925e-18	3.56206e-16	2.72969e-16	PLP1/ATP1A2/SCN7A/SCN9A/PIRT/DPP6/CNNM2/SLC7A14/ANK2/SLC17A7/GRIK3/GPM6A/FXYD1/ANO5/SCN11A/SLC22A5/CNGB1/SLC36A1/CASQ2/SCN2B/NLGN1/FHL1/KCNB1/SLC17A4/CNGA3/NEFL/GABRG2/KCNN3/SCN4B/JPH4/ATP6V1G2/KCNK3/SLC25A23/GPD1L/CPT2/ATP2B3/GRIK5/KCNMA1/KCNMB1/ADIPOQ/ACACB/RELN/RGS9/ATP1B2/GRIN2A/PACC1/SLC6A6/SLC16A12/SNAP25/PLN/SLC30A8/TRARG1/JPH2/SLC2A4/CNNM4/FXYD6/NEDD4L/OPN3/GRIA4/SLC23A1/OSR1/SCN3A/GSTM2/…	269
BP	GO:0001501	skeletal system development	126/2223	486/18862	2.85412e-18	4.10463e-16	3.14547e-16	MYOC/BMP3/SFRP1/RSPO2/PCSK5/HAND2/ZBTB16/GNA11/TLL1/SOX4/OSR1/ACAN/PTH1R/DSCAML1/MEF2C/PPARGC1B/MDFI/KIT/HHIP/PRELP/TIMP1/RUNX1/PAPPA2/IGF1/MEIS1/TEK/MAF/WNT9A/HAND1/FGF2/ADAMTS12/COL11A1/MGP/MSX1/SNAI1/PBX1/GLI3/EXTL1/SMPD3/SOX5/TAL1/SHOX/SIX1/WNT7B/P3H1/EFEMP1/CCN4/BGN/COL10A1/SERPINH1/STC1/LOXL2/MMP13/SHH/COL1A1/GPLD1/PDGFRA/AXIN2/TBX15/MAPK3/LEP/NPPC/FGFR1/LRRC17/COMP/PLS3/FGF18/GDF6/NKX3-2/S…	126
BP	GO:0055085	transmembrane transport	303/2223	1605/18862	3.72259e-18	5.23193e-16	4.00935e-16	PLP1/ABCG2/ABCA8/ATP1A2/SCN7A/SCN9A/PIRT/DPP6/CNNM2/SLC7A14/ANK2/SLC17A7/GRIK3/GPM6A/SLC5A7/FXYD1/ANO5/SCN11A/SLC22A5/CNGB1/SLC36A1/CASQ2/SCN2B/NLGN1/FHL1/KCNB1/SLC17A4/CNGA3/NEFL/GABRG2/ABCA9/KCNN3/SCN4B/JPH4/ATP6V1G2/ABCA6/KCNK3/SLC25A23/GPD1L/CPT2/ATP2B3/GRIK5/KCNMA1/KCNMB1/ADIPOQ/ACACB/RELN/RGS9/ATP1B2/GRIN2A/PACC1/ABCB5/SLC6A6/SLC16A12/SNAP25/PLN/SLCO4A1/SLC30A8/TRARG1/JPH2/SLC2A4/SVOP/CNNM4…	303
BP	GO:0040011	locomotion	357/2223	1979/18862	4.25851e-18	5.85213e-16	4.48463e-16	LGI1/PLP1/MYOC/GCNT2/SST/FAM107A/NRXN1/VEGFD/CMTM5/SFRP1/ATP1A2/PHOX2B/TMEFF2/SEMA3E/CNTN2/PTN/ASTN1/GPM6A/NEXMIF/SPOCK3/JAM2/ELANE/MYOT/NTN1/NCAM1/AJUBA/EPHA7/CCBE1/UNC5C/CNTN4/GFRA1/CTNNA3/DCLK1/CXCL12/NEFL/ACKR2/HAND2/LAMA1/GFRA3/TACR2/CHL1/GAP43/CCL14/PLPP3/MYOCD/SLIT3/ASAP3/IGSF10/ADIPOQ/RELN/NRG2/ATP1B2/GRIN2A/AGTR1/SCG2/KIF5C/DPYSL5/CFL2/EFHC2/DNER/MYLK/IGFBP6/SEMA3G/EPHA6/SEMA3D/NTRK3/SEM…	357
BP	GO:0034330	cell junction organization	162/2223	699/18862	5.40866e-18	7.27112e-16	5.57203e-16	MYOC/CADM3/FAM107A/NRXN1/SFRP1/CADM2/MUSK/SEMA3E/CDH3/CNTN2/CDH19/PTN/GPM6A/CTNND2/FRMPD4/ADGRB3/MYOT/NTN1/AJUBA/SLITRK3/EPHA7/NLGN1/NEFL/KIF1A/GABRG2/GPM6B/GAP43/INA/RELN/CORO2B/DNER/CUX2/SLITRK2/SNCG/NLGN4X/CLDN5/SYNPO/CLDN11/MEF2C/PALM/LHFPL4/CAV1/TMEM108/GDNF/CNKSR2/SPARCL1/SEZ6/MARVELD3/MAPT/NTNG1/SLC8A3/LIMS2/OXTR/RUNX1/CACNB2/ILK/ZDHHC15/TEK/JAM3/SNCA/PAK3/NPAS4/FLNC/NEFH/L1CAM/GABRB3/LRFN…	162
BP	GO:0034765	regulation of ion transmembrane transport	138/2223	560/18862	7.67614e-18	1.00998e-15	7.73975e-16	PLP1/ATP1A2/SCN7A/SCN9A/PIRT/DPP6/ANK2/FXYD1/SCN11A/CASQ2/SCN2B/NLGN1/FHL1/KCNB1/NEFL/SCN4B/JPH4/GPD1L/KCNMA1/KCNMB1/ADIPOQ/RELN/RGS9/ATP1B2/GRIN2A/PLN/JPH2/FXYD6/NEDD4L/OPN3/GRIA4/OSR1/SCN3A/GSTM2/DPP10/HTR3A/VAMP2/GRIA3/AKAP6/MEF2C/SRI/KCNQ5/CAV1/SCN3B/GRIA1/KCNA1/CLIP3/JPH3/BDKRB1/HSPA2/IGF1/KCNJ14/KCNAB1/CACNB2/KCNC1/SNCA/LRRC55/DLG2/KCNA5/ATP2B4/RGS2/CLCNKB/KCNB2/NOS1/PID1/DMD/JPH1/FKBP1B/KC…	138
BP	GO:0003015	heart process	88/2223	289/18862	1.02356e-17	1.31453e-15	1.00736e-15	ATP1A2/SGCG/ANK2/GNAO1/FXYD1/CASQ2/SCN2B/CTNNA3/SCN4B/KCNK3/GPD1L/ATP2B3/ATP1B2/ADRA1A/PLN/CHRM2/FXYD6/BVES/NEDD4L/POPDC2/THRB/NPR1/GSTM2/SRI/ATP2B2/CAV1/SCN3B/SLC8A3/APLN/EPAS1/KCNJ14/DES/HSPB7/CACNB2/KCNA5/ATP2B4/RGS2/TPM1/NOS1/ITPR1/DMD/SPX/EDN2/FKBP1B/KCNIP1/CACNA2D1/SCN1B/HCN4/ADRA1B/SLC8A1/NOX4/KCNIP3/APELA/SPTBN4/CACNA1H/CASQ1/STC1/UCN/FXYD3/CORIN/SLC8A2/FGF13/MAP2K6/FLNA/CACNA2D3/CACNG8/T…	88
BP	GO:0060047	heart contraction	86/2223	279/18862	1.04159e-17	1.31453e-15	1.00736e-15	ATP1A2/SGCG/ANK2/GNAO1/FXYD1/CASQ2/SCN2B/CTNNA3/SCN4B/KCNK3/GPD1L/ATP2B3/ATP1B2/ADRA1A/PLN/CHRM2/FXYD6/BVES/NEDD4L/POPDC2/THRB/NPR1/GSTM2/SRI/ATP2B2/CAV1/SCN3B/SLC8A3/APLN/EPAS1/KCNJ14/DES/HSPB7/CACNB2/KCNA5/ATP2B4/RGS2/TPM1/NOS1/ITPR1/DMD/SPX/EDN2/FKBP1B/KCNIP1/CACNA2D1/SCN1B/HCN4/ADRA1B/SLC8A1/KCNIP3/APELA/SPTBN4/CACNA1H/CASQ1/STC1/UCN/FXYD3/CORIN/SLC8A2/FGF13/MAP2K6/FLNA/CACNA2D3/CACNG8/TRPM4/…	86
BP	GO:0034762	regulation of transmembrane transport	138/2223	565/18862	1.72347e-17	2.13159e-15	1.63349e-15	PLP1/ATP1A2/SCN7A/SCN9A/PIRT/DPP6/ANK2/FXYD1/SCN11A/CASQ2/SCN2B/NLGN1/FHL1/KCNB1/NEFL/SCN4B/JPH4/GPD1L/KCNMA1/KCNMB1/ADIPOQ/RELN/RGS9/ATP1B2/GRIN2A/PLN/JPH2/FXYD6/NEDD4L/OPN3/GRIA4/OSR1/SCN3A/GSTM2/DPP10/HTR3A/VAMP2/GRIA3/AKAP6/MEF2C/SRI/KCNQ5/CAV1/SCN3B/GRIA1/KCNA1/CLIP3/JPH3/BDKRB1/HSPA2/IGF1/KCNJ14/KCNAB1/CACNB2/KCNC1/SNCA/LRRC55/DLG2/KCNA5/ATP2B4/RGS2/CLCNKB/KCNB2/NOS1/PID1/DMD/JPH1/FKBP1B/KC…	138
BP	GO:0032989	cellular component morphogenesis	171/2223	766/18862	3.03999e-17	3.68614e-15	2.82477e-15	LGI1/NRXN1/PHOX2B/SEMA3E/CNTN2/PTN/GPM6A/LDB3/CTNND2/ADGRB3/MYOT/NTN1/NCAM1/SLITRK3/EPHA7/NPTX1/UNC5C/CNTN4/GFRA1/NLGN1/DCLK1/CXCL12/NEFL/KIF1A/MOBP/LAMA1/SYT4/GFRA3/PGM5/CHL1/TMOD1/GAP43/SLIT3/LMOD1/CHODL/RELN/KIF5C/DPYSL5/CFL2/CSRP1/CUX2/SEMA3G/SLITRK2/MYH11/EPHA6/SEMA3D/SEMA6A/NEDD4L/KIF5A/NDN/EPHA5/OLFM1/DSCAML1/CHRNA3/NGFR/ATL1/TMEM108/GDNF/SH3GL2/MAPT/ATP8A2/NTNG1/MAP6/FEZ1/RND2/ZSWIM4/ZDHH…	171
BP	GO:0098660	inorganic ion transmembrane transport	186/2223	860/18862	3.53528e-17	4.20426e-15	3.22182e-15	PLP1/ATP1A2/SCN7A/SCN9A/DPP6/CNNM2/ANK2/SLC17A7/GPM6A/FXYD1/ANO5/SCN11A/SLC36A1/CASQ2/SCN2B/FHL1/KCNB1/SLC17A4/CNGA3/GABRG2/KCNN3/SCN4B/JPH4/ATP6V1G2/KCNK3/SLC25A23/GPD1L/ATP2B3/KCNMA1/KCNMB1/RGS9/ATP1B2/GRIN2A/PACC1/SLC6A6/SNAP25/PLN/SLC30A8/JPH2/CNNM4/FXYD6/NEDD4L/SLC23A1/OSR1/SCN3A/GSTM2/DPP10/VAMP2/AKAP6/SLC12A8/GRIN2D/SRI/ATP2B2/KCNQ5/SLC6A15/CAV1/SCN3B/TRPC7/PKD1L2/KCNA1/GABRD/SLC17A1/JPH3/…	186
BP	GO:0023061	signal release	121/2223	475/18862	5.91232e-17	6.89845e-15	5.28645e-15	NRXN1/SFRP1/CHAT/CNR1/RIMS4/SYT10/SLC5A7/ADCY5/GALR1/PCSK5/NLGN1/CXCL12/KCNB1/VIP/SYT4/TACR2/GRIK5/ADIPOQ/SYP/AGTR1/SNAP25/ADRA1A/SLC30A8/SYT9/SOX4/SNCG/EPHA5/RPH3A/VAMP2/TRIM9/MAOB/MEF2C/SLC18A3/CHRNA3/SRI/INHBA/GDNF/UCN3/CPT1A/APLN/OXTR/PDX1/CACNB2/SNCA/SYN2/KCNA5/SYT5/GPR27/ITPR1/CAMK2A/FKBP1B/STXBP5L/CACNA1A/PASK/PRKN/SMPD3/SLC44A4/LIF/ASIC1/GAD1/IL11/PTPRN/C1QTNF3/UCN/OR51E2/SYT11/SYT6/SYT15…	121
BP	GO:0000904	cell morphogenesis involved in differentiation	163/2223	723/18862	6.7074e-17	7.68121e-15	5.8863e-15	LGI1/MYOC/NRXN1/PHOX2B/TMEFF2/SEMA3E/CNTN2/PTN/CTNND2/ADGRB3/MYOT/NTN1/NCAM1/SLITRK3/EPHA7/NPTX1/UNC5C/CNTN4/GFRA1/NLGN1/DCLK1/CXCL12/NEFL/KIF1A/LAMA1/GFRA3/CHL1/GAP43/SLIT3/CHODL/RELN/KIF5C/DPYSL5/CUX2/SEMA3G/SLITRK2/EPHA6/SEMA3D/SEMA6A/BVES/NEDD4L/KIF5A/NDN/EPHA5/OLFM1/DSCAML1/MEF2C/ATRNL1/CHRNA3/NGFR/ATL1/GDNF/MAPT/ATP8A2/NTNG1/MAP6/LIMS2/FEZ1/RND2/ZSWIM4/ILK/ZDHHC15/TEK/PAK3/SLIT2/APBB1/NEFH/…	163
BP	GO:0007416	synapse assembly	62/2223	173/18862	1.33564e-16	1.50175e-14	1.15083e-14	NRXN1/MUSK/GPM6A/ADGRB3/NTN1/SLITRK3/EPHA7/NLGN1/GABRG2/GAP43/DNER/CUX2/SLITRK2/NLGN4X/MEF2C/LHFPL4/OXTR/SNCA/NPAS4/GABRB3/LRFN5/KIRREL3/ERBB4/NLGN3/SIX1/FZD1/ADD2/SLITRK4/SLITRK5/LRRN3/LRRTM1/MAP1B/SDK1/PCDHB4/ADGRL2/FGF13/FLRT2/MDGA1/NTRK2/SRPX2/ADGRB1/GPC6/PTPRS/SIX4/CHRNB2/PCDHB5/GABRB2/NRXN2/EPHB3/PCDHB3/LRRTM2/CLSTN2/SDK2/WNT5A/PCDHB6/LRFN1/PCDHB2/LRRC4/PCLO/PCDHB9/ASIC2/WNT7A	62
BP	GO:0048812	neuron projection morphogenesis	149/2223	645/18862	1.68966e-16	1.86587e-14	1.42986e-14	LGI1/NRXN1/PHOX2B/SEMA3E/CNTN2/PTN/GPM6A/CTNND2/ADGRB3/MYOT/NTN1/NCAM1/SLITRK3/EPHA7/NPTX1/UNC5C/CNTN4/GFRA1/NLGN1/DCLK1/CXCL12/NEFL/KIF1A/LAMA1/SYT4/GFRA3/CHL1/GAP43/SLIT3/CHODL/RELN/KIF5C/DPYSL5/CUX2/SEMA3G/SLITRK2/EPHA6/SEMA3D/SEMA6A/NEDD4L/KIF5A/NDN/EPHA5/OLFM1/DSCAML1/CHRNA3/NGFR/ATL1/TMEM108/GDNF/SH3GL2/MAPT/ATP8A2/NTNG1/MAP6/FEZ1/RND2/ZSWIM4/ZDHHC15/PAK3/SLIT2/PACSIN1/APBB1/NEFH/GAS7/MAP2/…	149
BP	GO:0098662	inorganic cation transmembrane transport	169/2223	769/18862	2.26385e-16	2.45608e-14	1.88215e-14	PLP1/ATP1A2/SCN7A/SCN9A/DPP6/CNNM2/ANK2/SLC17A7/GPM6A/FXYD1/SCN11A/SLC36A1/CASQ2/SCN2B/FHL1/KCNB1/SLC17A4/CNGA3/KCNN3/SCN4B/JPH4/ATP6V1G2/KCNK3/SLC25A23/GPD1L/ATP2B3/KCNMA1/KCNMB1/RGS9/ATP1B2/GRIN2A/SLC6A6/SNAP25/PLN/SLC30A8/JPH2/CNNM4/FXYD6/NEDD4L/SLC23A1/OSR1/SCN3A/GSTM2/DPP10/VAMP2/AKAP6/SLC12A8/GRIN2D/SRI/ATP2B2/KCNQ5/SLC6A15/CAV1/SCN3B/TRPC7/PKD1L2/KCNA1/SLC17A1/JPH3/SLC8A3/BDKRB1/KCNK2/HSPA…	169
BP	GO:0009887	animal organ morphogenesis	209/2223	1026/18862	3.50216e-16	3.73403e-14	2.86147e-14	SFRP1/TMEM100/TMEFF2/RSPO2/GREM2/PTN/GNAO1/NTN1/OLFM3/FHL1/RBPMS2/HAND2/LAMA1/WNT2/SLIT3/MYLK/PGR/MFAP5/SEMA6A/CNNM4/SOX4/OSR1/THRB/OLFM1/CLDN5/DSCAML1/MEF2C/GCNT4/ATRNL1/PPARGC1B/MDFI/FJX1/NGFR/NPY1R/CAV1/HHIP/CEACAM1/INHBA/GDNF/ASXL3/ATP8A2/OTX1/NTNG1/ACTG2/LIMS2/PAPPA2/MEIS1/ROR1/MAGI2/PDX1/TEK/ADAMTS1/SLIT2/PBX4/TPM1/APLP1/WNT9A/PRICKLE2/HAND1/NRG3/FGF10/GRHL3/AR/FGF2/STRA6/COL11A1/MGP/MSX1/M…	209
BP	GO:0050793	regulation of developmental process	423/2223	2514/18862	5.08666e-16	5.33151e-14	4.08567e-14	MYOC/GCNT2/PI16/NRXN1/VEGFD/CMTM5/SFRP1/TMEM100/PHOX2B/RSPO2/ANGPTL7/NAP1L2/MUSK/SEMA3E/CDH3/PTN/JAM2/ADGRB3/NTN1/ETV4/SLITRK3/EPHA7/CCBE1/CNTN4/NLGN1/CXCL12/RBPMS2/NEFL/KIF1A/GPM6B/LMO3/HAND2/RNF112/LAMA1/SYT4/SFRP5/WNT2/MYOCD/PTPRZ1/HSPB6/ZBTB16/CHODL/DAAM2/ADIPOQ/ACACB/RELN/LGI4/SLC6A6/AGTR1/GHR/CELF4/CUX2/GNA11/JPH2/SEMA3G/SLITRK2/SEMA3D/SEMA6A/RGMA/CCND1/BVES/NEDD4L/SOX4/DACT3/HDAC9/OSR1/THR…	423
BP	GO:0120039	plasma membrane bounded cell projection morphogenesis	150/2223	659/18862	5.19694e-16	5.35631e-14	4.10467e-14	LGI1/NRXN1/PHOX2B/SEMA3E/CNTN2/PTN/GPM6A/CTNND2/ADGRB3/MYOT/NTN1/NCAM1/SLITRK3/EPHA7/NPTX1/UNC5C/CNTN4/GFRA1/NLGN1/DCLK1/CXCL12/NEFL/KIF1A/LAMA1/SYT4/GFRA3/CHL1/GAP43/SLIT3/CHODL/RELN/KIF5C/DPYSL5/CUX2/SEMA3G/SLITRK2/EPHA6/SEMA3D/SEMA6A/NEDD4L/KIF5A/NDN/EPHA5/OLFM1/DSCAML1/CHRNA3/NGFR/ATL1/TMEM108/GDNF/SH3GL2/MAPT/ATP8A2/NTNG1/MAP6/FEZ1/RND2/ZSWIM4/ZDHHC15/PAK3/SLIT2/PACSIN1/APBB1/NEFH/GAS7/MAP2/…	150
BP	GO:0007409	axonogenesis	116/2223	460/18862	5.87401e-16	5.95489e-14	4.56338e-14	LGI1/NRXN1/PHOX2B/SEMA3E/CNTN2/MYOT/NTN1/NCAM1/SLITRK3/EPHA7/NPTX1/UNC5C/CNTN4/GFRA1/DCLK1/CXCL12/NEFL/LAMA1/GFRA3/CHL1/GAP43/SLIT3/CHODL/RELN/KIF5C/DPYSL5/SEMA3G/SLITRK2/EPHA6/SEMA3D/SEMA6A/KIF5A/NDN/EPHA5/OLFM1/DSCAML1/NGFR/ATL1/GDNF/MAPT/ATP8A2/NTNG1/MAP6/FEZ1/RND2/ZSWIM4/PAK3/SLIT2/APBB1/NEFH/MAP2/SPART/UST/L1CAM/IGSF9/SCN1B/NLGN3/NEXN/EPHA10/PLXNA2/GLI3/NFASC/NTN4/LRRC4C/BOC/SPTBN4/NEO1/SLIT…	116
BP	GO:0048858	cell projection morphogenesis	150/2223	663/18862	9.01725e-16	8.99398e-14	6.8923e-14	LGI1/NRXN1/PHOX2B/SEMA3E/CNTN2/PTN/GPM6A/CTNND2/ADGRB3/MYOT/NTN1/NCAM1/SLITRK3/EPHA7/NPTX1/UNC5C/CNTN4/GFRA1/NLGN1/DCLK1/CXCL12/NEFL/KIF1A/LAMA1/SYT4/GFRA3/CHL1/GAP43/SLIT3/CHODL/RELN/KIF5C/DPYSL5/CUX2/SEMA3G/SLITRK2/EPHA6/SEMA3D/SEMA6A/NEDD4L/KIF5A/NDN/EPHA5/OLFM1/DSCAML1/CHRNA3/NGFR/ATL1/TMEM108/GDNF/SH3GL2/MAPT/ATP8A2/NTNG1/MAP6/FEZ1/RND2/ZSWIM4/ZDHHC15/PAK3/SLIT2/PACSIN1/APBB1/NEFH/GAS7/MAP2/…	150
BP	GO:0098742	cell-cell adhesion via plasma-membrane adhesion molecules	81/2223	273/18862	1.07473e-15	1.05494e-13	8.08425e-14	CADM3/CDH3/CNTN2/CDH19/MPZ/MYOT/AJUBA/SLITRK3/CNTN4/NLGN1/IGSF11/ADIPOQ/PCDH10/SLITRK2/CLDN5/CLDN11/DSCAML1/CEACAM1/SPARCL1/NTNG1/PCDH9/L1CAM/LRFN5/CDH23/IGSF9/KIRREL3/NEXN/CELSR3/TENM1/PTPRT/LRRC4C/CDHR2/PCDH7/CLDN7/DCHS2/PALLD/SDK1/PCDHA3/RET/PCDHB4/DSG4/PCDHGC3/MDGA1/CADM1/CLDN2/CLDN14/PCDHGB7/TENM2/NECTIN4/GPC6/PCDH19/PCDHGB5/PTPRS/PCDHGB4/PCDHB5/SELP/PCDH8/PCDHB3/VCAM1/PCDHGC4/CLSTN2/FAT4/DS…	81
BP	GO:0032990	cell part morphogenesis	151/2223	679/18862	3.4098e-15	3.29472e-13	2.52482e-13	LGI1/NRXN1/PHOX2B/SEMA3E/CNTN2/PTN/GPM6A/CTNND2/ADGRB3/MYOT/NTN1/NCAM1/SLITRK3/EPHA7/NPTX1/UNC5C/CNTN4/GFRA1/NLGN1/DCLK1/CXCL12/NEFL/KIF1A/LAMA1/SYT4/GFRA3/CHL1/GAP43/SLIT3/CHODL/RELN/KIF5C/DPYSL5/CUX2/SEMA3G/SLITRK2/EPHA6/SEMA3D/SEMA6A/NEDD4L/KIF5A/NDN/EPHA5/OLFM1/DSCAML1/CHRNA3/NGFR/ATL1/TMEM108/GDNF/SH3GL2/MAPT/ATP8A2/NTNG1/MAP6/FEZ1/RND2/ZSWIM4/ZDHHC15/PAK3/SLIT2/PACSIN1/APBB1/NEFH/GAS7/MAP2/…	151
BP	GO:0048646	anatomical structure formation involved in morphogenesis	223/2223	1142/18862	4.34671e-15	4.13539e-13	3.16905e-13	VEGFD/SFRP1/TMEM100/ANGPTL7/ANGPTL1/SEMA3E/ESM1/PTN/LDB3/JAM2/ADGRB3/CCBE1/PHOX2A/MOBP/HAND2/EYA2/PGM5/TMOD1/WNT2/HSPB6/LMOD1/AGTR1/SCG2/CFL2/CSRP1/MYH11/SEMA6A/CNNM4/STAB2/SOX4/HDAC9/OSR1/OLFM1/NPR1/CLDN5/SALL4/MEF2C/PPARGC1B/FJX1/NGFR/CAV1/CEACAM1/HIF3A/CEND1/INHBA/GDNF/RECK/ATP8A2/APLN/RUNX1/EPAS1/MEIS1/GDF15/TEK/ADAMTS1/JAM3/SLIT2/ITGA7/ATP2B4/CAPN2/TPM1/NOS1/HAND1/NRG3/ERVFRD-1/FGF10/BMERB1/…	223
BP	GO:0048667	cell morphogenesis involved in neuron differentiation	134/2223	579/18862	5.14502e-15	4.82073e-13	3.69424e-13	LGI1/NRXN1/PHOX2B/SEMA3E/CNTN2/PTN/CTNND2/ADGRB3/MYOT/NTN1/NCAM1/SLITRK3/EPHA7/NPTX1/UNC5C/CNTN4/GFRA1/NLGN1/DCLK1/CXCL12/NEFL/KIF1A/LAMA1/GFRA3/CHL1/GAP43/SLIT3/CHODL/RELN/KIF5C/DPYSL5/CUX2/SEMA3G/SLITRK2/EPHA6/SEMA3D/SEMA6A/NEDD4L/KIF5A/NDN/EPHA5/OLFM1/DSCAML1/MEF2C/CHRNA3/NGFR/ATL1/GDNF/MAPT/ATP8A2/NTNG1/MAP6/FEZ1/RND2/ZSWIM4/ZDHHC15/PAK3/SLIT2/APBB1/NEFH/MAP2/SPART/UST/PREX2/L1CAM/IGSF9/SCN1B…	134
BP	GO:0007156	homophilic cell adhesion via plasma membrane adhesion molecules	58/2223	167/18862	6.42974e-15	5.93455e-13	4.54779e-13	CADM3/CDH3/CNTN2/CDH19/MYOT/CNTN4/IGSF11/PCDH10/DSCAML1/CEACAM1/PCDH9/L1CAM/CDH23/IGSF9/KIRREL3/NEXN/CELSR3/PTPRT/CDHR2/PCDH7/DCHS2/PALLD/SDK1/PCDHA3/RET/PCDHB4/DSG4/PCDHGC3/CADM1/PCDHGB7/NECTIN4/PCDH19/PCDHGB5/PCDHGB4/PCDHB5/PCDH8/PCDHB3/PCDHGC4/CLSTN2/FAT4/DSG3/PCDHGA9/SDK2/PCDHAC1/PCDHGA4/CDH11/PCDHB6/PCDHGA7/PCDHB2/PCDHA6/PCDHGB3/PCDHGA5/PCDHA10/DSC3/PCDHAC2/PCDHA4/PCDHB9/TENM3	58
BP	GO:0072359	circulatory system development	222/2223	1140/18862	6.85274e-15	6.23197e-13	4.77571e-13	PI16/VEGFD/SFRP1/TMEM100/SGCG/ANGPTL7/ANGPTL1/SEMA3E/PDE2A/ESM1/PTN/ANK2/LDB3/ADGRB3/CCBE1/PCSK5/PLCE1/HAND2/LAMA1/WNT2/MYOCD/SLIT3/HSPB6/ACACB/AGTR1/ADRA1A/SCG2/PLN/MYLK/GNA11/JPH2/RBM20/MYH11/NTRK3/SEMA6A/STAB2/BVES/SOX4/HDAC9/POPDC2/OSR1/OLFM1/NPR1/CLDN5/SALL4/AKAP6/MEF2C/SRI/NGFR/KIT/NPY1R/CAV1/CEACAM1/HIF3A/RECK/RBM24/APLN/KCNK2/OXTR/RUNX1/EPAS1/IGF1/MEIS1/KCNAB1/HSPB7/TEK/ADAMTS1/JAM3/SLIT2…	222
BP	GO:0016477	cell migration	289/2223	1605/18862	1.51974e-14	1.36204e-12	1.04376e-12	PLP1/MYOC/GCNT2/SST/FAM107A/VEGFD/SFRP1/PHOX2B/TMEFF2/SEMA3E/PTN/ASTN1/GPM6A/NEXMIF/JAM2/ELANE/NTN1/AJUBA/CCBE1/UNC5C/CTNNA3/DCLK1/CXCL12/ACKR2/HAND2/LAMA1/GFRA3/CCL14/PLPP3/MYOCD/ASAP3/IGSF10/ADIPOQ/RELN/ATP1B2/AGTR1/SCG2/DNER/MYLK/IGFBP6/SEMA3G/SEMA3D/NTRK3/SEMA6A/BVES/NDN/HDAC9/GYPC/BEX4/CLDN5/MEF2C/ATRNL1/KANK2/KIT/CAV1/CEACAM1/S100A11/CEND1/GDNF/TIMP1/POU3F3/DIXDC1/MARVELD3/RECK/NTNG1/BDKRB1…	289
BP	GO:0007417	central nervous system development	196/2223	980/18862	2.11657e-14	1.86984e-12	1.4329e-12	PLP1/SFRP1/ATP1A2/PHOX2B/ECRG4/PTN/GNAO1/SLC17A7/EPHA7/NPTX1/UNC5C/CNTN4/DCLK1/PHOX2A/CXCL12/NEFL/KIF1A/TAGLN3/MOBP/SYT4/WNT2/CNTN1/PTPRZ1/KCNK3/ZBTB16/INA/DAAM2/RELN/ATP1B2/GRIN2A/PTCHD1/NPY/DNER/NDN/SOX4/EPHA5/SLC23A1/NLGN4X/SNTG2/ALK/ACAN/DSCAML1/MAOB/EML1/GRIN2D/NGFR/CLU/TMEM108/FOXP2/GRIK1/CEND1/INHBA/CHST8/GDNF/POU3F3/NDRG2/SEZ6/SH3GL2/KCNA1/DIXDC1/MAPT/RECK/OTX1/SLC8A3/FEZ1/OXTR/MEIS1/GPR3…	196
BP	GO:0120036	plasma membrane bounded cell projection organization	277/2223	1528/18862	2.53405e-14	2.20712e-12	1.69137e-12	LGI1/PLP1/MYOC/NRXN1/SFRP1/STMN4/PHOX2B/SEMA3E/CNTN2/CNR1/STMN2/TUBB4A/PTN/GNAO1/NEGR1/GPM6A/CTNND2/ADGRB3/MYOT/NTN1/NCAM1/AJUBA/SLITRK3/EPHA7/NPTX1/UNC5C/CNTN4/GFRA1/NLGN1/DCLK1/PLCE1/CXCL12/ATCAY/NEFL/KIF1A/GPM6B/LAMA1/SYT4/GFRA3/CHL1/GAP43/CNTN1/PSD/SLIT3/FAM161B/CHODL/RELN/ATP1B2/SNAP25/NPY/KIF5C/DPYSL5/EFHC2/MYLK/CUX2/SEMA3G/SLITRK2/EPHA6/SEMA3D/NTRK3/SEMA6A/RGMA/NEDD4L/KIF5A/NDN/EPHA5/OLFM1…	277
BP	GO:0061337	cardiac conduction	53/2223	149/18862	3.05534e-14	2.6242e-12	2.01098e-12	ATP1A2/ANK2/FXYD1/CASQ2/SCN2B/CTNNA3/SCN4B/KCNK3/ATP2B3/ATP1B2/PLN/FXYD6/NPR1/SRI/ATP2B2/CAV1/SCN3B/SLC8A3/KCNJ14/CACNB2/KCNA5/ATP2B4/NOS1/ITPR1/FKBP1B/KCNIP1/CACNA2D1/SCN1B/HCN4/SLC8A1/KCNIP3/SPTBN4/CASQ1/FXYD3/CORIN/SLC8A2/FLNA/CACNA2D3/CACNG8/TRPM4/NPPC/HRC/TRPC1/KCNJ12/ATP1A3/KCNJ5/KCNJ11/ATP2A1/FXYD4/KCNE5/KCND2/ISL1/CACNG4	53
BP	GO:0006935	chemotaxis	142/2223	643/18862	4.23117e-14	3.58433e-12	2.74676e-12	LGI1/NRXN1/VEGFD/CMTM5/SEMA3E/CNTN2/PTN/ELANE/MYOT/NTN1/NCAM1/EPHA7/UNC5C/CNTN4/GFRA1/CXCL12/ACKR2/LAMA1/GFRA3/CHL1/GAP43/CCL14/SLIT3/RELN/AGTR1/SCG2/KIF5C/DPYSL5/SEMA3G/EPHA6/SEMA3D/NTRK3/SEMA6A/KIF5A/EPHA5/DSCAML1/NGFR/KIT/GDNF/CCL15/FEZ1/ZSWIM4/JAM3/SLIT2/CCL21/NRG3/L1CAM/FGF10/EDN2/DEFB1/IGSF9/FGF2/SCN1B/SFTPD/CX3CR1/CMTM8/NEXN/EPHA10/FOSL1/PLXNA2/GLI3/NFASC/CXCL3/NTN4/S1PR1/IL23A/BOC/CXCL1/S…	142
BP	GO:0042330	taxis	142/2223	645/18862	5.47924e-14	4.57887e-12	3.5089e-12	LGI1/NRXN1/VEGFD/CMTM5/SEMA3E/CNTN2/PTN/ELANE/MYOT/NTN1/NCAM1/EPHA7/UNC5C/CNTN4/GFRA1/CXCL12/ACKR2/LAMA1/GFRA3/CHL1/GAP43/CCL14/SLIT3/RELN/AGTR1/SCG2/KIF5C/DPYSL5/SEMA3G/EPHA6/SEMA3D/NTRK3/SEMA6A/KIF5A/EPHA5/DSCAML1/NGFR/KIT/GDNF/CCL15/FEZ1/ZSWIM4/JAM3/SLIT2/CCL21/NRG3/L1CAM/FGF10/EDN2/DEFB1/IGSF9/FGF2/SCN1B/SFTPD/CX3CR1/CMTM8/NEXN/EPHA10/FOSL1/PLXNA2/GLI3/NFASC/CXCL3/NTN4/S1PR1/IL23A/BOC/CXCL1/S…	142
BP	GO:0006836	neurotransmitter transport	65/2223	209/18862	6.37078e-14	5.24859e-12	4.02212e-12	NRXN1/ATP1A2/CHAT/CNR1/RIMS4/SLC17A7/SLC5A7/NLGN1/GPM6B/SYT4/TACR2/GRIK5/SYP/SLC6A6/SNAP25/ADRA1A/SYT9/SNCG/RPH3A/VAMP2/TRIM9/MEF2C/SLC18A3/CHRNA3/SLC6A15/GDNF/CACNB2/SNCA/SV2B/SYN2/SYT5/NOS1/CAMK2A/STXBP5L/PRKN/SLC6A2/ASIC1/RAB3B/GAD1/SYT11/SYT6/ITGB3/CHRNB4/SLC6A16/SYT2/SV2A/RIMS2/CPLX2/STX19/RIMS1/NRXN2/SNPH/SLC6A8/HCRT/SLC6A17/SLC6A1/HTR2A/SYT8/SV2C/SYT12/SYT1/SLC6A3/PCLO/SLC22A2/WNT7A	65
BP	GO:0000902	cell morphogenesis	198/2223	1004/18862	6.4504e-14	5.24859e-12	4.02212e-12	LGI1/MYOC/NRXN1/PHOX2B/TMEFF2/SEMA3E/CNTN2/CDH19/PTN/GPM6A/CTNND2/ADGRB3/MYOT/NTN1/NCAM1/SLITRK3/EPHA7/NPTX1/UNC5C/CNTN4/GFRA1/NLGN1/DCLK1/CXCL12/NEFL/KIF1A/LAMA1/SYT4/GFRA3/CHL1/GAP43/SLIT3/CHODL/RELN/KIF5C/DPYSL5/CUX2/SEMA3G/SLITRK2/EPHA6/SEMA3D/SEMA6A/BVES/NEDD4L/KIF5A/NDN/EPHA5/OLFM1/DSCAML1/MEF2C/ATRNL1/CHRNA3/PALM/NGFR/KIT/ATL1/CLU/TMEM108/GDNF/SH3GL2/MAPT/ATP8A2/NTNG1/MAP6/LIMS2/FEZ1/RND2/…	198
BP	GO:0035295	tube development	210/2223	1085/18862	7.556e-14	6.06835e-12	4.65033e-12	VEGFD/SFRP1/TMEM100/RSPO2/ANGPTL7/ANGPTL1/SEMA3E/ESM1/PTN/ADGRB3/NTN1/EPHA7/CCBE1/PCSK5/RBPMS2/HAND2/LAMA1/SFRP5/WNT2/MYOCD/HSPB6/AGTR1/SCG2/NPY/MYLK/PGR/SEMA6A/STAB2/SOX4/SALL2/HDAC9/SLC23A1/OSR1/THRB/NPR1/CLDN5/SALL4/MEF2C/NGFR/KIT/CAV1/HHIP/CEACAM1/HIF3A/GDNF/POU3F3/RECK/APLN/OXTR/AARD/RUNX1/EPAS1/SIM2/MEIS1/CLMP/PDX1/TEK/ADAMTS1/JAM3/SLIT2/ATP2B4/HAND1/FGF10/EDN2/GRHL3/AR/ZNF304/TNFSF12/FGF2/…	210
BP	GO:0007423	sensory organ development	123/2223	534/18862	1.00686e-13	7.9826e-12	6.11726e-12	PHOX2B/ANGPTL7/MYOM1/PTN/SLC17A7/GPM6A/NTN1/MAB21L1/OLFM3/HAND2/LAMA1/TMOD1/CHRDL1/WNT2/KCNK3/ABCB5/CELF4/MFAP5/SALL2/MAB21L2/CRYAB/OSR1/THRB/GNG8/FJX1/KIT/INHBA/ATP8A2/OTX1/CPAMD8/TUB/KCNK2/MEIS1/ROR1/MAF/ATP2B4/PBX4/WNT9A/FGF10/GRHL3/CDH23/FGF2/STRA6/COL11A1/MSX1/MEIS2/PBX1/RORB/GLI3/SLC44A4/MYO3A/BNC2/SIX1/WNT7B/CTHRC1/EFEMP1/CLCN2/LEF1/SDK1/RHOJ/RET/SHH/PDGFRA/TMIE/MAPK3/COL4A1/PRPH2/MFAP2/NT…	123
BP	GO:0051094	positive regulation of developmental process	239/2223	1285/18862	1.16298e-13	9.10363e-12	6.97633e-12	MYOC/GCNT2/NRXN1/VEGFD/SFRP1/TMEM100/PHOX2B/NAP1L2/PTN/ADGRB3/NTN1/ETV4/SLITRK3/CCBE1/NLGN1/CXCL12/NEFL/GPM6B/LMO3/RNF112/SYT4/WNT2/MYOCD/PTPRZ1/HSPB6/ZBTB16/CHODL/ADIPOQ/ACACB/RELN/SLC6A6/AGTR1/GHR/CUX2/SLITRK2/CCND1/NEDD4L/SOX4/OSR1/OLFM1/CLDN5/ALK/AKAP6/MEF2C/PPARGC1B/ZBTB7B/NGFR/KIT/CEACAM1/INHBA/GDNF/PDE3A/MAPT/ATP8A2/MAP6/PCK1/RBM24/LIMS2/FEZ1/RND2/OXTR/RUNX1/SOCS2/IGF1/GDF15/FAXDC2/ILK/ZDH…	239
BP	GO:0030030	cell projection organization	280/2223	1568/18862	1.17794e-13	9.10544e-12	6.97772e-12	LGI1/PLP1/MYOC/NRXN1/SFRP1/STMN4/PHOX2B/SEMA3E/CNTN2/CNR1/STMN2/TUBB4A/PTN/GNAO1/NEGR1/GPM6A/CTNND2/ADGRB3/MYOT/NTN1/NCAM1/AJUBA/SLITRK3/EPHA7/NPTX1/UNC5C/CNTN4/GFRA1/NLGN1/DCLK1/PLCE1/CXCL12/ATCAY/NEFL/KIF1A/GPM6B/LAMA1/SYT4/GFRA3/CHL1/GAP43/CNTN1/PSD/SLIT3/FAM161B/CHODL/RELN/ATP1B2/SNAP25/NPY/KIF5C/DPYSL5/EFHC2/MYLK/CUX2/SEMA3G/SLITRK2/EPHA6/SEMA3D/NTRK3/SEMA6A/RGMA/NEDD4L/KIF5A/NDN/EPHA5/OLFM1…	280
BP	GO:0051046	regulation of secretion	135/2223	613/18862	2.28928e-13	1.74776e-11	1.33935e-11	SFRP1/MYOM1/CNR1/RIMS4/SYT10/ADCY5/GALR1/NLGN1/CXCL12/KCNB1/VIP/SYT4/TACR2/ADIPOQ/SYP/AGTR1/SNAP25/ADRA1A/SLC30A8/SYT9/SOX4/SNCG/EPHA5/NPR1/VAMP2/TRIM9/MAOB/MEF2C/CHRNA3/SRI/RAB3C/CEACAM1/INHBA/GDNF/UCN3/CPT1A/APLN/OXTR/IGF1/PDX1/CACNB2/SNCA/RHBDF2/KCNA5/SYT5/APBB1/GPR27/ITPR1/CAMK2A/FGF10/SPX/FKBP1B/STXBP5L/CACNA1A/PASK/PRKN/SMPD3/LIF/ASIC1/RAB3B/P3H1/CACNA1H/IL11/C1QTNF3/STC1/UCN/CORIN/OR51E2/C…	135
BP	GO:0061061	muscle structure development	134/2223	607/18862	2.33424e-13	1.76036e-11	1.34901e-11	PI16/CMTM5/PHOX2B/SGCG/CNTFR/MYOM1/ANK2/LDB3/JAM2/ADGRB3/ASB2/FHL1/RBPMS2/PGM5/TMOD1/WNT2/MYOCD/LMOD1/CHODL/ADRA1A/HLF/CFL2/DNER/CSRP1/MYLK/JPH2/SGCA/MYH11/BVES/HDAC9/CRYAB/POPDC2/SPEG/AKAP6/MEF2C/SRI/SGCE/SVIL/KIT/CAV1/RBM24/EPAS1/IGF1/KCNAB1/GDF15/ITGA7/RGS2/CAPN2/FLNC/TPM1/NOS1/SMYD1/MYORG/DMD/PDLIM2/HAND1/JPH1/ERVFRD-1/FGF10/SOX15/PDLIM3/MEGF10/STRA6/PRDM6/SYNE1/COL11A1/MSX1/SLC8A1/DCN/TAGLN/…	134
BP	GO:0032409	regulation of transporter activity	78/2223	283/18862	2.80164e-13	2.06993e-11	1.58624e-11	ATP1A2/PIRT/ANK2/FXYD1/CASQ2/SCN2B/NLGN1/FHL1/NEFL/SCN4B/JPH4/GPD1L/ADIPOQ/RELN/RGS9/ATP1B2/GRIN2A/PLN/JPH2/FXYD6/NEDD4L/GRIA4/OSR1/GSTM2/HTR3A/VAMP2/GRIA3/AKAP6/MEF2C/SRI/CAV1/SCN3B/GRIA1/KCNA1/JPH3/HSPA2/KCNAB1/CACNB2/SNCA/LRRC55/DLG2/NOS1/DMD/JPH1/FKBP1B/CACNA2D1/SCN1B/NLGN3/KCNG1/STAC2/CASQ1/SGK2/TRPC6/FXYD3/STOM/FGF13/ABCB1/SHISA9/CACNG8/HRC/FGF14/CNIH3/REM1/HECW2/STAC/TWIST1/KCNJ11/ATP2A1/F…	78
BP	GO:0048870	cell motility	309/2223	1784/18862	2.84515e-13	2.06993e-11	1.58624e-11	PLP1/MYOC/GCNT2/SST/FAM107A/VEGFD/SFRP1/PHOX2B/TMEFF2/SEMA3E/PTN/ASTN1/GPM6A/NEXMIF/SPOCK3/JAM2/ELANE/NTN1/AJUBA/CCBE1/UNC5C/CTNNA3/DCLK1/CXCL12/ACKR2/HAND2/LAMA1/GFRA3/TACR2/CCL14/PLPP3/MYOCD/ASAP3/IGSF10/ADIPOQ/RELN/NRG2/ATP1B2/AGTR1/SCG2/CFL2/EFHC2/DNER/MYLK/IGFBP6/SEMA3G/SEMA3D/NTRK3/SEMA6A/BVES/NDN/HDAC9/GYPC/BEX4/CLDN5/MEF2C/ATRNL1/KANK2/KIT/CAV1/CEACAM1/S100A11/CEND1/GDNF/TIMP1/POU3F3/DIXD…	309
BP	GO:0051674	localization of cell	309/2223	1784/18862	2.84515e-13	2.06993e-11	1.58624e-11	PLP1/MYOC/GCNT2/SST/FAM107A/VEGFD/SFRP1/PHOX2B/TMEFF2/SEMA3E/PTN/ASTN1/GPM6A/NEXMIF/SPOCK3/JAM2/ELANE/NTN1/AJUBA/CCBE1/UNC5C/CTNNA3/DCLK1/CXCL12/ACKR2/HAND2/LAMA1/GFRA3/TACR2/CCL14/PLPP3/MYOCD/ASAP3/IGSF10/ADIPOQ/RELN/NRG2/ATP1B2/AGTR1/SCG2/CFL2/EFHC2/DNER/MYLK/IGFBP6/SEMA3G/SEMA3D/NTRK3/SEMA6A/BVES/NDN/HDAC9/GYPC/BEX4/CLDN5/MEF2C/ATRNL1/KANK2/KIT/CAV1/CEACAM1/S100A11/CEND1/GDNF/TIMP1/POU3F3/DIXD…	309
BP	GO:0032412	regulation of ion transmembrane transporter activity	73/2223	257/18862	3.1801e-13	2.28672e-11	1.75237e-11	ATP1A2/PIRT/ANK2/FXYD1/CASQ2/SCN2B/NLGN1/FHL1/NEFL/SCN4B/JPH4/GPD1L/RELN/RGS9/ATP1B2/GRIN2A/PLN/JPH2/FXYD6/NEDD4L/GRIA4/OSR1/GSTM2/HTR3A/VAMP2/GRIA3/AKAP6/MEF2C/SRI/CAV1/SCN3B/GRIA1/KCNA1/JPH3/HSPA2/KCNAB1/CACNB2/LRRC55/DLG2/NOS1/DMD/JPH1/FKBP1B/CACNA2D1/SCN1B/NLGN3/KCNG1/STAC2/CASQ1/TRPC6/FXYD3/STOM/FGF13/ABCB1/SHISA9/CACNG8/HRC/FGF14/CNIH3/REM1/HECW2/STAC/KCNJ11/ATP2A1/FXYD4/NTSR1/ARC/ACTN2/RGN…	73
BP	GO:0022898	regulation of transmembrane transporter activity	75/2223	268/18862	3.46438e-13	2.4625e-11	1.88707e-11	ATP1A2/PIRT/ANK2/FXYD1/CASQ2/SCN2B/NLGN1/FHL1/NEFL/SCN4B/JPH4/GPD1L/RELN/RGS9/ATP1B2/GRIN2A/PLN/JPH2/FXYD6/NEDD4L/GRIA4/OSR1/GSTM2/HTR3A/VAMP2/GRIA3/AKAP6/MEF2C/SRI/CAV1/SCN3B/GRIA1/KCNA1/JPH3/HSPA2/KCNAB1/CACNB2/SNCA/LRRC55/DLG2/NOS1/DMD/JPH1/FKBP1B/CACNA2D1/SCN1B/NLGN3/KCNG1/STAC2/CASQ1/TRPC6/FXYD3/STOM/FGF13/ABCB1/SHISA9/CACNG8/HRC/FGF14/CNIH3/REM1/HECW2/STAC/TWIST1/KCNJ11/ATP2A1/FXYD4/NTSR1/A…	75
BP	GO:0098609	cell-cell adhesion	176/2223	880/18862	4.99501e-13	3.51013e-11	2.68989e-11	GCNT2/CADM3/NRXN1/CDH3/CNTN2/CDH19/ASTN1/NEGR1/MPZ/NEXMIF/JAM2/ELANE/CTNND2/MYOT/NTN1/AJUBA/SLITRK3/EPHA7/CNTN4/NLGN1/CTNNA3/CXCL12/PLPP3/IGSF11/ZBTB16/ADIPOQ/ATP1B2/PCDH10/CSRP1/SLITRK2/BVES/SOX4/NLGN4X/CLDN5/CLDN11/DSCAML1/PAG1/ZBTB7B/KIT/CAV1/CEACAM1/S100A11/SPARCL1/GLDN/NTNG1/PCK1/LIMS2/RUNX1/IGF1/MYL9/PCDH9/ILK/JAM3/PAK3/DLG2/ITGA7/CCL21/L1CAM/LRFN5/MEGF10/CDH23/TRIM29/IGSF9/KIRREL3/SFTPD/CX…	176
BP	GO:0048878	chemical homeostasis	222/2223	1187/18862	5.40921e-13	3.75389e-11	2.87669e-11	MYOC/ABCG2/SCGN/ATP1A2/SCN7A/CNR1/CNNM2/PDK4/ANK2/C7/ADCY5/ELANE/GALR1/CNGB1/CASQ2/SCN2B/PLCE1/CXCL12/FHL1/KCNB1/ACKR2/JPH4/CCL14/ATP6V1G2/KCNK3/FABP4/SLC25A23/GPD1L/ATP2B3/GRIK5/KCNMA1/ADIPOQ/ATP1B2/GRIN2A/AGTR1/ADRA1A/LIPC/PLN/RIC3/SLC30A8/JPH2/SLC2A4/ADCY9/GNG3/CNNM4/NEDD4L/SOX4/HDAC9/ACOX1/EPHA5/NPR1/GSTM2/TM6SF2/PTH1R/TWNK/AKAP6/CALB2/SLC12A8/GRIN2D/SRI/SLC22A17/ATP2B2/UNC80/TLCD2/NGFR/CAV1/…	222
BP	GO:0010817	regulation of hormone levels	117/2223	510/18862	5.46329e-13	3.75389e-11	2.87669e-11	PCSK2/SFRP1/ADH1B/CNR1/ADCY5/GALR1/CHST9/PCSK5/KCNB1/RETSAT/VIP/TACR2/ADIPOQ/AGTR1/SNAP25/SULT1A1/GHR/SLCO4A1/SLC30A8/SYT9/SOX4/EPHA5/UGT1A1/GCNT4/SULT1B1/SRI/AKR1C2/INHBA/CHST8/UCN3/LRAT/CPT1A/APLN/CYP11A1/PDX1/KCNA5/GPR27/ITPR1/CPQ/FKBP1B/STXBP5L/CACNA1A/PASK/PRKN/TPO/SMPD3/HSD17B6/PCSK6/ADH6/LIF/SLCO1C1/CRABP1/KLK6/CACNA1H/IL11/PTPRN/STC2/CLCN2/C1QTNF3/UCN/CORIN/SHH/AKR1C1/GPLD1/PDGFRA/LEP/TTR…	117
BP	GO:0051270	regulation of cellular component movement	209/2223	1101/18862	6.34102e-13	4.30911e-11	3.30217e-11	PLP1/MYOC/GCNT2/SST/FAM107A/VEGFD/SFRP1/ATP1A2/TMEFF2/SEMA3E/PTN/ANK2/NEXMIF/SPOCK3/JAM2/ELANE/NTN1/AJUBA/CCBE1/UNC5C/CTNNA3/CXCL12/LAMA1/TACR2/PLPP3/MYOCD/IGSF10/ADIPOQ/NRG2/ATP1B2/PLN/MYLK/SEMA3G/SEMA3D/CALY/NTRK3/SEMA6A/HDAC9/BEX4/CLDN5/MEF2C/SRI/KIT/CAV1/CEACAM1/S100A11/TIMP1/MARVELD3/RECK/NTNG1/BDKRB1/FEZ1/IGF1/ZSWIM4/TACR1/MAGI2/TEK/ADAMTS1/JAM3/PAK3/SLIT2/ATP2B4/CCL21/TPM1/NEFH/MAP2/CAMK2A…	209
BP	GO:0015872	dopamine transport	26/2223	47/18862	6.49431e-13	4.36531e-11	3.34524e-11	CNR1/SYT10/CXCL12/SYT4/SYT9/SNCG/GDNF/SNCA/SYT5/MAPK15/PRKN/SLC6A2/RAB3B/SYT11/SYT6/SYT15/SYT2/CHRM5/KCNA2/CHRNB2/HTR2A/SYT8/SYT12/SYT1/SLC6A3/SLC22A2	26
BP	GO:0051216	cartilage development	58/2223	185/18862	9.71398e-13	6.45927e-11	4.9499e-11	BMP3/RSPO2/HAND2/ZBTB16/OSR1/PTH1R/MEF2C/TIMP1/RUNX1/MAF/WNT9A/HAND1/FGF2/ADAMTS12/COL11A1/MGP/MSX1/SNAI1/GLI3/SMPD3/SOX5/WNT7B/EFEMP1/CCN4/BGN/SERPINH1/STC1/LOXL2/COL1A1/GPLD1/AXIN2/MAPK3/LEP/NPPC/COMP/FGF18/GDF6/NKX3-2/COL27A1/HOXD3/SFRP2/CCN3/WNT5B/HES5/EPYC/MATN3/ROR2/BMP4/SOX6/TRPV4/WNT5A/EVC/SULF1/RFLNA/TRPS1/IL17F/SIX2/WNT7A	58
BP	GO:1904062	regulation of cation transmembrane transport	87/2223	340/18862	1.14519e-12	7.53387e-11	5.77339e-11	PLP1/ATP1A2/PIRT/DPP6/ANK2/FXYD1/CASQ2/SCN2B/NLGN1/FHL1/NEFL/SCN4B/JPH4/GPD1L/KCNMB1/RELN/RGS9/ATP1B2/GRIN2A/PLN/JPH2/FXYD6/NEDD4L/GRIA4/OSR1/GSTM2/DPP10/VAMP2/GRIA3/AKAP6/MEF2C/SRI/CAV1/SCN3B/GRIA1/KCNA1/JPH3/BDKRB1/HSPA2/KCNAB1/CACNB2/SNCA/LRRC55/DLG2/ATP2B4/RGS2/NOS1/DMD/JPH1/FKBP1B/KCNIP1/CACNA2D1/SCN1B/NLGN3/SLC8A1/KCNG1/STAC2/KCNIP3/CASQ1/FXYD3/STOM/FGF13/FLNA/SHISA9/CACNG8/HRC/TRPC1/FGF14/…	87
BP	GO:0061448	connective tissue development	69/2223	243/18862	1.43939e-12	9.36965e-11	7.18019e-11	BMP3/RSPO2/HAND2/ZBTB16/OSR1/PTH1R/MEF2C/TIMP1/RUNX1/MAF/SPART/WNT9A/HAND1/FGF2/ADAMTS12/COL11A1/MGP/MSX1/SNAI1/GLI3/SMPD3/SOX5/WNT7B/EFEMP1/CCN4/BGN/SERPINH1/STC1/LOXL2/COL1A1/GPLD1/AXIN2/MAPK3/LEP/TRPM4/NPPC/COMP/FGF18/GDF6/NKX3-2/GDF7/COL27A1/ACTA2/HOXD3/SFRP2/CCN3/WNT5B/WT1/GPR4/HES5/LRP5L/EPYC/MATN3/ROR2/BMP4/COL5A1/SOX6/TRPV4/RORC/WNT5A/EVC/SULF1/RFLNA/TRPS1/FOXA1/IL17F/SIX2/SOX8/WNT7A	69
BP	GO:0001508	action potential	47/2223	135/18862	2.10995e-12	1.34858e-10	1.03345e-10	ATP1A2/SCN7A/SCN9A/CNR1/ANK2/SCN11A/SCN2B/CTNNA3/KCNB1/SCN4B/GPD1L/ADRA1A/GNA11/NEDD4L/SCN3A/AKAP6/SRI/CAV1/SCN3B/KCNA1/CACNB2/GPR88/KCNA5/DMD/FKBP1B/CACNA2D1/SCN1B/HCN4/SLC8A1/SCN4A/KCNMB2/CACNA1H/GRIK2/SLC8A2/FGF13/FLNA/TRPM4/NTRK2/KCNA2/CHRNB2/KCNJ5/TAC1/NTSR1/CLCN1/KCNE5/KCND2/CACNA1I	47
BP	GO:0007411	axon guidance	75/2223	277/18862	2.11533e-12	1.34858e-10	1.03345e-10	LGI1/NRXN1/SEMA3E/CNTN2/MYOT/NTN1/NCAM1/EPHA7/UNC5C/CNTN4/GFRA1/CXCL12/LAMA1/GFRA3/CHL1/GAP43/SLIT3/RELN/KIF5C/DPYSL5/SEMA3G/EPHA6/SEMA3D/SEMA6A/KIF5A/EPHA5/DSCAML1/NGFR/GDNF/FEZ1/ZSWIM4/SLIT2/L1CAM/IGSF9/SCN1B/NEXN/EPHA10/PLXNA2/GLI3/NFASC/NTN4/BOC/SPTBN4/NEO1/PALLD/VLDLR/SEMA4G/GRB7/TUBB2B/RET/SHH/FLRT2/MAPK3/RNF165/FEZF1/TNR/EFNA3/LAMA2/NOTCH3/EPHB6/GDF7/ANOS1/EPHA3/EPHA1/EPHB3/FGF8/SEMA3B/TUB…	75
BP	GO:0015844	monoamine transport	34/2223	79/18862	2.47602e-12	1.56242e-10	1.19732e-10	CNR1/SYT10/CXCL12/KCNB1/GPM6B/VIP/SYT4/SYT9/SNCG/MAOB/GDNF/OXTR/SNCA/SYT5/NOS1/MAPK15/PRKN/SLC6A2/RAB3B/SYT11/SYT6/SYT15/ITGB3/SYT2/CHRM5/KCNA2/CHRNB2/CARTPT/HTR2A/SYT8/SYT12/SYT1/SLC6A3/SLC22A2	34
BP	GO:0097485	neuron projection guidance	75/2223	278/18862	2.56873e-12	1.60455e-10	1.2296e-10	LGI1/NRXN1/SEMA3E/CNTN2/MYOT/NTN1/NCAM1/EPHA7/UNC5C/CNTN4/GFRA1/CXCL12/LAMA1/GFRA3/CHL1/GAP43/SLIT3/RELN/KIF5C/DPYSL5/SEMA3G/EPHA6/SEMA3D/SEMA6A/KIF5A/EPHA5/DSCAML1/NGFR/GDNF/FEZ1/ZSWIM4/SLIT2/L1CAM/IGSF9/SCN1B/NEXN/EPHA10/PLXNA2/GLI3/NFASC/NTN4/BOC/SPTBN4/NEO1/PALLD/VLDLR/SEMA4G/GRB7/TUBB2B/RET/SHH/FLRT2/MAPK3/RNF165/FEZF1/TNR/EFNA3/LAMA2/NOTCH3/EPHB6/GDF7/ANOS1/EPHA3/EPHA1/EPHB3/FGF8/SEMA3B/TUB…	75
BP	GO:0009719	response to endogenous stimulus	282/2223	1624/18862	2.78907e-12	1.72476e-10	1.32173e-10	CLEC3B/GCNT2/SST/FAM107A/SFRP1/TMEM100/ATP1A2/PHOX2B/BCHE/RXRG/NSG2/GREM2/PDE2A/PLPP1/CDKN2B/STMN2/PTN/PDK4/GNAO1/ADCY5/CASQ2/CXCL12/RBPMS2/CNGA3/NEFL/GABRG2/CPEB1/LMO3/CILP/SFRP5/ATP6V1G2/CHRDL1/WNT2/MYOCD/SLIT3/ADIPOQ/RGS9/AGTR1/ADRA1A/PLN/GHR/CHRM2/TRARG1/GNA11/SLC2A4/PGR/ADCY9/CALY/NTRK3/RGMA/CCND1/PDE8A/HDAC9/NR3C1/THRB/CLDN5/GSTM2/ALK/HTR3A/TFAP4/VAMP2/UGT1A1/AKAP6/MAOB/MEF2C/PPARGC1B/KANK2…	282
BP	GO:0035725	sodium ion transmembrane transport	54/2223	171/18862	4.26224e-12	2.60967e-10	1.99985e-10	ATP1A2/SCN7A/SCN9A/SLC17A7/FXYD1/SCN11A/SCN2B/SLC17A4/SCN4B/GPD1L/ATP1B2/SLC6A6/CNNM4/FXYD6/NEDD4L/SLC23A1/OSR1/SCN3A/SLC6A15/SCN3B/SLC17A1/SLC8A3/ATP2B4/SLC9A3/NOS1/DMD/SLC20A1/SCN1B/HCN4/SLC8A1/SCN4A/SLC6A2/ASIC1/SLC4A11/CACNA1H/FXYD3/SLC8A2/STOM/FGF13/SLC6A16/TRPM4/FGF14/ATP1A3/HECW2/SLC6A8/SLC6A20/SLC6A17/SLC5A2/SLC6A1/FXYD4/SLC6A3/CACNA1I/ASIC2/SLC24A2	54
BP	GO:0034329	cell junction assembly	100/2223	425/18862	5.69441e-12	3.45238e-10	2.64564e-10	MYOC/FAM107A/NRXN1/SFRP1/MUSK/CDH19/GPM6A/CTNND2/ADGRB3/NTN1/AJUBA/SLITRK3/EPHA7/NLGN1/GABRG2/GPM6B/GAP43/CORO2B/DNER/CUX2/SLITRK2/NLGN4X/CLDN5/CLDN11/MEF2C/LHFPL4/CAV1/MARVELD3/LIMS2/OXTR/RUNX1/ILK/TEK/JAM3/SNCA/NPAS4/FLNC/GABRB3/LRFN5/KIRREL3/ERBB4/NLGN3/SORBS1/SNAI1/SIX1/FZD1/ADD2/CLDN7/SLITRK4/FERMT2/SLITRK5/LRRN3/LRRTM1/MAP1B/SDK1/PCDHB4/ADGRL2/FGF13/FLRT2/FLNA/FBF1/MDGA1/CLDN2/NTRK2/CLDN14/…	100
BP	GO:0050801	ion homeostasis	158/2223	787/18862	6.10876e-12	3.66763e-10	2.81059e-10	MYOC/ABCG2/SCGN/ATP1A2/SCN7A/CNR1/CNNM2/PDK4/ANK2/C7/ADCY5/ELANE/GALR1/CNGB1/CASQ2/SCN2B/PLCE1/CXCL12/FHL1/ACKR2/JPH4/CCL14/ATP6V1G2/KCNK3/SLC25A23/GPD1L/ATP2B3/KCNMA1/ATP1B2/GRIN2A/AGTR1/ADRA1A/PLN/RIC3/SLC30A8/JPH2/GNG3/CNNM4/NEDD4L/NPR1/GSTM2/PTH1R/AKAP6/CALB2/SLC12A8/GRIN2D/SRI/SLC22A17/ATP2B2/UNC80/CAV1/SCN3B/GRIA1/TRPC7/KCNA1/JPH3/SLC8A3/BDKRB1/CCL15/OXTR/EPAS1/CYBRD1/CA12/TACR1/CACNB2/SNCA…	158
BP	GO:0009790	embryo development	189/2223	992/18862	6.37384e-12	3.78998e-10	2.90435e-10	SFRP1/TMEM100/RSPO2/GREM2/AFF3/SLC5A7/NTN1/PCSK5/STOX2/RBPMS2/FOXD3/HAND2/RNF112/LAMA1/EYA2/WNT2/ZBTB16/ADIPOQ/CELF4/ADCY9/MFAP5/SOX4/SALL2/MAB21L2/NECAB1/OSR1/SALL4/PTH1R/DSCAML1/TTLL4/MEF2C/MDFI/KIT/INHBA/GDNF/RECK/ATP8A2/OTX1/APLN/EPAS1/IGF1/SIM2/MEIS1/PDX1/DLG2/ITGA7/PBX4/WDR77/CAPN2/ANKS6/WNT9A/HAND1/FGF10/SOX15/GRHL3/AR/ZNF568/FGF2/C6/STRA6/ERBB4/COL11A1/MSX1/MEIS2/TPO/FOSL1/SNAI1/PBX1/PLXN…	189
BP	GO:0060322	head development	152/2223	750/18862	7.42284e-12	4.34714e-10	3.33132e-10	PLP1/SFRP1/ATP1A2/PHOX2B/PTN/GNAO1/SLC17A7/EPHA7/UNC5C/CNTN4/DCLK1/PHOX2A/CXCL12/NEFL/KIF1A/SYT4/WNT2/CNTN1/KCNK3/INA/RELN/ATP1B2/GRIN2A/PTCHD1/NPY/EPHA5/SLC23A1/NLGN4X/CLDN5/ALK/DSCAML1/MAOB/EML1/GRIN2D/TMEM108/FOXP2/CEND1/INHBA/POU3F3/NDRG2/SEZ6/KCNA1/DIXDC1/OTX1/SLC8A3/FEZ1/OXTR/MEIS1/GPR37L1/KCNAB1/PCDH9/SLIT2/ATP2B4/RGS2/PBX4/APLP1/NRG3/CDK5RAP1/FGF10/ATIC/BMERB1/KIRREL3/STRA6/ERBB4/MSX1/MEI…	152
BP	GO:0007517	muscle organ development	81/2223	317/18862	7.45144e-12	4.34714e-10	3.33132e-10	PHOX2B/SGCG/CNTFR/MYOM1/ASB2/FHL1/WNT2/MYOCD/CHODL/HLF/CFL2/DNER/MYLK/JPH2/SGCA/BVES/HDAC9/CRYAB/POPDC2/SPEG/MEF2C/SRI/SGCE/SVIL/CAV1/RBM24/IGF1/KCNAB1/ITGA7/TPM1/SMYD1/MYORG/DMD/HAND1/JPH1/SOX15/MEGF10/STRA6/COL11A1/MSX1/DCN/TAGLN/S1PR1/LIF/SIX1/ZFPM2/CACNA1H/CASQ1/LEF1/SHH/MEOX2/TGFBR3/ADGRB1/LAMA2/TBX1/MYL3/SIX4/WT1/TCF23/BMP4/CTF1/FGF8/ANKRD33/SOX6/POPDC3/GSC/WNT5A/EVC/TWIST1/HOXD10/SGCD/ITGA…	81
BP	GO:1903530	regulation of secretion by cell	122/2223	561/18862	8.25508e-12	4.77097e-10	3.65611e-10	SFRP1/MYOM1/CNR1/RIMS4/SYT10/ADCY5/GALR1/NLGN1/CXCL12/KCNB1/VIP/SYT4/TACR2/ADIPOQ/SYP/AGTR1/SNAP25/ADRA1A/SLC30A8/SYT9/SOX4/SNCG/EPHA5/VAMP2/TRIM9/MAOB/MEF2C/CHRNA3/SRI/RAB3C/CEACAM1/INHBA/GDNF/UCN3/CPT1A/APLN/OXTR/IGF1/PDX1/CACNB2/SNCA/RHBDF2/KCNA5/SYT5/APBB1/GPR27/ITPR1/CAMK2A/FKBP1B/STXBP5L/CACNA1A/PASK/PRKN/SMPD3/LIF/ASIC1/RAB3B/P3H1/CACNA1H/IL11/C1QTNF3/UCN/OR51E2/CDK5R2/SYT11/SYT6/SYT15/MAP…	122
BP	GO:0010975	regulation of neuron projection development	100/2223	428/18862	8.84225e-12	5.06301e-10	3.8799e-10	SFRP1/SEMA3E/CNR1/STMN2/PTN/NEGR1/ADGRB3/NTN1/EPHA7/NLGN1/CXCL12/NEFL/KIF1A/CNTN1/CHODL/RELN/ATP1B2/SNAP25/EFHC2/CUX2/SEMA3G/SEMA3D/NTRK3/SEMA6A/RGMA/NEDD4L/ALK/NEU4/CHRNA3/NGFR/SEZ6/MAPT/ATP8A2/NTNG1/MAP6/FEZ1/RND2/ROR1/MAGI2/ZDHHC15/PAK3/SLIT2/RGS2/PACSIN1/MAP2/SPART/UST/L1CAM/FKBP1B/SCN1B/PLXNA2/LRRC4C/ITPKA/KLK6/FZD1/NDRG4/P3H1/CAMK2B/TRPC6/MAP1B/VLDLR/SEMA4G/RET/ALKAL1/FGF13/FLNA/KLK8/NTRK2/…	100
BP	GO:0051050	positive regulation of transport	172/2223	883/18862	9.39041e-12	5.32755e-10	4.08263e-10	PLP1/ABCA8/PIRT/MYOM1/CDH3/CNR1/ANK2/SYT10/FXYD1/GALR1/NLGN1/CXCL12/FHL1/KCNB1/SCN4B/VIP/SYT4/TACR2/CNTN1/GPD1L/KCNMB1/ADIPOQ/RELN/RGS9/ATP1B2/SLC30A8/MYLK/JPH2/CALY/SYT9/NEDD4L/OPN3/SOX4/NPR1/GSTM2/HTR3A/VAMP2/AKAP6/SRI/CLU/CAV1/SCN3B/INHBA/GDNF/UCN3/KCNA1/CLIP3/ATP8A2/LRAT/BDKRB1/APLN/TUB/FEZ1/OXTR/HSPA2/IGF1/PTX3/MAGI2/PDX1/CACNB2/TMEM30B/SNCA/LRRC55/APBB1/CCL21/GPR27/NOS1/MAP2/CAMK2A/DMD/PLA2…	172
BP	GO:0051963	regulation of synapse assembly	37/2223	95/18862	1.02536e-11	5.76441e-10	4.41741e-10	NRXN1/MUSK/ADGRB3/NTN1/SLITRK3/EPHA7/NLGN1/CUX2/SLITRK2/MEF2C/LHFPL4/OXTR/SNCA/LRFN5/NLGN3/SIX1/SLITRK4/SLITRK5/LRRN3/LRRTM1/ADGRL2/FLRT2/MDGA1/NTRK2/SRPX2/ADGRB1/GPC6/PTPRS/SIX4/CHRNB2/EPHB3/LRRTM2/CLSTN2/WNT5A/LRFN1/ASIC2/WNT7A	37
BP	GO:0001568	blood vessel development	152/2223	754/18862	1.13389e-11	6.31708e-10	4.84093e-10	VEGFD/SFRP1/TMEM100/ANGPTL7/ANGPTL1/SEMA3E/PDE2A/ESM1/PTN/ADGRB3/CCBE1/HAND2/LAMA1/WNT2/MYOCD/HSPB6/AGTR1/SCG2/MYLK/SEMA6A/STAB2/SOX4/HDAC9/OSR1/NPR1/CLDN5/MEF2C/NGFR/CAV1/CEACAM1/HIF3A/RECK/APLN/RUNX1/EPAS1/MEIS1/TEK/ADAMTS1/JAM3/SLIT2/ATP2B4/HAND1/FGF10/ZNF304/TNFSF12/FGF2/STRA6/CX3CR1/AMOTL1/FOSL1/DCN/GLI3/RSPO3/S1PR1/TAL1/SIX1/APELA/WNT7B/ZFPM2/PTGIS/THBS4/ANGPT1/SHB/LEF1/HK2/ADAMTS6/LOXL2/RH…	152
BP	GO:0001505	regulation of neurotransmitter levels	61/2223	211/18862	1.2364e-11	6.82669e-10	5.23146e-10	PRIMA1/NRXN1/ATP1A2/CHAT/CNR1/RIMS4/SLC5A7/NLGN1/GPM6B/SYT4/TACR2/GRIK5/SYP/SNAP25/ADRA1A/SYT9/SNCG/RPH3A/VAMP2/TRIM9/MAOB/MEF2C/SLC18A3/CHRNA3/GDNF/MAOA/CACNB2/SNCA/SYN2/SYT5/NOS1/CAMK2A/STXBP5L/PRKN/PDE1B/SLC44A4/SLC6A2/ASIC1/RAB3B/GAD1/SYT11/SYT6/ITGB3/CHRNB4/SYT2/SV2A/RIMS2/CPLX2/STX19/RIMS1/NRXN2/SNPH/HCRT/HTR2A/SYT8/SYT12/SYT1/SLC6A3/PCLO/SLC22A2/WNT7A	61
BP	GO:0072001	renal system development	75/2223	288/18862	1.66828e-11	9.12979e-10	6.99638e-10	SFRP1/EPHA7/PCSK5/PLCE1/MYOCD/ZBTB16/ADIPOQ/AGTR1/SOX4/OSR1/MEF2C/GCNT4/KANK2/GDNF/POU3F3/MAGI2/TEK/ADAMTS1/SLIT2/ANKS6/FGF10/KIRREL3/FGF2/STRA6/TNS2/DCN/PBX1/GLI3/LIF/SIX1/WNT7B/ANGPT1/DCHS2/ADAMTS6/ANGPT2/RET/SHH/KIF26B/PDGFRA/COL4A1/SOX17/PTK7/DACT2/WWTR1/ACTA2/BMPER/SIX4/WT1/GPR4/HES5/ARG2/PYGO1/TACSTD2/BMP4/COL4A3/KLF15/FAT4/FGF8/CITED1/DYNC2H1/WNT5A/SULF1/MME/FSTL3/EMX2/RGN/IRX3/SIX2/SOX8/C…	75
BP	GO:0051093	negative regulation of developmental process	178/2223	929/18862	1.68647e-11	9.14838e-10	7.01062e-10	PI16/CMTM5/SFRP1/PHOX2B/RSPO2/ANGPTL7/SEMA3E/CDH3/PTN/ADGRB3/NTN1/EPHA7/CNTN4/NLGN1/RBPMS2/HAND2/SFRP5/MYOCD/ZBTB16/DAAM2/ADIPOQ/SEMA3G/SEMA3D/SEMA6A/RGMA/CCND1/DACT3/OSR1/THRB/NPR1/CLDN5/ZBTB7B/NGFR/CAV1/CEACAM1/INHBA/DIXDC1/MAPT/KCNK2/RUNX1/SOCS2/IGF1/MEIS1/GPR37L1/GDF15/TEK/ADAMTS1/ATP2B4/RGS2/WDR77/MAP2/SPART/WNT9A/FGF10/SOX15/MMP11/PRKN/PRDM6/ADAMTS12/MSX1/MEIS2/SPRY4/DAND5/SNAI1/DCN/PBX1/RO…	178
BP	GO:0071495	cellular response to endogenous stimulus	244/2223	1381/18862	1.71214e-11	9.16275e-10	7.02164e-10	CLEC3B/GCNT2/SST/FAM107A/SFRP1/TMEM100/ATP1A2/PHOX2B/RXRG/NSG2/GREM2/PDE2A/PLPP1/CDKN2B/STMN2/PTN/PDK4/GNAO1/ADCY5/CASQ2/RBPMS2/GABRG2/CPEB1/LMO3/CILP/SFRP5/ATP6V1G2/CHRDL1/WNT2/MYOCD/SLIT3/ADIPOQ/RGS9/AGTR1/GHR/CHRM2/TRARG1/GNA11/SLC2A4/PGR/ADCY9/CALY/NTRK3/RGMA/PDE8A/HDAC9/NR3C1/THRB/CLDN5/GSTM2/ALK/HTR3A/TFAP4/VAMP2/UGT1A1/AKAP6/MEF2C/PPARGC1B/KANK2/ZBTB7B/FBXO32/PALM/NGFR/KIT/AKR1C2/CAV1/HHIP…	244
BP	GO:0006814	sodium ion transport	66/2223	239/18862	1.71876e-11	9.16275e-10	7.02164e-10	ATP1A2/SCN7A/SCN9A/SLC17A7/SLC5A7/FXYD1/SCN11A/SLC22A5/SCN2B/SLC17A4/SCN4B/CNTN1/GPD1L/ATP1B2/SLC6A6/CNNM4/FXYD6/NEDD4L/SLC23A1/OSR1/SCN3A/SLC6A15/SCN3B/SLC17A1/SLC8A3/SLC10A4/ATP2B4/SLC13A2/SLC9A3/NOS1/DMD/SLC20A1/SCN1B/SLC22A4/HCN4/SLC8A1/SCN4A/SLC6A2/SPTBN4/ASIC1/SLC4A11/CACNA1H/SLC38A4/PER1/FXYD3/SLC8A2/STOM/FGF13/SLC6A16/TRPM4/FGF14/ATP1A3/SLC10A1/HECW2/SLC6A8/SLC6A20/SLC6A17/SLC5A2/SLC6A1/S…	66
BP	GO:0003018	vascular process in circulatory system	67/2223	245/18862	1.9472e-11	1.02919e-09	7.8869e-10	ABCG2/ATP1A2/PDE2A/SLC22A5/TACR2/KCNMA1/ATP1B2/SLC6A6/AGTR1/SLC16A12/ADRA1A/SLC2A4/NPR1/CLDN5/ADRB3/CAV1/CEACAM1/SH3GL2/PDE3A/APLN/OXTR/TEK/SLIT2/KCNA5/BDKRB2/ATP2B4/RGS2/NOS1/EDN2/HTR1D/ADRA1B/SLC8A1/C2CD4A/SLCO1C1/PRKG1/KCNMB2/AKAP12/ANGPT1/FERMT2/UCN/SLC8A2/ABCB1/LEP/P2RY2/TJP3/TRPM4/COMP/KNG1/SLC7A2/AVPR2/ACTA2/EDNRA/GPR4/SLC1A2/FGA/SLC6A20/FGB/HTR2B/SLC6A17/SLC6A1/GUCY1A1/TRPV4/HTR2A/ADRA1D/…	67
BP	GO:0001944	vasculature development	156/2223	786/18862	2.10363e-11	1.10244e-09	8.4483e-10	VEGFD/SFRP1/TMEM100/ANGPTL7/ANGPTL1/SEMA3E/PDE2A/ESM1/PTN/ADGRB3/CCBE1/HAND2/LAMA1/WNT2/MYOCD/HSPB6/AGTR1/SCG2/MYLK/SEMA6A/STAB2/SOX4/HDAC9/OSR1/NPR1/CLDN5/MEF2C/NGFR/KIT/CAV1/CEACAM1/HIF3A/RECK/APLN/RUNX1/EPAS1/MEIS1/TEK/ADAMTS1/JAM3/SLIT2/ATP2B4/HAND1/FGF10/ZNF304/TNFSF12/FGF2/STRA6/CX3CR1/AMOTL1/FOSL1/DCN/GLI3/FGF9/RSPO3/S1PR1/LIF/TAL1/SIX1/APELA/WNT7B/ZFPM2/PTGIS/THBS4/ANGPT1/SHB/LEF1/HK2/ADA…	156
BP	GO:2000026	regulation of multicellular organismal development	246/2223	1398/18862	2.1427e-11	1.11349e-09	8.53291e-10	PI16/NRXN1/VEGFD/SFRP1/TMEM100/ANGPTL7/SEMA3E/CDH3/PTN/JAM2/ADGRB3/NTN1/ETV4/SLITRK3/EPHA7/CCBE1/NLGN1/CXCL12/NEFL/GPM6B/RNF112/LAMA1/WNT2/PTPRZ1/HSPB6/ZBTB16/CHODL/DAAM2/ADIPOQ/ACACB/RELN/LGI4/CUX2/SEMA3G/SLITRK2/SEMA3D/SEMA6A/CCND1/SOX4/OSR1/NPR1/CLDN5/AKAP6/MEF2C/OMD/PPARGC1B/ZBTB7B/NGFR/KIT/CAV1/CEACAM1/INHBA/GDNF/MAPT/RECK/MAP6/PCK1/KCNK2/RND2/OXTR/RUNX1/IGF1/MYL9/MEIS1/GPR37L1/FAXDC2/TEK/AD…	246
BP	GO:0051937	catecholamine transport	30/2223	68/18862	2.22812e-11	1.14822e-09	8.79911e-10	CNR1/SYT10/CXCL12/KCNB1/VIP/SYT4/SYT9/SNCG/GDNF/OXTR/SNCA/SYT5/MAPK15/PRKN/SLC6A2/RAB3B/SYT11/SYT6/SYT15/SYT2/CHRM5/KCNA2/CHRNB2/CARTPT/HTR2A/SYT8/SYT12/SYT1/SLC6A3/SLC22A2	30
BP	GO:0007420	brain development	144/2223	709/18862	2.30328e-11	1.17715e-09	9.02076e-10	PLP1/SFRP1/ATP1A2/PHOX2B/PTN/GNAO1/SLC17A7/EPHA7/UNC5C/CNTN4/DCLK1/PHOX2A/CXCL12/NEFL/KIF1A/SYT4/WNT2/CNTN1/KCNK3/INA/RELN/ATP1B2/GRIN2A/PTCHD1/NPY/EPHA5/SLC23A1/NLGN4X/ALK/DSCAML1/MAOB/EML1/GRIN2D/TMEM108/FOXP2/CEND1/INHBA/POU3F3/NDRG2/SEZ6/KCNA1/DIXDC1/OTX1/SLC8A3/FEZ1/OXTR/MEIS1/GPR37L1/KCNAB1/PCDH9/SLIT2/ATP2B4/RGS2/PBX4/APLP1/NRG3/CDK5RAP1/FGF10/ATIC/BMERB1/KIRREL3/ERBB4/MSX1/MEIS2/SLC8A1/PB…	144
BP	GO:0035239	tube morphogenesis	173/2223	900/18862	2.52418e-11	1.27947e-09	9.80488e-10	VEGFD/SFRP1/TMEM100/RSPO2/ANGPTL7/ANGPTL1/SEMA3E/ESM1/PTN/ADGRB3/NTN1/EPHA7/CCBE1/RBPMS2/HAND2/LAMA1/SFRP5/WNT2/MYOCD/HSPB6/AGTR1/SCG2/MYLK/PGR/SEMA6A/STAB2/SOX4/HDAC9/OSR1/NPR1/CLDN5/SALL4/MEF2C/NGFR/CAV1/HHIP/CEACAM1/HIF3A/GDNF/RECK/APLN/RUNX1/EPAS1/MEIS1/TEK/ADAMTS1/JAM3/SLIT2/ATP2B4/HAND1/FGF10/GRHL3/AR/ZNF304/TNFSF12/FGF2/STRA6/ADAMTS12/CX3CR1/AMOTL1/DCN/PBX1/GLI3/RSPO3/S1PR1/TAL1/SIX1/APELA…	173
BP	GO:0055065	metal ion homeostasis	134/2223	647/18862	2.89086e-11	1.45342e-09	1.11379e-09	ABCG2/SCGN/ATP1A2/SCN7A/CNR1/CNNM2/ANK2/C7/ADCY5/ELANE/GALR1/CNGB1/CASQ2/PLCE1/CXCL12/ACKR2/JPH4/CCL14/KCNK3/SLC25A23/ATP2B3/KCNMA1/ATP1B2/GRIN2A/AGTR1/ADRA1A/PLN/RIC3/SLC30A8/JPH2/GNG3/CNNM4/NEDD4L/NPR1/GSTM2/PTH1R/AKAP6/CALB2/SLC12A8/GRIN2D/SRI/SLC22A17/ATP2B2/CAV1/GRIA1/TRPC7/KCNA1/JPH3/SLC8A3/BDKRB1/CCL15/OXTR/EPAS1/CYBRD1/TACR1/CACNB2/SNCA/KL/KCNA5/BDKRB2/ATP2B4/CCL21/NOS1/ITPR1/DMD/JPH1/SPX…	134
BP	GO:0014046	dopamine secretion	20/2223	33/18862	3.06898e-11	1.51828e-09	1.1635e-09	CNR1/SYT10/CXCL12/SYT4/SYT9/SNCG/GDNF/SNCA/SYT5/PRKN/SYT11/SYT6/SYT15/SYT2/KCNA2/CHRNB2/HTR2A/SYT8/SYT12/SYT1	20
BP	GO:0014059	regulation of dopamine secretion	20/2223	33/18862	3.06898e-11	1.51828e-09	1.1635e-09	CNR1/SYT10/CXCL12/SYT4/SYT9/SNCG/GDNF/SNCA/SYT5/PRKN/SYT11/SYT6/SYT15/SYT2/KCNA2/CHRNB2/HTR2A/SYT8/SYT12/SYT1	20
BP	GO:0001655	urogenital system development	80/2223	320/18862	3.26423e-11	1.60206e-09	1.2277e-09	SFRP1/EPHA7/PCSK5/PLCE1/MYOCD/ZBTB16/ADIPOQ/AGTR1/SOX4/OSR1/MEF2C/GCNT4/KANK2/GDNF/POU3F3/MAGI2/TEK/ADAMTS1/SLIT2/WDR77/ANKS6/FGF10/AR/KIRREL3/FGF2/STRA6/TNS2/DCN/PBX1/GLI3/LIF/SIX1/WNT7B/ANGPT1/DCHS2/ADAMTS6/ANGPT2/RET/SHH/KIF26B/PDGFRA/COL4A1/SOX17/PTK7/DACT2/WWTR1/ACTA2/BMPER/SIX4/WT1/GPR4/HES5/ARG2/PYGO1/TACSTD2/BMP4/EPHB3/COL4A3/KLF15/FAT4/FGF8/CITED1/AMH/DYNC2H1/WNT5A/SULF1/FOXA1/MME/FSTL3/…	80
BP	GO:0007389	pattern specification process	98/2223	426/18862	3.66136e-11	1.78282e-09	1.36622e-09	SFRP1/PCSK5/HAND2/WNT2/ZBTB16/RELN/OSR1/DSCAML1/MEF2C/MDFI/HHIP/GDNF/OTX1/SIM2/MEIS1/WDR77/ANKS6/HAND1/NRG3/FGF10/GRHL3/AR/ERBB4/MSX1/MEIS2/DAND5/SNAI1/PBX1/PLXNA2/GLI3/SIX1/WNT7B/MEOX1/NDRG4/MESP2/LEF1/STC1/SHH/BHLHE40/MEOX2/AXIN2/BHLHE41/C9orf116/FEZF1/SOX17/FOXA2/NKX3-2/SP8/TBX1/HOXD4/HES6/HOXD3/SFRP2/WT1/HES5/LRP5L/ROR2/BMP4/PCDH8/TDGF1P3/FGF8/DMRT3/HOXD8/CITED1/DLX1/DYNC2H1/GSC/PITX2/WNT5A/R…	98
BP	GO:0040012	regulation of locomotion	197/2223	1066/18862	3.71746e-11	1.796e-09	1.37632e-09	PLP1/MYOC/GCNT2/SST/FAM107A/VEGFD/SFRP1/TMEFF2/SEMA3E/PTN/NEXMIF/SPOCK3/JAM2/ELANE/NTN1/AJUBA/CCBE1/UNC5C/CXCL12/LAMA1/TACR2/PLPP3/MYOCD/IGSF10/ADIPOQ/NRG2/ATP1B2/SCG2/MYLK/SEMA3G/SEMA3D/NTRK3/SEMA6A/BVES/HDAC9/BEX4/CLDN5/MEF2C/KIT/CAV1/CEACAM1/S100A11/TIMP1/MARVELD3/RECK/NTNG1/BDKRB1/IGF1/ZSWIM4/TACR1/MAGI2/TEK/ADAMTS1/JAM3/PAK3/CHRM4/SLIT2/ATP2B4/CCL21/TPM1/CAMK2A/EPB41L4B/NRG3/DDR2/MAPK15/FGF1…	197
BP	GO:0060485	mesenchyme development	74/2223	287/18862	3.78427e-11	1.8141e-09	1.39019e-09	GCNT2/SFRP1/TMEM100/PHOX2B/SEMA3E/HAND2/WNT2/SEMA3G/SEMA3D/SEMA6A/DACT3/OSR1/OLFM1/MEF2C/GDNF/ACTG2/RBM24/HAND1/FGF10/ERBB4/MSX1/RADIL/DAND5/SNAI1/BNC2/SIX1/ZFPM2/MEOX1/FERMT2/LEF1/SEMA4G/LOXL2/RET/SHH/COL1A1/TGFB1I1/AXIN2/MAPK3/FLNA/TGFBR3/FGFR1/PHLDB2/FOXA2/PTK7/TBX1/EPHA3/WWTR1/PDPN/ACTA2/SFRP2/SIX4/WT1/EDNRA/BMP4/SPRED3/FGF8/WNT16/SEMA3B/HTR2B/AMH/GSC/PITX2/WNT5A/TWIST1/RANBP3L/FOXA1/SIX2/TBX…	74
BP	GO:0051480	regulation of cytosolic calcium ion concentration	84/2223	344/18862	3.8775e-11	1.8445e-09	1.41348e-09	SCGN/ATP1A2/CNR1/ANK2/ADCY5/GALR1/CNGB1/CASQ2/PLCE1/ACKR2/JPH4/KCNK3/ATP2B3/GRIN2A/AGTR1/ADRA1A/PLN/RIC3/JPH2/GNG3/GSTM2/PTH1R/AKAP6/CALB2/GRIN2D/SRI/ATP2B2/CAV1/GRIA1/TRPC7/JPH3/SLC8A3/BDKRB1/OXTR/TACR1/CACNB2/SNCA/KCNA5/BDKRB2/ATP2B4/CCL21/NOS1/ITPR1/DMD/JPH1/EDN2/FKBP1B/CDH23/CACNA2D1/FGF2/CACNA1A/CX3CR1/ADRA1B/SLC8A1/S1PR1/MCOLN2/CASQ1/TRPC6/GPR17/SLC8A2/GPR157/PDGFRA/TRPM4/PTGFR/KNG1/HRC/TRP…	84
BP	GO:2000145	regulation of cell motility	191/2223	1026/18862	3.97277e-11	1.87539e-09	1.43716e-09	PLP1/MYOC/GCNT2/SST/FAM107A/VEGFD/SFRP1/TMEFF2/SEMA3E/PTN/NEXMIF/SPOCK3/JAM2/ELANE/NTN1/AJUBA/CCBE1/UNC5C/CXCL12/LAMA1/TACR2/PLPP3/MYOCD/IGSF10/ADIPOQ/NRG2/ATP1B2/MYLK/SEMA3G/SEMA3D/NTRK3/SEMA6A/HDAC9/BEX4/CLDN5/MEF2C/KIT/CAV1/CEACAM1/S100A11/TIMP1/MARVELD3/RECK/NTNG1/BDKRB1/IGF1/TACR1/MAGI2/TEK/ADAMTS1/JAM3/PAK3/SLIT2/ATP2B4/CCL21/TPM1/CAMK2A/EPB41L4B/NRG3/DDR2/MAPK15/FGF10/EDN2/BMERB1/ZNF304/DE…	191
BP	GO:0006939	smooth muscle contraction	37/2223	100/18862	6.04116e-11	2.83019e-09	2.16884e-09	ATP1A2/PLCE1/TACR2/MYOCD/KCNMA1/ADRA1A/CHRM2/MYLK/MYH11/CNN1/CHRNA3/KIT/CAV1/GDNF/OXTR/TACR1/BDKRB2/ATP2B4/RGS2/KCNB2/SPX/EDN2/FKBP1B/HTR1D/SLC8A1/PRKG1/NMUR1/COMP/ACTA2/PTGER3/EDNRA/CHRNB2/HTR2B/GUCY1A1/HTR2A/SULF1/NMU	37
BP	GO:0007611	learning or memory	64/2223	235/18862	6.63259e-11	3.0839e-09	2.36327e-09	NRXN1/ATP1A2/BCHE/MUSK/CNR1/PTN/ADGRB3/VIP/TACR2/PTPRZ1/GRIN2A/PTCHD1/SNAP25/CUX2/SLC2A4/NLGN4X/SORCS3/CLDN5/MEF2C/KIT/GRIA1/MAPT/JPH3/SLC8A3/KCNK2/OXTR/GPR88/NPAS4/STRA6/PRKN/CX3CR1/NLGN3/MEIS2/FOSL1/PDE1B/ASIC1/NDRG4/SLC11A2/VLDLR/UCN/TMOD2/SLC8A2/SYT11/FGF13/KLK8/MAP1A/NTRK2/CCL11/TNR/LRRN4/CHRNB2/NRXN2/NGF/SLC6A1/GATM/HTR2A/TAC1/MME/NTSR1/ARC/NRXN3/EN1/GRPR/SLC24A2	64
BP	GO:0001822	kidney development	72/2223	280/18862	7.93737e-11	3.66303e-09	2.80707e-09	SFRP1/EPHA7/PCSK5/PLCE1/ZBTB16/ADIPOQ/AGTR1/SOX4/OSR1/MEF2C/GCNT4/KANK2/GDNF/POU3F3/MAGI2/TEK/ADAMTS1/SLIT2/ANKS6/FGF10/KIRREL3/FGF2/STRA6/TNS2/DCN/PBX1/GLI3/LIF/SIX1/WNT7B/ANGPT1/DCHS2/ADAMTS6/ANGPT2/RET/SHH/KIF26B/PDGFRA/SOX17/PTK7/DACT2/WWTR1/ACTA2/BMPER/SIX4/WT1/GPR4/HES5/ARG2/PYGO1/TACSTD2/BMP4/COL4A3/KLF15/FAT4/FGF8/CITED1/DYNC2H1/WNT5A/SULF1/MME/FSTL3/RGN/IRX3/SIX2/SOX8/CYP26A1/WNT6/PAX2/H…	72
BP	GO:0002027	regulation of heart rate	36/2223	97/18862	9.87705e-11	4.52442e-09	3.46717e-09	ANK2/CASQ2/SCN2B/CTNNA3/SCN4B/GPD1L/ADRA1A/PLN/BVES/POPDC2/SRI/CAV1/SCN3B/EPAS1/CACNB2/KCNA5/TPM1/DMD/SPX/EDN2/FKBP1B/CACNA2D1/SCN1B/HCN4/ADRA1B/SLC8A1/SPTBN4/TRPM4/HRC/KCNJ5/RNLS/TAC1/ADRA1D/KCNE5/NMU/ISL1	36
BP	GO:1901700	response to oxygen-containing compound	279/2223	1655/18862	1.04503e-10	4.75179e-09	3.64141e-09	SST/SFRP1/ATP1A2/BCHE/RXRG/NSG2/PDE2A/CNR1/PTN/PDK4/GNAO1/ADCY5/ELANE/CXCL12/KCNB1/CNGA3/NEFL/CPEB1/RNF112/ATP6V1G2/WNT2/SLIT3/GRIK5/KCNMA1/KCNMB1/ADIPOQ/RGS9/GRIN2A/AGTR1/GPX3/PLN/GHR/CHRM2/SLC30A8/TRARG1/GNA11/SLC2A4/ADCY9/CALY/CCND1/PDE8A/SOX4/HDAC9/NR3C1/CBX8/EPHA5/CRYAB/OSR1/ALK/HTR3A/TFAP4/VAMP2/UGT1A1/TWNK/AKAP6/MAOB/MEF2C/PPARGC1B/CHRNA3/SRI/KANK2/ZBTB7B/FBXO32/HSD11B2/PALM/NGFR/AKR1C2/CL…	279
BP	GO:0007269	neurotransmitter secretion	48/2223	155/18862	1.39838e-10	6.22702e-09	4.77191e-09	NRXN1/CHAT/CNR1/RIMS4/SLC5A7/NLGN1/SYT4/TACR2/GRIK5/SYP/SNAP25/ADRA1A/SYT9/SNCG/RPH3A/VAMP2/TRIM9/MEF2C/SLC18A3/CHRNA3/CACNB2/SNCA/SYN2/SYT5/CAMK2A/STXBP5L/PRKN/ASIC1/GAD1/SYT11/SYT6/CHRNB4/SYT2/SV2A/RIMS2/CPLX2/STX19/RIMS1/NRXN2/SNPH/HCRT/HTR2A/SYT8/SYT12/SYT1/PCLO/SLC22A2/WNT7A	48
BP	GO:0099643	signal release from synapse	48/2223	155/18862	1.39838e-10	6.22702e-09	4.77191e-09	NRXN1/CHAT/CNR1/RIMS4/SLC5A7/NLGN1/SYT4/TACR2/GRIK5/SYP/SNAP25/ADRA1A/SYT9/SNCG/RPH3A/VAMP2/TRIM9/MEF2C/SLC18A3/CHRNA3/CACNB2/SNCA/SYN2/SYT5/CAMK2A/STXBP5L/PRKN/ASIC1/GAD1/SYT11/SYT6/CHRNB4/SYT2/SV2A/RIMS2/CPLX2/STX19/RIMS1/NRXN2/SNPH/HCRT/HTR2A/SYT8/SYT12/SYT1/PCLO/SLC22A2/WNT7A	48
BP	GO:0055074	calcium ion homeostasis	101/2223	454/18862	1.39967e-10	6.22702e-09	4.77191e-09	SCGN/ATP1A2/CNR1/ANK2/ADCY5/ELANE/GALR1/CNGB1/CASQ2/PLCE1/CXCL12/ACKR2/JPH4/CCL14/KCNK3/SLC25A23/ATP2B3/GRIN2A/AGTR1/ADRA1A/PLN/RIC3/JPH2/GNG3/GSTM2/PTH1R/AKAP6/CALB2/GRIN2D/SRI/ATP2B2/CAV1/GRIA1/TRPC7/JPH3/SLC8A3/BDKRB1/CCL15/OXTR/TACR1/CACNB2/SNCA/KL/KCNA5/BDKRB2/ATP2B4/CCL21/NOS1/ITPR1/DMD/JPH1/EDN2/FKBP1B/CDH23/MICU3/CACNA2D1/FGF2/CACNA1A/CX3CR1/ADRA1B/SLC8A1/SYPL2/S1PR1/MCOLN2/GRIK2/STC2/CAS…	101
BP	GO:0098771	inorganic ion homeostasis	146/2223	740/18862	1.48028e-10	6.53862e-09	5.0107e-09	ABCG2/SCGN/ATP1A2/SCN7A/CNR1/CNNM2/PDK4/ANK2/C7/ADCY5/ELANE/GALR1/CNGB1/CASQ2/PLCE1/CXCL12/ACKR2/JPH4/CCL14/ATP6V1G2/KCNK3/SLC25A23/ATP2B3/KCNMA1/ATP1B2/GRIN2A/AGTR1/ADRA1A/PLN/RIC3/SLC30A8/JPH2/GNG3/CNNM4/NEDD4L/NPR1/GSTM2/PTH1R/AKAP6/CALB2/SLC12A8/GRIN2D/SRI/SLC22A17/ATP2B2/CAV1/GRIA1/TRPC7/KCNA1/JPH3/SLC8A3/BDKRB1/CCL15/OXTR/EPAS1/CYBRD1/CA12/TACR1/CACNB2/SNCA/KL/KCNA5/BDKRB2/ATP2B4/CCL21/SLC9…	146
BP	GO:0048167	regulation of synaptic plasticity	52/2223	176/18862	1.66572e-10	7.30555e-09	5.59842e-09	SCGN/FAM107A/PTN/CNTN4/NLGN1/KCNB1/JPH4/IGSF11/RELN/SYP/GRIN2A/SNAP25/SYNGR1/SORCS3/MPP2/VAMP2/CALB2/MEF2C/GRIN2D/KIT/GRIA1/MAPT/JPH3/SLC8A3/NPAS4/CAMK2A/CX3CR1/ITPKA/CAMK2B/GRIK2/MAP1B/TSHZ3/SLC8A2/SHISA9/MAP1A/NTRK2/LZTS1/TNR/ADGRB1/RIMS2/STAR/FGF14/CPLX2/RIMS1/CYP46A1/LRRTM2/SERPINE2/MME/SYT12/ARC/SHISA6/SLC24A2	52
BP	GO:0006937	regulation of muscle contraction	49/2223	161/18862	1.77926e-10	7.73467e-09	5.92726e-09	ATP1A2/ANK2/CASQ2/CTNNA3/PLCE1/TACR2/MYOCD/HSPB6/KCNMA1/ADRA1A/PLN/CHRM2/PPP1R12B/GSTM2/CNN1/CHRNA3/SRI/KIT/CAV1/KCNA1/SLC8A3/OXTR/MYL9/TACR1/RGS2/KCNB2/TPM1/NOS1/DMD/SPX/EDN2/FKBP1B/HCN4/ADRA1B/SLC8A1/SCN4A/PRKG1/CASQ1/STC1/UCN/FGF13/TRPM4/HRC/MYL3/GUCY1A1/ATP2A1/NMU/TNNT1/TNNC1	49
BP	GO:0072507	divalent inorganic cation homeostasis	108/2223	499/18862	1.78858e-10	7.73467e-09	5.92726e-09	SCGN/ATP1A2/CNR1/CNNM2/ANK2/ADCY5/ELANE/GALR1/CNGB1/CASQ2/PLCE1/CXCL12/ACKR2/JPH4/CCL14/KCNK3/SLC25A23/ATP2B3/GRIN2A/AGTR1/ADRA1A/PLN/RIC3/SLC30A8/JPH2/GNG3/CNNM4/GSTM2/PTH1R/AKAP6/CALB2/GRIN2D/SRI/ATP2B2/CAV1/GRIA1/TRPC7/KCNA1/JPH3/SLC8A3/BDKRB1/CCL15/OXTR/TACR1/CACNB2/SNCA/KL/KCNA5/BDKRB2/ATP2B4/CCL21/NOS1/ITPR1/DMD/JPH1/EDN2/FKBP1B/CDH23/MICU3/CACNA2D1/FGF2/CACNA1A/PRKN/CX3CR1/ADRA1B/SLC8A1/SY…	108
BP	GO:2001257	regulation of cation channel activity	52/2223	177/18862	2.09196e-10	8.9838e-09	6.8845e-09	PIRT/ANK2/CASQ2/NLGN1/NEFL/JPH4/RELN/RGS9/GRIN2A/PLN/JPH2/GRIA4/GSTM2/VAMP2/GRIA3/AKAP6/MEF2C/SRI/CAV1/GRIA1/KCNA1/JPH3/KCNAB1/CACNB2/LRRC55/DLG2/NOS1/DMD/JPH1/FKBP1B/CACNA2D1/SCN1B/NLGN3/KCNG1/STAC2/CASQ1/STOM/FGF13/SHISA9/CACNG8/HRC/FGF14/CNIH3/REM1/STAC/KCNJ11/NTSR1/ARC/ACTN2/SHISA6/KCNE5/CACNG4	52
BP	GO:0022603	regulation of anatomical structure morphogenesis	185/2223	1006/18862	2.32968e-10	9.93568e-09	7.61395e-09	MYOC/VEGFD/SFRP1/RSPO2/SEMA3E/PTN/ADGRB3/NTN1/EPHA7/CCBE1/NLGN1/CXCL12/NEFL/KIF1A/SYT4/WNT2/HSPB6/CHODL/RELN/CUX2/SEMA3G/SEMA3D/SEMA6A/BVES/NEDD4L/OSR1/NPR1/CLDN5/MEF2C/CHRNA3/PALM/NGFR/KIT/CEACAM1/GDNF/MAPT/RECK/NTNG1/MAP6/LIMS2/RND2/RUNX1/ROR1/MAGI2/ILK/ZDHHC15/TEK/ADAMTS1/PAK3/SLIT2/ITGA7/ATP2B4/TPM1/ZNF135/MAP2/SPART/PID1/UST/PRICKLE2/L1CAM/FGF10/GRHL3/AR/ZNF304/TNFSF12/FGF2/PRKN/ADAMTS12/CX3…	185
BP	GO:0051240	positive regulation of multicellular organismal process	241/2223	1397/18862	2.55996e-10	1.0843e-08	8.30927e-09	GCNT2/NRXN1/VEGFD/ATP1A2/PHOX2B/CNR1/PTN/ELANE/GALR1/ADGRB3/NTN1/ETV4/SLITRK3/SLC22A5/CCBE1/NLGN1/CXCL12/NEFL/GPM6B/HAND2/RNF112/VIP/TACR2/WNT2/MYOCD/PTPRZ1/FABP4/HSPB6/CPT2/ZBTB16/CHODL/ADIPOQ/ACACB/RELN/ADRA1A/GHR/CUX2/SLITRK2/CCND1/SOX4/OSR1/OLFM1/NPR1/AKAP6/MEF2C/PPARGC1B/ZBTB7B/ADRB3/NGFR/KIT/CLU/CAV1/SCN3B/INHBA/GDNF/MAPT/ATP8A2/MAP6/PCK1/APLN/RND2/OXTR/RUNX1/EPAS1/GPIHBP1/IGF1/TEK/PAK3/SLI…	241
BP	GO:0048880	sensory system development	86/2223	369/18862	2.91509e-10	1.22632e-08	9.39759e-09	PHOX2B/ANGPTL7/MYOM1/PTN/SLC17A7/GPM6A/MAB21L1/OLFM3/LAMA1/TMOD1/CHRDL1/WNT2/ABCB5/CELF4/MFAP5/SALL2/MAB21L2/CRYAB/THRB/FJX1/INHBA/ATP8A2/CPAMD8/TUB/MEIS1/MAF/ATP2B4/PBX4/WNT9A/FGF10/GRHL3/FGF2/STRA6/MEIS2/PBX1/RORB/GLI3/SLC44A4/WNT7B/EFEMP1/CLCN2/SDK1/RHOJ/RET/SHH/PDGFRA/COL4A1/PRPH2/MFAP2/NTRK2/MITF/DCX/WNT5B/WT1/HES5/LRP5L/KRT12/BMP4/COL5A2/THY1/SPRED3/COL5A1/WNT16/CYP1B1/SLC39A5/SDK2/DLX1/RP1…	86
BP	GO:0015850	organic hydroxy compound transport	69/2223	271/18862	3.124e-10	1.30533e-08	1.0003e-08	ABCA8/CNR1/SYT10/GALR1/CXCL12/KCNB1/GPM6B/VIP/SYT4/ADIPOQ/AGTR1/LIPC/SYT9/SNCG/MAOB/CLU/CAV1/CEACAM1/GDNF/OSBPL1A/OXTR/SLC10A4/SNCA/SYT5/NOS1/MAPK15/STRA6/PRKN/SLC6A2/SLCO1C1/RAB3B/CYP8B1/SHH/SYT11/AKR1C1/SYT6/SYT15/ITGB3/LEP/SYT2/CHRM5/AQP1/STAR/ABCA1/CES1/KCNA2/CHRNB2/SLC10A1/SLCO1B3/TSPO2/OSBPL6/CARTPT/SPP1/APOB/HTR2A/SYT8/TAC1/SYT12/CYP19A1/EGF/APOA2/ABCA3/SYT1/NPC1L1/SLC6A3/ABCA12/NR0B2/SLC2…	69
BP	GO:0030334	regulation of cell migration	178/2223	962/18862	3.17129e-10	1.31619e-08	1.00863e-08	PLP1/MYOC/GCNT2/SST/FAM107A/VEGFD/SFRP1/TMEFF2/SEMA3E/PTN/NEXMIF/JAM2/ELANE/NTN1/AJUBA/CCBE1/UNC5C/CXCL12/LAMA1/PLPP3/MYOCD/IGSF10/ADIPOQ/ATP1B2/MYLK/SEMA3G/SEMA3D/NTRK3/SEMA6A/HDAC9/BEX4/CLDN5/MEF2C/KIT/CAV1/CEACAM1/S100A11/TIMP1/MARVELD3/RECK/NTNG1/BDKRB1/IGF1/MAGI2/TEK/ADAMTS1/JAM3/PAK3/SLIT2/ATP2B4/CCL21/TPM1/CAMK2A/EPB41L4B/NRG3/DDR2/MAPK15/FGF10/EDN2/BMERB1/ZNF304/FGF2/ERBB4/CX3CR1/NEXN/AMO…	178
BP	GO:0006874	cellular calcium ion homeostasis	98/2223	442/18862	3.19761e-10	1.31827e-08	1.01022e-08	SCGN/ATP1A2/CNR1/ANK2/ADCY5/ELANE/GALR1/CNGB1/CASQ2/PLCE1/CXCL12/ACKR2/JPH4/CCL14/KCNK3/SLC25A23/ATP2B3/GRIN2A/AGTR1/ADRA1A/PLN/RIC3/JPH2/GNG3/GSTM2/PTH1R/AKAP6/CALB2/GRIN2D/SRI/ATP2B2/CAV1/GRIA1/TRPC7/JPH3/SLC8A3/BDKRB1/CCL15/OXTR/TACR1/CACNB2/SNCA/KCNA5/BDKRB2/ATP2B4/CCL21/NOS1/ITPR1/DMD/JPH1/EDN2/FKBP1B/CDH23/MICU3/CACNA2D1/FGF2/CACNA1A/CX3CR1/ADRA1B/SLC8A1/SYPL2/S1PR1/MCOLN2/GRIK2/STC2/CASQ1/…	98
BP	GO:0048514	blood vessel morphogenesis	135/2223	677/18862	3.59786e-10	1.47346e-08	1.12914e-08	VEGFD/SFRP1/TMEM100/ANGPTL7/ANGPTL1/SEMA3E/ESM1/PTN/ADGRB3/CCBE1/HAND2/LAMA1/MYOCD/HSPB6/AGTR1/SCG2/MYLK/SEMA6A/STAB2/SOX4/HDAC9/NPR1/CLDN5/NGFR/CAV1/CEACAM1/HIF3A/RECK/APLN/RUNX1/EPAS1/MEIS1/TEK/ADAMTS1/JAM3/SLIT2/ATP2B4/HAND1/FGF10/ZNF304/TNFSF12/FGF2/STRA6/CX3CR1/AMOTL1/DCN/RSPO3/S1PR1/TAL1/SIX1/APELA/WNT7B/ZFPM2/PTGIS/THBS4/ANGPT1/SHB/LEF1/HK2/LOXL2/RHOJ/ANGPT2/SHH/ADAM12/MEOX2/ITGB3/GPLD1/PD…	135
BP	GO:0050806	positive regulation of synaptic transmission	45/2223	144/18862	3.75397e-10	1.52727e-08	1.17039e-08	LGI1/SCGN/FAM107A/NRXN1/CNR1/PTN/NLGN1/TACR2/IGSF11/RELN/GRIN2A/SNAP25/ADRA1A/MPP2/VAMP2/CALB2/GRIN2D/SLC8A3/OXTR/CACNB2/CX3CR1/NLGN3/GRIK2/TSHZ3/SLC8A2/CACNG8/NTRK2/TNR/LAMA2/RIMS2/RIMS1/ROR2/ADCYAP1/CYP46A1/LRRTM2/CLSTN2/SERPINE2/TAC1/MME/SYT12/ARC/NMU/SYT1/SLC24A2/CACNG4	45
BP	GO:0055080	cation homeostasis	143/2223	730/18862	3.8535e-10	1.55752e-08	1.19357e-08	ABCG2/SCGN/ATP1A2/SCN7A/CNR1/CNNM2/PDK4/ANK2/C7/ADCY5/ELANE/GALR1/CNGB1/CASQ2/PLCE1/CXCL12/ACKR2/JPH4/CCL14/ATP6V1G2/KCNK3/SLC25A23/ATP2B3/KCNMA1/ATP1B2/GRIN2A/AGTR1/ADRA1A/PLN/RIC3/SLC30A8/JPH2/GNG3/CNNM4/NEDD4L/NPR1/GSTM2/PTH1R/AKAP6/CALB2/SLC12A8/GRIN2D/SRI/SLC22A17/ATP2B2/UNC80/CAV1/GRIA1/TRPC7/KCNA1/JPH3/SLC8A3/BDKRB1/CCL15/OXTR/EPAS1/CYBRD1/TACR1/CACNB2/SNCA/KL/KCNA5/BDKRB2/ATP2B4/CCL21/SLC…	143
BP	GO:0048598	embryonic morphogenesis	118/2223	569/18862	4.16369e-10	1.67197e-08	1.28127e-08	SFRP1/RSPO2/GREM2/AFF3/NTN1/RBPMS2/HAND2/EYA2/WNT2/ZBTB16/ADIPOQ/MFAP5/SOX4/MAB21L2/OSR1/SALL4/DSCAML1/MEF2C/MDFI/INHBA/GDNF/RECK/ATP8A2/OTX1/APLN/PDX1/ITGA7/HAND1/FGF10/GRHL3/AR/ZNF568/FGF2/STRA6/COL11A1/MSX1/SNAI1/PBX1/GLI3/COL7A1/RSPO3/SLC44A4/MYO3A/TAL1/SIX1/APELA/WNT7B/CTHRC1/NDRG4/EFEMP1/NAT8B/MESP2/LEF1/RET/SHH/TGFB1I1/ITGB3/PDGFRA/TMIE/TBX15/MAPK3/MFAP2/DUSP1/SOX17/PHLDB2/FOXA2/PTK7/NKX3-…	118
BP	GO:0033993	response to lipid	163/2223	865/18862	4.64541e-10	1.85337e-08	1.42028e-08	SST/FAM107A/SFRP1/ATP1A2/BCHE/RXRG/PLPP1/CNR1/PTN/PDK4/ADCY5/ELANE/CNGA3/NEFL/LMO3/WNT2/SLIT3/KCNMB1/ADIPOQ/RGS9/GPX3/PLN/PGR/CCND1/NR3C1/CRYAB/OSR1/TFAP4/UGT1A1/MAOB/MEF2C/PPARGC1B/KANK2/FBXO32/HSD11B2/AKR1C2/CLU/CAV1/FOXP2/INHBA/UCN3/PCK1/LRAT/BDKRB1/CPT1A/OXTR/GNAI1/RUNX1/SOCS2/PDX1/SNCA/SLIT2/NPAS4/CAPN2/NOS1/TXNIP/ADCY2/WNT9A/PID1/FGF10/PAQR8/AR/CDO1/CX3CR1/PENK/FOSL1/DCN/RORB/VDR/CXCL3/CXCL…	163
BP	GO:0019226	transmission of nerve impulse	28/2223	67/18862	4.82457e-10	1.91251e-08	1.4656e-08	SCN7A/SCN9A/SCN11A/SCN3A/KCNA1/JAM3/GPR88/FKBP1B/SCN1B/NFASC/S1PR1/SCN4A/SPTBN4/KCNMB2/CACNA1H/GRIK2/CACNG8/NTRK2/TNR/CHRM5/KCNA2/HCRT/DMRT3/CARTPT/CLCN1/KCND2/CACNA1I/CACNG4	28
BP	GO:1903779	regulation of cardiac conduction	26/2223	59/18862	4.93353e-10	1.94324e-08	1.48915e-08	ATP1A2/ANK2/FXYD1/CASQ2/ATP2B3/ATP1B2/FXYD6/NPR1/ATP2B2/SLC8A3/ATP2B4/NOS1/ITPR1/FKBP1B/SLC8A1/CASQ1/FXYD3/CORIN/SLC8A2/TRPM4/NPPC/TRPC1/ATP1A3/KCNJ11/ATP2A1/FXYD4	26
BP	GO:0006941	striated muscle contraction	51/2223	176/18862	5.33268e-10	2.08717e-08	1.59945e-08	ATP1A2/ANK2/CASQ2/SCN2B/CTNNA3/SCN4B/SYNM/GPD1L/ADRA1A/PLN/NEDD4L/GSTM2/SRI/CAV1/SCN3B/ATP8A2/SLC8A3/CACNB2/KCNA5/RGS2/TPM1/NOS1/CCDC78/DMD/FKBP1B/CACNA2D1/SCN1B/HCN4/DTNA/ADRA1B/SLC8A1/STAC2/SCN4A/CASQ1/STC1/UCN/FGF13/MAP2K6/FLNA/TRPM4/HRC/MYL3/KCNJ5/ARG2/STAC/ATP2A1/SMPX/KCNE5/CHRND/TNNT1/TNNC1	51
BP	GO:0060078	regulation of postsynaptic membrane potential	43/2223	136/18862	6.08732e-10	2.36755e-08	1.81431e-08	NRXN1/GRIK3/NLGN1/GABRG2/IGSF11/GRIK5/RELN/GRIN2A/CELF4/CUX2/NLGN4X/MPP2/GRIA3/MEF2C/GRIN2D/CHRNA3/TMEM108/GRIK1/GRIA1/SEZ6/KCNA1/SLC8A3/NPAS4/NLGN3/INSYN1/TMEM25/GRIK2/SLC8A2/CHRNB4/RIMS2/FGF14/GRID1/CHRNB2/GABRB2/RIMS1/ADCYAP1/HCRT/GRIK4/NTSR1/CHRND/RGS7BP/KCND2/WNT7A	43
BP	GO:0048762	mesenchymal cell differentiation	61/2223	231/18862	7.06813e-10	2.73183e-08	2.09347e-08	GCNT2/SFRP1/TMEM100/PHOX2B/SEMA3E/HAND2/WNT2/SEMA3G/SEMA3D/SEMA6A/DACT3/OSR1/OLFM1/MEF2C/GDNF/FGF10/ERBB4/MSX1/RADIL/SNAI1/FERMT2/LEF1/SEMA4G/LOXL2/RET/SHH/COL1A1/TGFB1I1/AXIN2/MAPK3/FLNA/TGFBR3/FGFR1/PHLDB2/FOXA2/TBX1/EPHA3/WWTR1/PDPN/SFRP2/EDNRA/BMP4/SPRED3/FGF8/WNT16/SEMA3B/HTR2B/GSC/PITX2/WNT5A/TWIST1/RANBP3L/FOXA1/SIX2/TBX5/SOX8/ZNF750/PAX2/ALDH1A2/IL1B/ISL1	61
BP	GO:0050433	regulation of catecholamine secretion	24/2223	52/18862	7.12346e-10	2.73612e-08	2.09675e-08	CNR1/SYT10/CXCL12/KCNB1/VIP/SYT4/SYT9/SNCG/GDNF/OXTR/SNCA/SYT5/PRKN/SYT11/SYT6/SYT15/SYT2/KCNA2/CHRNB2/CARTPT/HTR2A/SYT8/SYT12/SYT1	24
BP	GO:0015837	amine transport	34/2223	94/18862	7.22159e-10	2.75669e-08	2.11252e-08	ATP1A2/CNR1/SYT10/CXCL12/KCNB1/VIP/SYT4/TACR2/SYT9/SNCG/CHRNA3/GDNF/OXTR/SNCA/SYT5/RGS2/PRKN/RAB3B/SYT11/SYT6/SYT15/LEP/SYT2/SV2A/KCNA2/CHRNB2/CARTPT/HTR2A/SYT8/NTSR1/SYT12/SYT1/RHCG/SLC22A2	34
BP	GO:0050807	regulation of synapse organization	56/2223	204/18862	7.36998e-10	2.79607e-08	2.1427e-08	NRXN1/MUSK/PTN/GPM6A/FRMPD4/ADGRB3/NTN1/SLITRK3/EPHA7/NLGN1/KIF1A/RELN/CUX2/SLITRK2/MEF2C/LHFPL4/OXTR/ZDHHC15/SNCA/PAK3/LRFN5/IGSF9/NLGN3/PTPRT/SIX1/ITPKA/CAMK2B/SLITRK4/SLITRK5/LRRN3/LRRTM1/ADGRL2/FLRT2/DGKB/MDGA1/KLK8/NTRK2/SRPX2/ADGRB1/CTNNA2/GPC6/PTPRS/SIX4/CHRNB2/PCDH8/EPHB3/LRRTM2/CLSTN2/TUBA1A/SPARC/WNT5A/LRFN1/ARC/C1QL3/ASIC2/WNT7A	56
BP	GO:0006813	potassium ion transport	61/2223	232/18862	8.5042e-10	3.2067e-08	2.45737e-08	ATP1A2/DPP6/ANK2/FXYD1/CASQ2/FHL1/KCNB1/KCNN3/VIP/KCNK3/KCNMA1/KCNMB1/ATP1B2/SNAP25/NEDD4L/DPP10/VAMP2/AKAP6/SLC12A8/KCNQ5/CAV1/KCNA1/KCNK2/KCNJ14/KCNAB1/KCNC1/LRRC55/KCNA5/KCNB2/SLC9A3/NOS1/KCNT2/KCNIP1/HCN4/KCNG1/KCNIP3/KCNMB2/FXYD3/KCNH1/FLNA/AQP1/KCNS3/KCNJ12/KCNA2/KCNF1/ATP1A3/KCNJ5/ADCYAP1/KCNH4/HCRT/KCNJ9/KCNQ4/KCNN4/HTR2A/KCNJ11/FXYD4/KCNQ2/ACTN2/KCNE5/KCND2/SLC24A2	61
BP	GO:0001654	eye development	83/2223	359/18862	8.98711e-10	3.36826e-08	2.58118e-08	ANGPTL7/MYOM1/PTN/SLC17A7/GPM6A/MAB21L1/OLFM3/LAMA1/TMOD1/CHRDL1/WNT2/ABCB5/CELF4/MFAP5/SALL2/MAB21L2/CRYAB/THRB/FJX1/INHBA/ATP8A2/CPAMD8/TUB/MEIS1/MAF/ATP2B4/PBX4/WNT9A/FGF10/GRHL3/FGF2/STRA6/MEIS2/PBX1/RORB/GLI3/WNT7B/EFEMP1/CLCN2/SDK1/RHOJ/RET/SHH/PDGFRA/COL4A1/PRPH2/MFAP2/NTRK2/MITF/DCX/WNT5B/WT1/HES5/LRP5L/KRT12/BMP4/COL5A2/THY1/SPRED3/COL5A1/WNT16/CYP1B1/SLC39A5/SDK2/DLX1/RP1L1/PITX2/WNT5A/…	83
BP	GO:0051952	regulation of amine transport	32/2223	86/18862	9.93107e-10	3.69962e-08	2.83511e-08	ATP1A2/CNR1/SYT10/CXCL12/KCNB1/VIP/SYT4/TACR2/SYT9/SNCG/CHRNA3/GDNF/OXTR/SNCA/SYT5/RGS2/PRKN/RAB3B/SYT11/SYT6/SYT15/LEP/SYT2/SV2A/KCNA2/CHRNB2/CARTPT/HTR2A/SYT8/NTSR1/SYT12/SYT1	32
BP	GO:1901888	regulation of cell junction assembly	54/2223	195/18862	1.04395e-09	3.86575e-08	2.96242e-08	MYOC/FAM107A/NRXN1/SFRP1/MUSK/ADGRB3/NTN1/SLITRK3/EPHA7/NLGN1/GPM6B/CUX2/SLITRK2/CLDN5/MEF2C/LHFPL4/CAV1/OXTR/RUNX1/TEK/SNCA/LRFN5/NLGN3/SNAI1/SIX1/SLITRK4/FERMT2/SLITRK5/LRRN3/LRRTM1/ADGRL2/FLRT2/MDGA1/NTRK2/SRPX2/PHLDB2/ADGRB1/GPC6/EPHA3/PTPRS/SIX4/CHRNB2/EPHB3/ARHGAP6/THY1/LRRTM2/CLSTN2/APOD/WNT5A/LRFN1/IL17A/ASIC2/IL1B/WNT7A	54
BP	GO:0050432	catecholamine secretion	24/2223	53/18862	1.15672e-09	4.25782e-08	3.26287e-08	CNR1/SYT10/CXCL12/KCNB1/VIP/SYT4/SYT9/SNCG/GDNF/OXTR/SNCA/SYT5/PRKN/SYT11/SYT6/SYT15/SYT2/KCNA2/CHRNB2/CARTPT/HTR2A/SYT8/SYT12/SYT1	24
BP	GO:0003002	regionalization	77/2223	326/18862	1.30196e-09	4.7641e-08	3.65084e-08	SFRP1/PCSK5/WNT2/ZBTB16/RELN/OSR1/DSCAML1/MEF2C/MDFI/HHIP/GDNF/OTX1/WDR77/FGF10/AR/MSX1/SNAI1/PBX1/PLXNA2/GLI3/SIX1/WNT7B/MEOX1/MESP2/LEF1/SHH/BHLHE40/MEOX2/AXIN2/BHLHE41/FEZF1/SOX17/FOXA2/SP8/TBX1/HOXD4/HES6/HOXD3/SFRP2/WT1/HES5/LRP5L/ROR2/BMP4/PCDH8/TDGF1P3/FGF8/DMRT3/HOXD8/DLX1/DYNC2H1/GSC/PITX2/WNT5A/RIPPLY1/HES7/HOXD10/HOXB8/FOXA1/ARC/EMX2/HOXA6/IRX3/LMX1B/DMRTA2/SIX2/SIX3/HOXC13/EN1/PAX2/DM…	77
BP	GO:0150063	visual system development	83/2223	363/18862	1.57724e-09	5.73744e-08	4.39674e-08	ANGPTL7/MYOM1/PTN/SLC17A7/GPM6A/MAB21L1/OLFM3/LAMA1/TMOD1/CHRDL1/WNT2/ABCB5/CELF4/MFAP5/SALL2/MAB21L2/CRYAB/THRB/FJX1/INHBA/ATP8A2/CPAMD8/TUB/MEIS1/MAF/ATP2B4/PBX4/WNT9A/FGF10/GRHL3/FGF2/STRA6/MEIS2/PBX1/RORB/GLI3/WNT7B/EFEMP1/CLCN2/SDK1/RHOJ/RET/SHH/PDGFRA/COL4A1/PRPH2/MFAP2/NTRK2/MITF/DCX/WNT5B/WT1/HES5/LRP5L/KRT12/BMP4/COL5A2/THY1/SPRED3/COL5A1/WNT16/CYP1B1/SLC39A5/SDK2/DLX1/RP1L1/PITX2/WNT5A/…	83
BP	GO:0006875	cellular metal ion homeostasis	117/2223	575/18862	1.6188e-09	5.85418e-08	4.4862e-08	ABCG2/SCGN/ATP1A2/CNR1/ANK2/C7/ADCY5/ELANE/GALR1/CNGB1/CASQ2/PLCE1/CXCL12/ACKR2/JPH4/CCL14/KCNK3/SLC25A23/ATP2B3/KCNMA1/ATP1B2/GRIN2A/AGTR1/ADRA1A/PLN/RIC3/SLC30A8/JPH2/GNG3/NEDD4L/GSTM2/PTH1R/AKAP6/CALB2/GRIN2D/SRI/SLC22A17/ATP2B2/CAV1/GRIA1/TRPC7/JPH3/SLC8A3/BDKRB1/CCL15/OXTR/CYBRD1/TACR1/CACNB2/SNCA/KCNA5/BDKRB2/ATP2B4/CCL21/NOS1/ITPR1/DMD/JPH1/EDN2/FKBP1B/CDH23/MICU3/CACNA2D1/FGF2/CACNA1A/CX3…	117
BP	GO:0007612	learning	41/2223	130/18862	1.64844e-09	5.92672e-08	4.54179e-08	NRXN1/ATP1A2/BCHE/PTN/ADGRB3/TACR2/GRIN2A/SNAP25/NLGN4X/SORCS3/CLDN5/KIT/JPH3/SLC8A3/GPR88/NPAS4/STRA6/PRKN/NLGN3/MEIS2/FOSL1/PDE1B/ASIC1/NDRG4/UCN/SLC8A2/SYT11/FGF13/MAP1A/NTRK2/TNR/LRRN4/CHRNB2/NRXN2/SLC6A1/TAC1/NTSR1/ARC/NRXN3/EN1/SLC24A2	41
BP	GO:0007167	enzyme linked receptor protein signaling pathway	191/2223	1072/18862	1.68026e-09	6.00621e-08	4.60271e-08	MYOC/GCNT2/BMP3/VEGFD/SFRP1/TMEM100/LIFR/ANGPTL1/MUSK/GREM2/CDKN2B/CDH3/ESM1/PTN/PDK4/EPHA7/CCBE1/GFRA1/PLCE1/RBPMS2/CILP/SFRP5/GFRA3/ATP6V1G2/CHRDL1/MYOCD/ADIPOQ/ANKS1B/NRG2/GHR/IGFBP6/SLC2A4/EPHA6/NTRK3/SEMA6A/RGMA/STYK1/NDN/EPHA5/NPR1/CLDN5/ALK/CHRNA3/ZBTB7B/NGFR/KIT/CAV1/HHIP/CIDEA/CEACAM1/TMEM108/INHBA/SH3GL2/APLN/SOCS2/IGF1/GDF15/MAGI2/TEK/SNCA/PAK3/RHBDF2/KL/BDKRB2/TXNIP/MYORG/SH3TC2/SPART…	191
BP	GO:0050803	regulation of synapse structure or activity	57/2223	214/18862	1.79186e-09	6.3683e-08	4.88018e-08	NRXN1/MUSK/PTN/SLC17A7/GPM6A/FRMPD4/ADGRB3/NTN1/SLITRK3/EPHA7/NLGN1/KIF1A/RELN/CUX2/SLITRK2/MEF2C/LHFPL4/OXTR/ZDHHC15/SNCA/PAK3/LRFN5/IGSF9/NLGN3/PTPRT/SIX1/ITPKA/CAMK2B/SLITRK4/SLITRK5/LRRN3/LRRTM1/ADGRL2/FLRT2/DGKB/MDGA1/KLK8/NTRK2/SRPX2/ADGRB1/CTNNA2/GPC6/PTPRS/SIX4/CHRNB2/PCDH8/EPHB3/LRRTM2/CLSTN2/TUBA1A/SPARC/WNT5A/LRFN1/ARC/C1QL3/ASIC2/WNT7A	57
BP	GO:0060541	respiratory system development	52/2223	188/18862	2.21365e-09	7.82242e-08	5.99451e-08	PHOX2B/RSPO2/PTN/CCBE1/LAMA1/WNT2/MYOCD/PGR/SLC23A1/THRB/GNG8/HHIP/AARD/EPAS1/SIM2/KCNAB1/FGF10/EDN2/FGF2/STRA6/SFTPD/GLI3/FGF9/SMPD3/LIF/SIX1/WNT7B/ZFPM2/LEF1/SHH/PDGFRA/MAPK3/FGF7/FGF18/PTK7/PDPN/ADAMTS2/SIX4/WT1/BMP4/FGF8/SPARC/WNT5A/FOXA1/MME/FSTL3/ABCA3/ABCA12/TBX5/TBX4/ALDH1A2/DLX5	52
BP	GO:0007507	heart development	113/2223	555/18862	2.97838e-09	1.0465e-07	8.01954e-08	PI16/TMEM100/SGCG/PDE2A/PTN/ANK2/LDB3/PCSK5/PLCE1/HAND2/WNT2/MYOCD/SLIT3/ACACB/ADRA1A/PLN/GNA11/JPH2/RBM20/MYH11/NTRK3/BVES/SOX4/HDAC9/POPDC2/OSR1/OLFM1/CLDN5/SALL4/AKAP6/MEF2C/SRI/NPY1R/RBM24/APLN/KCNK2/OXTR/RUNX1/IGF1/MEIS1/KCNAB1/HSPB7/TEK/ADAMTS1/SLIT2/RGS2/TPM1/SMYD1/ANKS6/PDLIM2/HAND1/PDLIM3/FGF2/STRA6/ERBB4/COL11A1/MSX1/DAND5/SLC8A1/SNAI1/GLI3/SYPL2/S1PR1/SIX1/APELA/SORBS2/ZFPM2/NDRG4/MESP…	113
BP	GO:0030029	actin filament-based process	149/2223	792/18862	3.0123e-09	1.05243e-07	8.06506e-08	MYOC/FAM107A/SFRP1/ATP1A2/TMEFF2/TNXB/SEMA3E/ANK2/LDB3/SCN2B/CTNNA3/CXCL12/GPM6B/SCN4B/PGM5/TMOD1/FMN2/ASAP3/GPD1L/LMOD1/INA/DAAM2/PLN/CFL2/CORO2B/SYNPO2/CSRP1/CRACD/MYH11/NTRK3/NEDD4L/EPHA5/SYNPO/CNN1/PPARGC1B/SRI/EPB41L4A/SVIL/KIT/CAV1/SCN3B/DIXDC1/RND2/DES/CACNB2/TEK/JAM3/PAK3/SLIT2/KCNA5/CNN2/PACSIN1/CCL21/TPM1/GAS7/DMD/PDLIM2/EPB41L4B/FGF10/MYO1A/PDLIM3/GRHL3/CACNA2D1/PRKN/SCN1B/SORBS1/HCN4/…	149
BP	GO:0001525	angiogenesis	118/2223	588/18862	3.22821e-09	1.12153e-07	8.59455e-08	VEGFD/SFRP1/TMEM100/ANGPTL7/ANGPTL1/SEMA3E/ESM1/PTN/ADGRB3/CCBE1/HAND2/HSPB6/AGTR1/SCG2/SEMA6A/STAB2/HDAC9/NPR1/CLDN5/NGFR/CAV1/CEACAM1/HIF3A/RECK/APLN/RUNX1/EPAS1/MEIS1/TEK/ADAMTS1/JAM3/SLIT2/ATP2B4/HAND1/FGF10/ZNF304/TNFSF12/FGF2/CX3CR1/AMOTL1/DCN/RSPO3/S1PR1/TAL1/APELA/PTGIS/THBS4/ANGPT1/SHB/LEF1/HK2/LOXL2/RHOJ/ANGPT2/SHH/ADAM12/MEOX2/ITGB3/GPLD1/PDGFRA/FLNA/COL4A1/LEP/FAP/TGFBR3/MMRN2/CXCL8/C…	118
BP	GO:0072503	cellular divalent inorganic cation homeostasis	101/2223	480/18862	3.45197e-09	1.19257e-07	9.13894e-08	SCGN/ATP1A2/CNR1/ANK2/ADCY5/ELANE/GALR1/CNGB1/CASQ2/PLCE1/CXCL12/ACKR2/JPH4/CCL14/KCNK3/SLC25A23/ATP2B3/GRIN2A/AGTR1/ADRA1A/PLN/RIC3/SLC30A8/JPH2/GNG3/GSTM2/PTH1R/AKAP6/CALB2/GRIN2D/SRI/ATP2B2/CAV1/GRIA1/TRPC7/JPH3/SLC8A3/BDKRB1/CCL15/OXTR/TACR1/CACNB2/SNCA/KCNA5/BDKRB2/ATP2B4/CCL21/NOS1/ITPR1/DMD/JPH1/EDN2/FKBP1B/CDH23/MICU3/CACNA2D1/FGF2/CACNA1A/CX3CR1/ADRA1B/SLC8A1/SYPL2/S1PR1/MCOLN2/GRIK2/STC…	101
BP	GO:0072006	nephron development	42/2223	138/18862	3.49266e-09	1.19992e-07	9.19531e-08	PLCE1/ADIPOQ/OSR1/MEF2C/GDNF/POU3F3/MAGI2/TEK/KIRREL3/FGF2/PBX1/GLI3/LIF/SIX1/WNT7B/ANGPT1/DCHS2/ANGPT2/RET/SHH/KIF26B/PDGFRA/WWTR1/ACTA2/SIX4/WT1/GPR4/HES5/TACSTD2/BMP4/COL4A3/KLF15/FAT4/FGF8/CITED1/SULF1/IRX3/SIX2/SOX8/WNT6/PAX2/HOXD11	42
BP	GO:0007204	positive regulation of cytosolic calcium ion concentration	73/2223	310/18862	3.99637e-09	1.36539e-07	1.04633e-07	ATP1A2/CNR1/ANK2/ADCY5/GALR1/CASQ2/PLCE1/ACKR2/JPH4/GRIN2A/AGTR1/ADRA1A/PLN/RIC3/JPH2/GNG3/GSTM2/PTH1R/AKAP6/GRIN2D/SRI/CAV1/JPH3/SLC8A3/BDKRB1/OXTR/TACR1/CACNB2/SNCA/BDKRB2/ATP2B4/CCL21/NOS1/ITPR1/DMD/JPH1/EDN2/FKBP1B/CACNA2D1/FGF2/CACNA1A/CX3CR1/ADRA1B/SLC8A1/S1PR1/MCOLN2/CASQ1/TRPC6/GPR17/SLC8A2/GPR157/PDGFRA/TRPM4/PTGFR/KNG1/HRC/TRPC1/PTGER3/EDNRA/GPR4/ADCYAP1/THY1/HCRT/HTR2B/TRPV4/HTR2A/TAC1…	73
BP	GO:0071363	cellular response to growth factor stimulus	135/2223	703/18862	4.54428e-09	1.54406e-07	1.18325e-07	CLEC3B/GCNT2/VEGFD/SFRP1/TMEM100/PHOX2B/GREM2/PDE2A/CDKN2B/STMN2/PTN/CCBE1/RBPMS2/CILP/SFRP5/CHRDL1/WNT2/MYOCD/NTRK3/SEMA6A/RGMA/PDE8A/NDN/NR3C1/CLDN5/HTR3A/MEF2C/NGFR/CAV1/HHIP/CIDEA/TMEM108/SH3GL2/PDE3A/MAPT/APLN/FEZ1/GDF15/MAGI2/SLIT2/KL/ATP2B4/NOS1/SPART/FGF10/FGF2/CGN/ADAMTS12/ERBB4/CX3CR1/MSX1/PDCD5/SPRY4/PENK/DAND5/DCN/FGF9/NOX4/SMPD3/SOX5/PCSK6/NEO1/FERMT2/SHISA2/MAP1B/LEF1/ANGPT2/PEG10/D…	135
BP	GO:0051272	positive regulation of cellular component movement	117/2223	585/18862	4.6228e-09	1.56215e-07	1.19711e-07	PLP1/MYOC/GCNT2/FAM107A/VEGFD/SEMA3E/PTN/JAM2/NTN1/CCBE1/CXCL12/TACR2/PLPP3/MYLK/SEMA3G/SEMA3D/CALY/NTRK3/SEMA6A/HDAC9/KIT/CAV1/S100A11/BDKRB1/FEZ1/IGF1/TACR1/TEK/ADAMTS1/JAM3/PAK3/CCL21/MAP2/EPB41L4B/DDR2/FGF10/EDN2/ZNF304/DEFB1/FGF2/CX3CR1/SLC8A1/SNAI1/FGF9/NOX4/MMP7/S1PR1/ATP5F1A/IL23A/APELA/LGALS3/AKAP12/THBS4/CCN4/CLDN7/ANGPT1/FERMT2/LEF1/SEMA4G/GRB7/RHOJ/TWIST2/TUBB2B/RET/COL1A1/FERMT1/ITGB…	117
BP	GO:0050890	cognition	67/2223	276/18862	4.69802e-09	1.57894e-07	1.20998e-07	FAM107A/NRXN1/ATP1A2/BCHE/MUSK/CNR1/PTN/ADGRB3/VIP/TACR2/PTPRZ1/GRIN2A/PTCHD1/SNAP25/CUX2/SLC2A4/NLGN4X/SORCS3/CLDN5/MEF2C/KIT/GRIA1/MAPT/JPH3/SLC8A3/KCNK2/OXTR/GPR88/NPAS4/STRA6/PRKN/CX3CR1/NLGN3/MEIS2/TUSC3/FOSL1/PDE1B/ASIC1/NDRG4/SLC11A2/VLDLR/UCN/TMOD2/SLC8A2/SYT11/FGF13/KLK8/MAP1A/NTRK2/CCL11/TNR/LRRN4/SOBP/CHRNB2/NRXN2/NGF/SLC6A1/GATM/HTR2A/TAC1/MME/NTSR1/ARC/NRXN3/EN1/GRPR/SLC24A2	67
BP	GO:0055082	cellular chemical homeostasis	151/2223	811/18862	4.87151e-09	1.6284e-07	1.24788e-07	ABCG2/SCGN/ATP1A2/CNR1/ANK2/C7/ADCY5/ELANE/GALR1/CNGB1/CASQ2/PLCE1/CXCL12/KCNB1/ACKR2/JPH4/CCL14/ATP6V1G2/KCNK3/SLC25A23/ATP2B3/GRIK5/KCNMA1/ATP1B2/GRIN2A/AGTR1/ADRA1A/PLN/RIC3/SLC30A8/JPH2/GNG3/NEDD4L/SOX4/EPHA5/GSTM2/PTH1R/TWNK/AKAP6/CALB2/GRIN2D/SRI/SLC22A17/ATP2B2/NGFR/CAV1/GRIA1/TRPC7/JPH3/SLC8A3/PCK1/BDKRB1/CCL15/PRKAA2/OXTR/CYBRD1/TACR1/PDX1/CACNB2/SNCA/KCNA5/BDKRB2/ATP2B4/CCL21/GPR27/SLC9…	151
BP	GO:0014070	response to organic cyclic compound	165/2223	907/18862	5.17016e-09	1.71894e-07	1.31726e-07	SST/FAM107A/SFRP1/ATP1A2/BCHE/RXRG/NSG2/PDE2A/PLPP1/CNR1/PTN/GNAO1/ADCY5/CASQ2/CNGA3/NEFL/GABRG2/LMO3/SLIT3/KCNMB1/ADIPOQ/ACACB/RGS9/PLN/CHRM2/GNA11/PGR/CALY/CCND1/NR3C1/CRYAB/GSTM2/ALK/HTR3A/TFAP4/UGT1A1/AKAP6/MAOB/MEF2C/PPARGC1B/KANK2/FBXO32/HSD11B2/PALM/CLU/CAV1/CIDEA/FOXP2/COLEC12/INHBA/UCN3/PDE3A/SLC8A3/PCK1/CPT1A/OXTR/GNAI1/RUNX1/SOCS2/PDX1/TEK/SNCA/PAK3/CHRM4/SLIT2/NPAS4/ATP2B4/GNAL/TXNIP/…	165
BP	GO:1903532	positive regulation of secretion by cell	66/2223	271/18862	5.31706e-09	1.75833e-07	1.34745e-07	MYOM1/CNR1/SYT10/GALR1/NLGN1/CXCL12/KCNB1/VIP/SYT4/TACR2/SLC30A8/SYT9/SOX4/SRI/INHBA/GDNF/UCN3/APLN/OXTR/IGF1/PDX1/CACNB2/SNCA/APBB1/GPR27/SMPD3/CACNA1H/C1QTNF3/UCN/OR51E2/CDK5R2/MAP2K6/GPLD1/LEP/RAB15/TRPM4/TNFRSF11A/NNAT/GCK/ZP3/CHRNB2/IL1A/ADCYAP1/FGA/FGB/CARTPT/SPP1/KCNN4/TAC1/RASL10B/TNFSF11/INHBB/NTSR1/ANKRD1/GRP/CPB2/CYP19A1/PLA2G3/NMU/SYT1/CACNA1I/FGG/NR0B2/INHA/IL1B/ISL1	66
BP	GO:1905114	cell surface receptor signaling pathway involved in cell-cell signaling	121/2223	613/18862	5.63584e-09	1.85383e-07	1.42064e-07	MYOC/NRXN1/SFRP1/RSPO2/CDH3/GNAO1/CTNND2/NLGN1/SFRP5/PLPP3/WNT2/IGSF11/GRIK5/DAAM2/RELN/GRIN2A/CELF4/CUX2/IGFBP6/SHISA3/CCND1/SOX4/DACT3/NLGN4X/MPP2/MEF2C/GRIN2D/CHRNA3/TCF7L1/MDFI/CAV1/TMEM108/NDRG2/SEZ6/DIXDC1/RECK/SLC8A3/RBMS3/RSPO1/PRKAA2/RUNX1/ROR1/MAGI2/ILK/NPAS4/WNT9A/CAMK2A/PRICKLE2/FGF10/GRHL3/AMER3/PRKN/NLGN3/CELSR3/AMOTL1/INSYN1/GLI3/TMEM25/RSPO3/TLE4/WNT7B/CTHRC1/FZD1/GRIK2/CCN4/GPC5/…	121
BP	GO:0090257	regulation of muscle system process	61/2223	243/18862	5.90087e-09	1.92909e-07	1.47831e-07	PI16/ATP1A2/ANK2/CASQ2/CTNNA3/PLCE1/HAND2/TACR2/MYOCD/HSPB6/KCNMA1/ADRA1A/PLN/CHRM2/SGCA/PPP1R12B/GSTM2/CNN1/AKAP6/CHRNA3/SRI/FBXO32/KIT/CAV1/KCNA1/SLC8A3/OXTR/IGF1/MYL9/TACR1/ATP2B4/RGS2/KCNB2/TPM1/NOS1/DMD/SPX/EDN2/FKBP1B/HCN4/ADRA1B/SLC8A1/SCN4A/PRKG1/CAMK2B/CASQ1/STC1/UCN/FGF13/TRPM4/HRC/MLIP/MYL3/TRIM63/GUCY1A1/ATP2A1/HAMP/NMU/TNNT1/SLN/TNNC1	61
BP	GO:0051047	positive regulation of secretion	70/2223	295/18862	5.92702e-09	1.92909e-07	1.47831e-07	MYOM1/CNR1/SYT10/GALR1/NLGN1/CXCL12/KCNB1/VIP/SYT4/TACR2/SLC30A8/SYT9/SOX4/NPR1/SRI/INHBA/GDNF/UCN3/APLN/OXTR/IGF1/PDX1/CACNB2/SNCA/APBB1/GPR27/SMPD3/CACNA1H/C1QTNF3/UCN/OR51E2/CDK5R2/MAP2K6/GPLD1/LEP/P2RY2/RAB15/TRPM4/TNFRSF11A/NNAT/GCK/ZP3/AQP1/CHRNB2/IL1A/ADCYAP1/FGA/FGB/CARTPT/SPP1/KCNN4/TAC1/RASL10B/TNFSF11/INHBB/NTSR1/ANKRD1/GRP/CPB2/CYP19A1/PLA2G3/NMU/SYT1/PRL/CACNA1I/FGG/NR0B2/INHA/IL1B/I…	70
BP	GO:0048589	developmental growth	119/2223	605/18862	9.32361e-09	3.0187e-07	2.3133e-07	PI16/SFRP1/RSPO2/MUSK/SEMA3E/PTN/NTN1/EPHA7/DCLK1/CXCL12/SYT4/GAP43/WNT2/SLIT3/ACACB/ADRA1A/GHR/SEMA3G/SGCA/SEMA3D/SEMA6A/NEDD4L/NDN/NLGN4X/OLFM1/SALL4/AKAP6/MEF2C/NPY1R/TMEM108/SH3GL2/MAPT/ATP8A2/KCNK2/RND2/RUNX1/SOCS2/IGF1/PTX3/MEIS1/GDF15/MAGI2/SLIT2/RGS2/MAP2/SPART/L1CAM/DDR2/FGF10/CPQ/SOX15/AR/FGF2/STRA6/PRKN/TNS2/ERBB4/NLGN3/GLI3/SMPD3/S1PR1/BNC2/SIX1/WNT7B/SORBS2/SPTBN4/ZFPM2/KLK6/NDRG4/SP…	119
BP	GO:0060537	muscle tissue development	82/2223	371/18862	1.03796e-08	3.34311e-07	2.5619e-07	PI16/PHOX2B/SGCG/MYOM1/ASB2/EYA2/PGM5/WNT2/MYOCD/ADRA1A/HLF/PLN/CFL2/DNER/CSRP1/MYLK/JPH2/MYH11/BVES/HDAC9/POPDC2/OSR1/AKAP6/MEF2C/SVIL/CAV1/RBM24/KCNK2/RUNX1/IGF1/MEIS1/KCNAB1/RGS2/TPM1/SMYD1/MYORG/HAND1/SOX15/MEGF10/FGF2/STRA6/ERBB4/COL11A1/SLC8A1/DCN/S1PR1/SIX1/SORBS2/ZFPM2/NDRG4/CASQ1/LEF1/SHH/MEOX2/PDGFRA/TGFBR3/TBX1/MYL3/SIX4/WT1/BMP4/FGF8/ANKRD33/SOX6/POPDC3/WNT5A/TWIST1/HOXD10/SGCD/ANKRD1…	82
BP	GO:0002062	chondrocyte differentiation	34/2223	103/18862	1.09404e-08	3.50546e-07	2.68632e-07	ZBTB16/OSR1/PTH1R/MEF2C/RUNX1/MAF/WNT9A/ADAMTS12/COL11A1/GLI3/SMPD3/SOX5/EFEMP1/CCN4/SERPINH1/LOXL2/GPLD1/AXIN2/NPPC/COMP/FGF18/GDF6/NKX3-2/COL27A1/SFRP2/CCN3/WNT5B/BMP4/SOX6/SULF1/RFLNA/TRPS1/SIX2/WNT7A	34
BP	GO:0051241	negative regulation of multicellular organismal process	192/2223	1105/18862	1.14425e-08	3.64744e-07	2.79512e-07	PI16/SFRP1/ATP1A2/RSPO2/ANGPTL7/SEMA3E/CDH3/PTN/JAM2/ELANE/ADGRB3/NTN1/EPHA7/NOVA1/TACR2/MYOCD/KCNMA1/DAAM2/ADIPOQ/ADRA1A/PLN/SEMA3G/SEMA3D/SEMA6A/DACT3/HDAC9/OSR1/NPR1/CLDN5/MEF2C/SRI/ZBTB7B/NGFR/CIDEA/CEACAM1/INHBA/TIMP1/NDRG2/MARVELD3/APLN/KCNK2/OXTR/RUNX1/SOCS2/IGF1/MEIS1/GPR37L1/GDF15/TEK/ADAMTS1/SLIT2/ATP2B4/RGS2/WDR77/MAP2/SPART/WNT9A/SPX/SOX15/FKBP1B/FGF2/ADAMTS12/SFTPD/CX3CR1/DAND5/DCN/G…	192
BP	GO:0042127	regulation of cell population proliferation	273/2223	1689/18862	1.23339e-08	3.91143e-07	2.99742e-07	GCNT2/SST/VEGFD/SFRP1/PHOX2B/LIFR/BCHE/ECRG4/OGN/CNTFR/PLPP1/CDKN2B/CDH3/ESM1/PTN/SRPX/DPT/ELANE/NTN1/MAB21L1/CXCL12/RBPMS2/PTGS1/HAND2/VIP/SFRP5/CCL14/WNT2/MYOCD/SLIT3/PTPRZ1/ZBTB16/ADIPOQ/AGTR1/ADRA1A/SCG2/IGFBP6/PGR/NTRK3/CDC25B/CCND1/NDN/SOX4/MAB21L2/CBX8/BEX4/OSR1/NPR1/CLDN5/ALK/SPEG/TFAP4/PTH1R/CNN1/MEF2C/KANK2/ZBTB7B/NGFR/KIT/AKR1C2/CLU/CAV1/CEACAM1/S100A11/CEND1/INHBA/GDNF/TIMP1/POU3F3/ND…	273
BP	GO:0001764	neuron migration	42/2223	145/18862	1.76183e-08	5.55875e-07	4.2598e-07	PHOX2B/ASTN1/GPM6A/NEXMIF/NTN1/DCLK1/CXCL12/GFRA3/IGSF10/RELN/DNER/SEMA6A/NDN/MEF2C/NTNG1/CAMK2A/NRG3/KIRREL3/ERBB4/PRKG1/CAMK2B/MAP1B/TUBB2B/TUBB2A/CDK5R2/FGF13/AXL/FLRT2/FLNA/MDGA1/FGFR1/NTRK2/DDIT4/FEZF1/CTNNA2/SOX14/DCX/TWIST1/MARK1/EVX1/DCC/SOX1	42
BP	GO:0008217	regulation of blood pressure	48/2223	177/18862	1.80603e-08	5.6693e-07	4.34452e-07	ATP1A2/CNR1/PCSK5/PTGS1/LVRN/ADIPOQ/AGTR1/ADRA1A/NPY/CORO2B/NPR1/HSD11B2/ADRB3/NPY1R/BDKRB1/APLN/OXTR/GPR37L1/TPM1/NOS1/SPX/EDN2/AR/ADRA1B/UCN/CORIN/OR51E2/LEP/RARRES2/CYP4F12/AVPR2/ACTA2/CES1/EDNRA/ACSM3/NPR3/RNLS/CARTPT/GUCY1A1/TAC1/RASL10B/MME/NTSR1/COL1A2/ADRA1D/NMU/ASIC2/REN	48
BP	GO:0120035	regulation of plasma membrane bounded cell projection organization	119/2223	612/18862	1.84152e-08	5.72789e-07	4.38942e-07	SFRP1/SEMA3E/CNR1/STMN2/PTN/NEGR1/GPM6A/ADGRB3/NTN1/EPHA7/NLGN1/PLCE1/CXCL12/NEFL/KIF1A/GAP43/CNTN1/CHODL/RELN/ATP1B2/SNAP25/EFHC2/CUX2/SEMA3G/SEMA3D/NTRK3/SEMA6A/RGMA/NEDD4L/ALK/NEU4/CHRNA3/PALM/NGFR/KIT/CAV1/SEZ6/MAPT/ATP8A2/NTNG1/MAP6/MCIDAS/FEZ1/RND2/ROR1/MAGI2/ZDHHC15/PAK3/SLIT2/RGS2/PACSIN1/CCL21/MAP2/SPART/UST/L1CAM/MAPK15/FKBP1B/SCN1B/TENM1/TBC1D30/PLXNA2/LRRC4C/CDHR2/ITPKA/DZIP1/KLK6/FZD…	119
BP	GO:0014706	striated muscle tissue development	78/2223	351/18862	1.84541e-08	5.72789e-07	4.38942e-07	PI16/PHOX2B/SGCG/MYOM1/ASB2/EYA2/PGM5/WNT2/MYOCD/ADRA1A/HLF/PLN/CFL2/DNER/JPH2/MYH11/BVES/HDAC9/POPDC2/AKAP6/MEF2C/SVIL/CAV1/RBM24/KCNK2/RUNX1/IGF1/MEIS1/KCNAB1/RGS2/TPM1/SMYD1/MYORG/HAND1/SOX15/MEGF10/FGF2/ERBB4/COL11A1/SLC8A1/DCN/S1PR1/SIX1/SORBS2/ZFPM2/NDRG4/CASQ1/LEF1/SHH/MEOX2/PDGFRA/TGFBR3/TBX1/MYL3/SIX4/WT1/BMP4/FGF8/ANKRD33/SOX6/POPDC3/WNT5A/TWIST1/HOXD10/SGCD/ANKRD1/ACTN2/HAMP/NUPR1/CHRN…	78
BP	GO:0070848	response to growth factor	137/2223	732/18862	1.85249e-08	5.72789e-07	4.38942e-07	CLEC3B/GCNT2/VEGFD/SFRP1/TMEM100/PHOX2B/GREM2/PDE2A/CDKN2B/STMN2/PTN/CCBE1/RBPMS2/CILP/SFRP5/CHRDL1/WNT2/MYOCD/NTRK3/SEMA6A/RGMA/PDE8A/NDN/NR3C1/CLDN5/HTR3A/MEF2C/NGFR/CAV1/HHIP/CIDEA/TMEM108/SH3GL2/PDE3A/MAPT/APLN/FEZ1/GDF15/MAGI2/SLIT2/KL/ATP2B4/NOS1/SPART/FGF10/FGF2/CGN/ADAMTS12/ERBB4/CX3CR1/MSX1/MEIS2/PDCD5/SPRY4/PENK/DAND5/DCN/FGF9/NOX4/SMPD3/SOX5/PCSK6/NEO1/FERMT2/SHISA2/MAP1B/LEF1/ANGPT2/P…	137
BP	GO:0040017	positive regulation of locomotion	115/2223	586/18862	1.89222e-08	5.82165e-07	4.46127e-07	PLP1/MYOC/GCNT2/FAM107A/VEGFD/SEMA3E/PTN/JAM2/NTN1/CCBE1/CXCL12/TACR2/PLPP3/SCG2/MYLK/SEMA3G/SEMA3D/NTRK3/SEMA6A/BVES/HDAC9/KIT/CAV1/S100A11/BDKRB1/IGF1/TACR1/TEK/ADAMTS1/JAM3/PAK3/SLIT2/CCL21/EPB41L4B/DDR2/FGF10/EDN2/ZNF304/DEFB1/FGF2/CX3CR1/SLC8A1/SNAI1/FGF9/NOX4/MMP7/S1PR1/ATP5F1A/IL23A/APELA/LGALS3/AKAP12/THBS4/CCN4/CLDN7/ANGPT1/FERMT2/LEF1/SEMA4G/GRB7/RHOJ/TWIST2/RET/COL1A1/FERMT1/ITGB3/GPLD…	115
BP	GO:0086010	membrane depolarization during action potential	18/2223	36/18862	1.99474e-08	6.10359e-07	4.67733e-07	ATP1A2/SCN7A/SCN9A/ANK2/SCN11A/SCN2B/SCN4B/SCN3A/SCN3B/CACNB2/CACNA2D1/SCN1B/HCN4/SLC8A1/SCN4A/CACNA1H/TRPM4/CACNA1I	18
BP	GO:0042592	homeostatic process	302/2223	1912/18862	2.0036e-08	6.10359e-07	4.67733e-07	MYOC/GCNT2/ABCG2/SCGN/ATP1A2/SCN7A/PHOX2B/CDH3/CNR1/CNNM2/PDK4/ANK2/C7/ADCY5/JAM2/ELANE/GALR1/SLC22A5/CNGB1/TP53INP2/CASQ2/SCN2B/NOVA1/PLCE1/CXCL12/FHL1/KCNB1/ACKR2/JPH4/CCL14/PRDX6/ATP6V1G2/KCNK3/FABP4/SLC25A23/GPD1L/CPT2/ATP2B3/GRIK5/KCNMA1/ADIPOQ/ACACB/ATP1B2/GRIN2A/AGTR1/ADRA1A/LIPC/PLN/CFL2/RIC3/SLC30A8/JPH2/SLC2A4/CRACD/ADCY9/GNG3/CNNM4/NEDD4L/NDN/SOX4/HDAC9/ACOX1/ARMCX1/EPHA5/LRRC19/NPR1/C…	302
BP	GO:0046903	secretion	241/2223	1464/18862	2.0257e-08	6.14065e-07	4.70573e-07	CLEC3B/NRXN1/VEGFD/SFRP1/CHAT/MYOM1/CNR1/RIMS4/SLC17A7/SYT10/SLC5A7/ADCY5/ELANE/GALR1/STBD1/PCSK5/NLGN1/CXCL12/KCNB1/SCG3/VIP/SYT4/TACR2/FUCA1/PRDX6/GRIK5/ADIPOQ/SYP/AGTR1/SNAP25/ADRA1A/SCG2/SLC30A8/SELENOP/SYT9/CCND1/SYNGR1/SOX4/ARL4D/F13A1/SNCG/EPHA5/NPR1/RPH3A/VAMP2/TRIM9/MAOB/MEF2C/SLC18A3/CHRNA3/SRI/ZBTB7B/RAB3C/KIT/CLU/CAV1/CEACAM1/S100A11/INHBA/GDNF/TIMP1/UCN3/CPT1A/RAB9B/APLN/OXTR/SOCS2/I…	241
BP	GO:0048729	tissue morphogenesis	122/2223	634/18862	2.26298e-08	6.82648e-07	5.2313e-07	SFRP1/TMEM100/TMEFF2/RSPO2/SEMA3E/NTN1/AJUBA/EPHA7/HAND2/LAMA1/EYA2/WNT2/MYLK/PGR/SOX4/OSR1/SALL4/MEF2C/GCNT4/NGFR/HHIP/CEACAM1/INHBA/GDNF/ACTG2/ROR1/MAGI2/PDX1/SLIT2/TPM1/PRICKLE2/HAND1/FGF10/GRHL3/AR/FGF2/ADAMTS12/COL11A1/MSX1/CELSR3/SNAI1/PBX1/GLI3/NTN4/RSPO3/S1PR1/LIF/TAL1/SIX1/APELA/WNT7B/CTHRC1/ZFPM2/FZD1/NDRG4/FERMT2/MESP2/LEF1/STC1/RET/SHH/KRT17/KIF26B/FERMT1/TGFB1I1/ITGB3/FLNA/COL4A1/FGF…	122
BP	GO:0071805	potassium ion transmembrane transport	54/2223	212/18862	2.54124e-08	7.62864e-07	5.84601e-07	ATP1A2/DPP6/ANK2/CASQ2/FHL1/KCNB1/KCNN3/KCNK3/KCNMA1/KCNMB1/ATP1B2/SNAP25/NEDD4L/DPP10/VAMP2/AKAP6/SLC12A8/KCNQ5/CAV1/KCNA1/KCNK2/KCNJ14/KCNAB1/KCNC1/LRRC55/KCNA5/KCNB2/SLC9A3/KCNT2/KCNIP1/HCN4/KCNG1/KCNIP3/KCNMB2/KCNH1/FLNA/AQP1/KCNS3/KCNJ12/KCNA2/KCNF1/ATP1A3/KCNJ5/KCNH4/KCNJ9/KCNQ4/KCNN4/KCNJ11/FXYD4/KCNQ2/ACTN2/KCNE5/KCND2/SLC24A2	54
BP	GO:0031344	regulation of cell projection organization	121/2223	629/18862	2.63392e-08	7.86867e-07	6.02995e-07	SFRP1/SEMA3E/CNR1/STMN2/PTN/NEGR1/GPM6A/ADGRB3/NTN1/EPHA7/NLGN1/PLCE1/CXCL12/NEFL/KIF1A/GAP43/CNTN1/CHODL/RELN/ATP1B2/SNAP25/EFHC2/CUX2/SEMA3G/SEMA3D/NTRK3/SEMA6A/RGMA/NEDD4L/ALK/NEU4/CHRNA3/PALM/NGFR/KIT/CAV1/SEZ6/MAPT/ATP8A2/NTNG1/MAP6/MCIDAS/FEZ1/RND2/ROR1/MAGI2/ZDHHC15/PAK3/SLIT2/RGS2/PACSIN1/CCL21/MAP2/SPART/UST/L1CAM/MAPK15/FKBP1B/SCN1B/TENM1/TBC1D30/PLXNA2/LRRC4C/CDHR2/ITPKA/DZIP1/KLK6/FZD…	121
BP	GO:0030001	metal ion transport	99/2223	486/18862	2.77907e-08	8.2624e-07	6.33168e-07	PLP1/ATP1A2/CNNM2/ANK2/GNAO1/GPM6A/FXYD1/CASQ2/CXCL12/JPH4/SLC25A23/ATP2B3/RGS9/ATP1B2/GRIN2A/ADRA1A/PLN/SLC30A8/MYLK/JPH2/CNNM4/GSTM2/AKAP6/GRIN2D/SRI/ATP2B2/CAV1/TRPC7/PKD1L2/JPH3/SLC8A3/BDKRB1/HSPA2/CACNB2/SNCA/KCNA5/ATP2B4/CCL21/NOS1/ITPR1/KCNT2/CAMK2A/DMD/JPH1/FKBP1B/CDH23/MICU3/CACNA2D1/FGF2/CACNA1A/TUSC3/SLC8A1/STAC2/LGALS3/ASIC1/CACNA1H/MCOLN2/CAMK2B/CASQ1/SLC11A2/TRPC6/STC1/UCN/SLC8A2/HO…	99
BP	GO:0009914	hormone transport	71/2223	312/18862	2.90626e-08	8.5992e-07	6.58978e-07	SFRP1/CNR1/ADCY5/GALR1/KCNB1/VIP/TACR2/ADIPOQ/AGTR1/SNAP25/SLCO4A1/SLC30A8/SYT9/SOX4/EPHA5/SRI/INHBA/UCN3/CPT1A/APLN/PDX1/KCNA5/GPR27/ITPR1/FKBP1B/STXBP5L/CACNA1A/PASK/PRKN/SMPD3/LIF/SLCO1C1/IL11/PTPRN/C1QTNF3/UCN/GPLD1/LEP/TTR/TRPM4/NNAT/FOXA2/GCK/RIMS2/KCNS3/CCN3/LRP5L/FAM3D/ADCYAP1/FGA/FGB/CARTPT/SPP1/KCNJ11/TAC1/RASL10B/TNFSF11/INHBB/GRP/CYP19A1/PLA2G3/NMU/PCLO/FGG/NR0B2/INHA/FAM3B/IL1B/ISL1/…	71
BP	GO:0023056	positive regulation of signaling	276/2223	1727/18862	3.01125e-08	8.84997e-07	6.78194e-07	LGI1/MYOC/GCNT2/SCGN/BMP3/FAM107A/NRXN1/SFRP1/RSPO2/CDKN2B/CDH3/CNR1/ESM1/PTN/SRPX/ELANE/GALR1/AJUBA/CCBE1/NLGN1/PLCE1/LMO3/HAND2/TACR2/CCL14/MYOCD/IGSF11/DAAM2/ADIPOQ/RELN/NRG2/GRIN2A/SNAP25/ADRA1A/MAPK10/GHR/SLC30A8/CUX2/IGFBP6/SLC2A4/NTRK3/GNG3/BVES/PDE8A/SOX4/LRRC19/NPR1/ALK/MPP2/VAMP2/AKAP6/CALB2/GRIN2D/SRI/ZBTB7B/ADRB3/NGFR/KIT/AKR1C2/CAV1/TMEM108/INHBA/UCN3/DIXDC1/RECK/MAOA/SLC8A3/RSPO1/AP…	276
BP	GO:0048705	skeletal system morphogenesis	54/2223	213/18862	3.01964e-08	8.84997e-07	6.78194e-07	SFRP1/OSR1/DSCAML1/MEF2C/PPARGC1B/MDFI/HHIP/PAPPA2/TEK/COL11A1/MGP/MSX1/GLI3/SMPD3/SOX5/SIX1/SERPINH1/STC1/MMP13/COL1A1/PDGFRA/AXIN2/TBX15/NPPC/FGFR1/COMP/FGF18/NKX3-2/SP5/TBX1/HOXD4/COL27A1/HOXD3/SFRP2/SIX4/LRP5L/ROR2/BMP4/FGF8/HOXD8/SOX6/TRPV4/GSC/LTF/TWIST1/RFLNA/HOXD10/HOXB8/HOXA6/SFRP4/SIX2/TBX4/DLX5/WNT7A	54
BP	GO:0030534	adult behavior	36/2223	117/18862	3.2818e-08	9.57295e-07	7.33598e-07	NRXN1/ATP1A2/CXCL12/GABRG2/TMOD1/LGI4/NPY/SNCG/NLGN4X/ALK/GRIN2D/CHRNA3/CEND1/GDNF/SEZ6/PREX2/PRKN/NLGN3/SPTBN4/RNF180/SLITRK5/DMBX1/SDK1/HOMER2/LEP/FOXA2/CHRNB2/NRXN2/DMRT3/CARTPT/HTR2A/HOXD10/HOXB8/NTSR1/NRXN3/EN1	36
BP	GO:2000147	positive regulation of cell motility	112/2223	573/18862	3.6294e-08	1.05372e-06	8.07491e-07	PLP1/MYOC/GCNT2/FAM107A/VEGFD/SEMA3E/PTN/JAM2/NTN1/CCBE1/CXCL12/TACR2/PLPP3/MYLK/SEMA3G/SEMA3D/NTRK3/SEMA6A/HDAC9/KIT/CAV1/S100A11/BDKRB1/IGF1/TACR1/TEK/ADAMTS1/JAM3/PAK3/CCL21/EPB41L4B/DDR2/FGF10/EDN2/ZNF304/DEFB1/FGF2/CX3CR1/SLC8A1/SNAI1/FGF9/NOX4/MMP7/S1PR1/ATP5F1A/IL23A/APELA/LGALS3/AKAP12/THBS4/CCN4/CLDN7/ANGPT1/FERMT2/LEF1/SEMA4G/GRB7/RHOJ/TWIST2/RET/COL1A1/FERMT1/ITGB3/GPLD1/PDGFRA/MAPK3/F…	112
BP	GO:0043270	positive regulation of ion transport	125/2223	660/18862	3.929e-08	1.13537e-06	8.70061e-07	PLP1/ABCA8/PIRT/MYOM1/ANK2/FXYD1/GALR1/CXCL12/FHL1/KCNB1/SCN4B/VIP/TACR2/CNTN1/GPD1L/KCNMB1/ADIPOQ/RELN/RGS9/ATP1B2/SLC30A8/MYLK/JPH2/OPN3/SOX4/GSTM2/HTR3A/VAMP2/AKAP6/SRI/CAV1/SCN3B/GDNF/UCN3/KCNA1/CLIP3/ATP8A2/LRAT/BDKRB1/APLN/OXTR/HSPA2/IGF1/PDX1/CACNB2/TMEM30B/SNCA/LRRC55/APBB1/GPR27/NOS1/CAMK2A/DMD/CACNA2D1/SCN1B/NLGN3/SORBS1/PDCD5/TENM1/GLI3/STAC2/PRR5L/LGALS3/RAB3B/CASQ1/TRPC6/C1QTNF3/CYP8…	125
BP	GO:0090596	sensory organ morphogenesis	59/2223	244/18862	4.46321e-08	1.28374e-06	9.83763e-07	PTN/NTN1/OLFM3/WNT2/MFAP5/OSR1/THRB/FJX1/ATP8A2/OTX1/MEIS1/WNT9A/FGF10/GRHL3/STRA6/COL11A1/MSX1/RORB/GLI3/SLC44A4/MYO3A/SIX1/CTHRC1/EFEMP1/SDK1/TMIE/MAPK3/MFAP2/NTRK2/PTK7/NKX3-2/SOBP/TBX1/SIX4/ROR2/BMP4/COL5A2/THY1/COL5A1/FGF8/WNT16/KCNQ4/SDK2/GSC/PITX2/WNT5A/TWIST1/USH1G/COL8A1/DLX6/SIX2/SIX3/HOXC13/SOX8/TENM3/PAX2/GJB6/SOX1/DLX5	59
BP	GO:0010647	positive regulation of cell communication	274/2223	1721/18862	4.85772e-08	1.39075e-06	1.06576e-06	LGI1/MYOC/GCNT2/SCGN/BMP3/FAM107A/NRXN1/SFRP1/RSPO2/CDKN2B/CDH3/CNR1/ESM1/PTN/SRPX/ELANE/GALR1/AJUBA/CCBE1/NLGN1/PLCE1/LMO3/HAND2/TACR2/CCL14/MYOCD/IGSF11/DAAM2/ADIPOQ/RELN/NRG2/GRIN2A/SNAP25/ADRA1A/MAPK10/GHR/SLC30A8/CUX2/IGFBP6/SLC2A4/NTRK3/GNG3/PDE8A/SOX4/LRRC19/NPR1/ALK/MPP2/VAMP2/AKAP6/CALB2/GRIN2D/SRI/ZBTB7B/ADRB3/NGFR/KIT/AKR1C2/CAV1/TMEM108/INHBA/UCN3/DIXDC1/RECK/MAOA/SLC8A3/RSPO1/APLN/LI…	274
BP	GO:0051588	regulation of neurotransmitter transport	32/2223	99/18862	5.15608e-08	1.46936e-06	1.12601e-06	ATP1A2/CNR1/RIMS4/NLGN1/GPM6B/SYT4/TACR2/SYP/ADRA1A/SNCG/MEF2C/CHRNA3/GDNF/CACNB2/SNCA/NOS1/CAMK2A/STXBP5L/PRKN/ASIC1/RAB3B/SYT11/ITGB3/CHRNB4/RIMS2/CPLX2/RIMS1/HCRT/HTR2A/SYT12/SYT1/WNT7A	32
BP	GO:0050673	epithelial cell proliferation	89/2223	428/18862	5.22084e-08	1.48099e-06	1.13492e-06	VEGFD/SFRP1/CDKN2B/CDH3/PTN/CXCL12/VIP/WNT2/AGTR1/SCG2/PGR/CCND1/OSR1/MEF2C/NGFR/KIT/CAV1/CEACAM1/MARVELD3/APLN/LIMS2/IGF1/TEK/WDR77/FGF10/AR/ZNF304/TNFSF12/FGF2/FGF9/VDR/ATP5F1A/SIX1/APELA/WFDC1/THBS4/PTPRN/LOXL2/OR51E2/SHH/FERMT1/ITGB3/FGF7/LEP/FAP/KLK8/TGFBR3/FGFR1/CCL11/AKT3/TBX1/SFRP2/BMPER/CCN3/SIX4/MCC/HES5/ATOH8/FGFBP1/BMP4/JCAD/COL4A3/VASH2/NOD2/PGF/WNT16/HTR2B/SPARC/WNT5A/TWIST1/SULF1/T…	89
BP	GO:0045595	regulation of cell differentiation	260/2223	1620/18862	5.48704e-08	1.5494e-06	1.18734e-06	MYOC/GCNT2/PI16/CMTM5/SFRP1/TMEM100/PHOX2B/NAP1L2/SEMA3E/PTN/NTN1/ETV4/EPHA7/CNTN4/NLGN1/CXCL12/RBPMS2/NEFL/LMO3/HAND2/RNF112/WNT2/MYOCD/PTPRZ1/ZBTB16/CHODL/DAAM2/ADIPOQ/RELN/SLC6A6/AGTR1/CUX2/GNA11/SEMA3G/SEMA3D/SEMA6A/CCND1/SOX4/DACT3/HDAC9/OSR1/THRB/OLFM1/CLDN5/ALK/AKAP6/MEF2C/PPARGC1B/ZBTB7B/NGFR/KIT/CAV1/CEACAM1/LMO2/INHBA/GDNF/PDE3A/DIXDC1/MAPT/RECK/MAP6/PCK1/RBM24/LIMS2/FEZ1/RND2/RUNX1/SOC…	260
BP	GO:0097435	supramolecular fiber organization	132/2223	712/18862	6.03009e-08	1.695e-06	1.29892e-06	MYOC/FAM107A/SFRP1/STMN4/TMEFF2/TNXB/STMN2/TUBB4A/DPT/LDB3/CTNNA3/CXCL12/NEFM/NEFL/PGM5/TMOD1/FMN2/ASAP3/LMOD1/CFL2/CORO2B/SYNPO2/CSRP1/CRACD/MYH11/MFAP5/CRYAB/SYNPO/CLIP4/PPARGC1B/CCDC13/SVIL/CLU/CLIP3/MAPT/MFAP4/RND2/DES/SNCA/PAK3/SLIT2/PACSIN1/CCL21/TPM1/NEFH/GAS7/FIGN/MAP2/DDR2/BMERB1/MYO1A/MMP11/PRKN/LOXL4/COL11A1/SORBS1/TENM1/FBLN5/ANKRD53/NOX4/S1PR1/SORBS2/SPTBN4/MYO1D/ARHGAP28/COL14A1/ADD…	132
BP	GO:0030323	respiratory tube development	45/2223	167/18862	6.12465e-08	1.71379e-06	1.31332e-06	RSPO2/PTN/CCBE1/PCSK5/LAMA1/WNT2/MYOCD/PGR/SLC23A1/THRB/HHIP/AARD/EPAS1/SIM2/FGF10/EDN2/FGF2/STRA6/SFTPD/GLI3/FGF9/SMPD3/LIF/WNT7B/ZFPM2/SHH/PDGFRA/MAPK3/FGF7/FGF18/PTK7/PDPN/ADAMTS2/BMP4/FGF8/SPARC/WNT5A/FOXA1/MME/FSTL3/ABCA3/ABCA12/TBX5/TBX4/ALDH1A2	45
BP	GO:0006873	cellular ion homeostasis	125/2223	668/18862	7.95661e-08	2.21638e-06	1.69847e-06	ABCG2/SCGN/ATP1A2/CNR1/ANK2/C7/ADCY5/ELANE/GALR1/CNGB1/CASQ2/PLCE1/CXCL12/ACKR2/JPH4/CCL14/ATP6V1G2/KCNK3/SLC25A23/ATP2B3/KCNMA1/ATP1B2/GRIN2A/AGTR1/ADRA1A/PLN/RIC3/SLC30A8/JPH2/GNG3/NEDD4L/GSTM2/PTH1R/AKAP6/CALB2/GRIN2D/SRI/SLC22A17/ATP2B2/CAV1/GRIA1/TRPC7/JPH3/SLC8A3/BDKRB1/CCL15/OXTR/CYBRD1/TACR1/CACNB2/SNCA/KCNA5/BDKRB2/ATP2B4/CCL21/SLC9A3/NOS1/ITPR1/DMD/JPH1/EDN2/FKBP1B/CDH23/MICU3/CACNA2D1/…	125
BP	GO:0030324	lung development	44/2223	163/18862	8.08599e-08	2.24232e-06	1.71834e-06	RSPO2/PTN/CCBE1/LAMA1/WNT2/MYOCD/PGR/SLC23A1/THRB/HHIP/AARD/EPAS1/SIM2/FGF10/EDN2/FGF2/STRA6/SFTPD/GLI3/FGF9/SMPD3/LIF/WNT7B/ZFPM2/SHH/PDGFRA/MAPK3/FGF7/FGF18/PTK7/PDPN/ADAMTS2/BMP4/FGF8/SPARC/WNT5A/FOXA1/MME/FSTL3/ABCA3/ABCA12/TBX5/TBX4/ALDH1A2	44
BP	GO:0046883	regulation of hormone secretion	61/2223	260/18862	8.54988e-08	2.35865e-06	1.80749e-06	SFRP1/CNR1/ADCY5/GALR1/KCNB1/TACR2/ADIPOQ/AGTR1/SNAP25/SLC30A8/SYT9/SOX4/EPHA5/SRI/INHBA/UCN3/CPT1A/APLN/PDX1/KCNA5/GPR27/ITPR1/FKBP1B/STXBP5L/CACNA1A/PASK/PRKN/LIF/IL11/C1QTNF3/UCN/GPLD1/LEP/TRPM4/NNAT/FOXA2/GCK/KCNS3/CCN3/LRP5L/FAM3D/ADCYAP1/FGA/FGB/CARTPT/SPP1/KCNJ11/TAC1/RASL10B/TNFSF11/INHBB/GRP/CYP19A1/PLA2G3/NMU/FGG/NR0B2/INHA/IL1B/ISL1/REN	61
BP	GO:0030900	forebrain development	77/2223	357/18862	8.58175e-08	2.35865e-06	1.80749e-06	ATP1A2/PTN/GNAO1/DCLK1/CXCL12/NEFL/KIF1A/RELN/ATP1B2/PTCHD1/NPY/EPHA5/ALK/TMEM108/FOXP2/INHBA/POU3F3/KCNA1/DIXDC1/OTX1/SLC8A3/FEZ1/OXTR/PCDH9/SLIT2/ATP2B4/APLP1/NRG3/FGF10/ATIC/BMERB1/KIRREL3/ERBB4/MSX1/SLC8A1/GLI3/WNT7B/MYO1D/PRKG1/SLITRK5/LEF1/SHH/CDK5R2/FGF13/AXL/FLNA/NTRK2/FEZF1/TNR/AQP1/GDF7/PTPRS/CHRNB2/HES5/ADCYAP1/BMP4/EPHB3/CHD5/FAT4/FGF8/DLX1/DYNC2H1/GSC/PITX2/WNT5A/EMX2/RTN4RL1/SOX2/DM…	77
BP	GO:0140352	export from cell	227/2223	1388/18862	9.36305e-08	2.56199e-06	1.96332e-06	CLEC3B/ABCG2/NRXN1/VEGFD/SFRP1/ATP1A2/CHAT/MYOM1/CNR1/RIMS4/SLC17A7/SYT10/SLC5A7/ADCY5/FXYD1/ELANE/GALR1/SLC22A5/STBD1/PCSK5/NLGN1/CXCL12/KCNB1/SCG3/VIP/SYT4/TACR2/FUCA1/PRDX6/ATP2B3/GRIK5/ADIPOQ/RGS9/SYP/ATP1B2/AGTR1/SNAP25/ADRA1A/SCG2/SLC30A8/SELENOP/SYT9/SYNGR1/SOX4/ARL4D/F13A1/SNCG/EPHA5/RPH3A/VAMP2/TRIM9/MAOB/MEF2C/SLC18A3/CHRNA3/SRI/RAB3C/KIT/CLU/CEACAM1/S100A11/INHBA/GDNF/TIMP1/UCN3/SLC8A3…	227
BP	GO:0045596	negative regulation of cell differentiation	124/2223	664/18862	1.00798e-07	2.74597e-06	2.1043e-06	PI16/CMTM5/SFRP1/PHOX2B/SEMA3E/PTN/NTN1/EPHA7/CNTN4/RBPMS2/HAND2/MYOCD/ZBTB16/DAAM2/ADIPOQ/SEMA3G/SEMA3D/SEMA6A/CCND1/DACT3/OSR1/THRB/ZBTB7B/NGFR/CAV1/CEACAM1/INHBA/DIXDC1/RUNX1/IGF1/MEIS1/GPR37L1/RGS2/MAP2/SPART/WNT9A/FGF10/MMP11/PRDM6/ADAMTS12/MSX1/MEIS2/SPRY4/SNAI1/PBX1/RORB/GLI3/FGF9/TAL1/ZFPM2/ZEB1/FBLN1/EFEMP1/CCN4/RUNX1T1/FERMT2/TRPC6/SEMA4G/TWIST2/SHH/FGF13/TGFB1I1/PLPP7/ITGB3/AXIN2/ENPP1…	124
BP	GO:0051899	membrane depolarization	29/2223	87/18862	1.01379e-07	2.74967e-06	2.10714e-06	MYOC/ATP1A2/SCN7A/SCN9A/ANK2/SCN11A/SCN2B/FHL1/SCN4B/GPD1L/NEDD4L/SCN3A/CAV1/SCN3B/CACNB2/CACNA2D1/CACNA1A/SCN1B/HCN4/SLC8A1/DCN/SCN4A/CACNA1H/CACNA1B/TRPM4/CHRNB2/NTSR1/CACNA1I/CACNG4	29
BP	GO:0006816	calcium ion transport	85/2223	409/18862	1.06526e-07	2.87666e-06	2.20445e-06	PLP1/ATP1A2/ANK2/GNAO1/GPM6A/CASQ2/CXCL12/JPH4/SLC25A23/ATP2B3/RGS9/GRIN2A/ADRA1A/PLN/MYLK/JPH2/GSTM2/AKAP6/GRIN2D/SRI/ATP2B2/CAV1/TRPC7/PKD1L2/JPH3/SLC8A3/BDKRB1/HSPA2/CACNB2/SNCA/ATP2B4/CCL21/NOS1/ITPR1/CAMK2A/DMD/JPH1/FKBP1B/CDH23/MICU3/CACNA2D1/FGF2/CACNA1A/SLC8A1/STAC2/LGALS3/ASIC1/CACNA1H/MCOLN2/CAMK2B/CASQ1/TRPC6/STC1/UCN/SLC8A2/HOMER2/CACNA2D3/CACNG8/CACNA1B/TRPM4/NMUR1/HRC/TRPC1/FGF14/CH…	85
BP	GO:0043010	camera-type eye development	69/2223	310/18862	1.12936e-07	3.0365e-06	2.32694e-06	ANGPTL7/MYOM1/PTN/SLC17A7/GPM6A/MAB21L1/LAMA1/TMOD1/WNT2/CELF4/MAB21L2/CRYAB/THRB/FJX1/INHBA/ATP8A2/TUB/MEIS1/MAF/ATP2B4/WNT9A/FGF10/GRHL3/FGF2/STRA6/RORB/GLI3/WNT7B/EFEMP1/CLCN2/SDK1/RHOJ/RET/SHH/PDGFRA/COL4A1/PRPH2/NTRK2/MITF/DCX/WNT5B/WT1/HES5/LRP5L/KRT12/BMP4/THY1/SPRED3/WNT16/CYP1B1/SDK2/DLX1/RP1L1/PITX2/WNT5A/TWIST1/BIRC7/PRSS56/COL8A1/SLC6A3/SIX3/FOXL2/SOX8/TENM3/WNT6/PAX2/ALDH1A2/SOX1/WNT…	69
BP	GO:0045165	cell fate commitment	59/2223	251/18862	1.29103e-07	3.45617e-06	2.64854e-06	SFRP1/EYA2/GAP43/WNT2/MYT1L/DSCAML1/MEF2C/EPAS1/WNT9A/FGF10/AR/FGF2/ERBB4/GLI3/SOX5/IL23A/TAL1/SIX1/WNT7B/TBX10/SHH/FGF13/TGFB1I1/TBX15/SOX17/MITF/FOXA2/TBX1/GDF7/PDPN/SFRP2/WNT5B/WT1/HES5/ROR2/BMP4/FGF8/DMRT3/WNT16/DHH/SOX6/IL23R/DLX1/GSC/WNT5A/GAS1/HOXD10/FOXA1/SOX2/DMRTA2/SIX2/TBX5/SOX8/WNT6/TBX4/PAX2/SOX1/ISL1/WNT7A	59
BP	GO:0045597	positive regulation of cell differentiation	150/2223	845/18862	1.30309e-07	3.47341e-06	2.66176e-06	MYOC/GCNT2/SFRP1/TMEM100/PHOX2B/NAP1L2/PTN/NTN1/ETV4/CXCL12/NEFL/LMO3/RNF112/WNT2/MYOCD/PTPRZ1/ZBTB16/CHODL/ADIPOQ/RELN/SLC6A6/AGTR1/CUX2/SOX4/OLFM1/CLDN5/AKAP6/MEF2C/PPARGC1B/ZBTB7B/NGFR/KIT/CEACAM1/INHBA/GDNF/PDE3A/MAPT/MAP6/PCK1/RBM24/LIMS2/FEZ1/RND2/RUNX1/SOCS2/IGF1/FAXDC2/ILK/PAK3/SLIT2/SMYD1/L1CAM/DDR2/ZEB2/PLA2G5/AR/PCID2/FGF2/CX3CR1/SNAI1/PLXNA2/GLI3/SULT2B1/VDR/SOX5/IL23A/LIF/TAL1/SIX1/I…	150
BP	GO:0048568	embryonic organ development	85/2223	412/18862	1.48833e-07	3.95015e-06	3.0271e-06	NTN1/PCSK5/RBPMS2/HAND2/RNF112/WNT2/MFAP5/OSR1/DSCAML1/MEF2C/MDFI/KIT/GDNF/ATP8A2/OTX1/EPAS1/PBX4/HAND1/FGF10/SOX15/GRHL3/ZNF568/STRA6/COL11A1/MSX1/TPO/SNAI1/PBX1/GLI3/RSPO3/SLC44A4/MYO3A/LIF/TAL1/SIX1/APELA/WNT7B/CTHRC1/ZFPM2/NDRG4/EFEMP1/LEF1/TUBB2B/SHH/FLT3LG/PDGFRA/TMIE/TBX15/MAPK3/MFAP2/RARRES2/CXCL8/SOX17/CSF2/PTK7/NKX3-2/SOBP/TBX1/HOXD4/HOXD3/SIX4/ROR2/BMP4/VASH2/FGF8/WNT16/KCNQ4/CITED1/GS…	85
BP	GO:0060429	epithelium development	210/2223	1275/18862	1.72879e-07	4.56873e-06	3.50113e-06	SFRP1/TMEM100/TMEFF2/RSPO2/SEMA3E/PDE2A/CDH3/PTN/NTN1/AJUBA/ETV4/EPHA7/KRT80/HAND2/LAMA1/TMOD1/WNT2/ADIPOQ/NPY/PGR/CCND1/OPN3/SOX4/SALL2/OSR1/THRB/CLDN5/SALL4/MEF2C/SULT1B1/KANK2/NGFR/AKR1C2/CAV1/HHIP/CEACAM1/INHBA/GDNF/POU3F3/MCIDAS/PCK1/CPT1A/RUNX1/ROR1/MAGI2/PDX1/MAF/SLIT2/WDR77/TXNIP/CCDC78/PRICKLE2/HAND1/FGF10/GRHL3/ADAMTSL4/ARHGEF26/AR/FGF2/CCNO/STRA6/ADAMTS12/ERBB4/MSX1/CELSR3/SNAI1/PBX1/T…	210
BP	GO:0001503	ossification	83/2223	401/18862	1.79917e-07	4.7345e-06	3.62816e-06	CLEC3B/MYOC/BMP3/SFRP1/RSPO2/PTN/TP53INP2/GPM6B/HAND2/CHRDL1/ZBTB16/IGSF10/OSR1/PTH1R/MEF2C/OMD/PPARGC1B/RUNX1/IGF1/TEK/KL/DDR2/COL11A1/MGP/PENK/SLC8A1/SNAI1/PBX1/RORB/GLI3/SMPD3/S1PR1/WNT7B/CTHRC1/FZD1/CCN4/FERMT2/CLEC5A/LEF1/STC1/TWIST2/SHH/COL1A1/GPLD1/AXIN2/MAPK3/LEP/ENPP1/IBSP/TRPM4/NPPC/TNFRSF11A/COMP/FGF18/WWTR1/SFRP2/LRP5L/ROR2/BMP4/COL5A2/FAT4/DHH/CITED1/SPARC/CYP24A1/SPP1/WNT5A/LTF/TWIS…	83
BP	GO:0019233	sensory perception of pain	31/2223	99/18862	1.86519e-07	4.88156e-06	3.74085e-06	TMEM100/SCN9A/CNR1/SCN11A/CXCL12/VIP/GRIN2A/NDN/PHF24/GRIN2D/NPY1R/SCN3B/KCNA1/BDKRB1/PRDM12/SPX/RETREG1/PENK/MAPK3/CCN3/KCNA2/CHRNB2/ADCYAP1/ALOXE3/HTR2A/TAC1/HOXB8/MME/NTSR1/NMU/KCND2	31
BP	GO:0007188	adenylate cyclase-modulating G protein-coupled receptor signaling pathway	55/2223	230/18862	1.87084e-07	4.88156e-06	3.74085e-06	PDE2A/CNR1/ADCYAP1R1/GNAO1/GRIK3/ADCY5/GALR1/ADGRB3/VIP/ADRA1A/PLN/CHRM2/GNA11/ADCY9/PTH1R/PALM/ADRB3/NPY1R/UCN3/GNAI1/GPR37L1/CHRM4/ATP2B4/GNAL/RGS2/UCN2/APLP1/ADCY2/VIPR1/HTR1D/ADRA1B/S1PR1/ADGRD1/AKAP12/VIPR2/ADGRL2/ADGRG7/FLNA/PTGFR/CHRM5/ADGRB1/AVPR2/ABCA1/S1PR5/PTGER3/EDNRA/GPR4/ADCYAP1/GRM2/NPR3/RXFP1/ADRA1D/GPR78/MARCO/ADGRG2	55
BP	GO:0060048	cardiac muscle contraction	38/2223	135/18862	1.88476e-07	4.89721e-06	3.75285e-06	ATP1A2/ANK2/CASQ2/SCN2B/CTNNA3/SCN4B/GPD1L/ADRA1A/PLN/NEDD4L/GSTM2/SRI/CAV1/SCN3B/CACNB2/KCNA5/RGS2/TPM1/NOS1/DMD/FKBP1B/CACNA2D1/SCN1B/HCN4/ADRA1B/SLC8A1/STC1/UCN/FGF13/MAP2K6/FLNA/TRPM4/HRC/MYL3/KCNJ5/ATP2A1/KCNE5/TNNC1	38
BP	GO:0086065	cell communication involved in cardiac conduction	22/2223	57/18862	1.89826e-07	4.91164e-06	3.76391e-06	ATP1A2/ANK2/CASQ2/CTNNA3/SCN4B/ATP1B2/SRI/CAV1/SCN3B/CACNB2/KCNA5/FKBP1B/CACNA2D1/SCN1B/HCN4/SLC8A1/FLNA/TRPM4/HRC/ATP1A3/KCNJ5/KCNE5	22
BP	GO:0046879	hormone secretion	67/2223	302/18862	1.95267e-07	5.01529e-06	3.84334e-06	SFRP1/CNR1/ADCY5/GALR1/KCNB1/VIP/TACR2/ADIPOQ/AGTR1/SNAP25/SLC30A8/SYT9/SOX4/EPHA5/SRI/INHBA/UCN3/CPT1A/APLN/PDX1/KCNA5/GPR27/ITPR1/FKBP1B/STXBP5L/CACNA1A/PASK/PRKN/SMPD3/LIF/IL11/PTPRN/C1QTNF3/UCN/GPLD1/LEP/TRPM4/NNAT/FOXA2/GCK/RIMS2/KCNS3/CCN3/LRP5L/FAM3D/ADCYAP1/FGA/FGB/CARTPT/SPP1/KCNJ11/TAC1/RASL10B/TNFSF11/INHBB/GRP/CYP19A1/PLA2G3/NMU/PCLO/FGG/NR0B2/INHA/FAM3B/IL1B/ISL1/REN	67
BP	GO:0071310	cellular response to organic substance	399/2223	2696/18862	1.95454e-07	5.01529e-06	3.84334e-06	CLEC3B/GCNT2/SST/FAM107A/VEGFD/SFRP1/TMEM100/ATP1A2/PHOX2B/LIFR/RXRG/NSG2/CNTFR/GREM2/PDE2A/PLPP1/CDKN2B/STMN2/PTN/PDK4/GNAO1/ADCY5/NCAM1/CCBE1/PCOLCE2/CASQ2/CXCL12/KCNB1/RBPMS2/GABRG2/CPEB1/ACKR2/LMO3/CILP/HSPB8/SFRP5/CCL14/ATP6V1G2/CHRDL1/WNT2/MYOCD/SLIT3/PTPRZ1/FABP4/INA/GRIK5/KCNMB1/ADIPOQ/RGS9/SYP/AGTR1/GHR/EFHC2/CHRM2/TRARG1/CUX2/GNA11/SLC2A4/PGR/ADCY9/CALY/NTRK3/SEMA6A/RGMA/CCND1/SYNGR1/PD…	399
BP	GO:0070252	actin-mediated cell contraction	35/2223	120/18862	2.2044e-07	5.59797e-06	4.28986e-06	ATP1A2/ANK2/SCN2B/CTNNA3/SCN4B/TMOD1/GPD1L/PLN/NEDD4L/SRI/CAV1/SCN3B/DES/CACNB2/KCNA5/TPM1/DMD/CACNA2D1/SCN1B/HCN4/TPM2/STC1/FGF13/FLNA/MYBPC2/TRPM4/PDPN/MYL3/KCNJ5/ATP2A1/ACTN2/KCNE5/MYH4/TNNT1/TNNC1	35
BP	GO:0051960	regulation of nervous system development	86/2223	422/18862	2.20717e-07	5.59797e-06	4.28986e-06	NRXN1/SEMA3E/PTN/JAM2/ADGRB3/NTN1/SLITRK3/EPHA7/NLGN1/CXCL12/NEFL/RNF112/WNT2/PTPRZ1/CHODL/DAAM2/RELN/LGI4/CUX2/SEMA3G/SLITRK2/SEMA3D/SEMA6A/NGFR/KIT/MAPT/MAP6/RND2/OXTR/GPR37L1/PAK3/SLIT2/MAP2/SPART/L1CAM/CX3CR1/NLGN3/PLXNA2/GLI3/LIF/ITPKA/CAMK2B/SLITRK5/LRRN3/TRPC6/MAP1B/SEMA4G/SHH/ADGRL2/BHLHE40/FGF13/FLRT2/BHLHE41/KLK8/NTRK2/CCL11/FEZF1/TNR/SRPX2/ADGRB1/STAR/HES6/PTPRS/HES5/OMG/ADCYAP1/NGF/EP…	86
BP	GO:0040007	growth	158/2223	908/18862	2.20877e-07	5.59797e-06	4.28986e-06	LGI1/PI16/FAM107A/SFRP1/RSPO2/MUSK/SEMA3E/PTN/NTN1/EPHA7/DCLK1/PLCE1/CXCL12/FHL1/SYT4/GAP43/WNT2/MYOCD/SLIT3/IGSF11/ACACB/AGTR1/ADRA1A/GHR/SEMA3G/SGCA/SEMA3D/SEMA6A/NEDD4L/NDN/HEPACAM/DACT3/NLGN4X/CRYAB/OLFM1/NPR1/MRGBP/SALL4/AKAP6/MEF2C/NPY1R/CEACAM1/TMEM108/INHBA/SH3GL2/MAPT/ATP8A2/BDKRB1/RERG/KCNK2/RND2/RUNX1/SOCS2/PAPPA2/IGF1/PTX3/MEIS1/GDF15/MAGI2/SLIT2/RGS2/APBB1/SESN2/MAP2/SPART/TSPYL5/NRG…	158
BP	GO:0072073	kidney epithelium development	37/2223	131/18862	2.4737e-07	6.24382e-06	4.78479e-06	SFRP1/EPHA7/ADIPOQ/OSR1/MEF2C/KANK2/GDNF/POU3F3/MAGI2/SLIT2/FGF2/PBX1/GLI3/LIF/SIX1/WNT7B/RET/SHH/KIF26B/WWTR1/BMPER/SIX4/WT1/HES5/ARG2/TACSTD2/BMP4/KLF15/FAT4/FGF8/CITED1/IRX3/SIX2/SOX8/WNT6/PAX2/HOXD11	37
BP	GO:0070588	calcium ion transmembrane transport	67/2223	304/18862	2.52932e-07	6.35827e-06	4.87249e-06	PLP1/ATP1A2/ANK2/GPM6A/CASQ2/JPH4/SLC25A23/ATP2B3/RGS9/GRIN2A/PLN/JPH2/GSTM2/AKAP6/GRIN2D/SRI/ATP2B2/TRPC7/PKD1L2/JPH3/SLC8A3/BDKRB1/HSPA2/CACNB2/SNCA/ATP2B4/CCL21/NOS1/ITPR1/DMD/JPH1/FKBP1B/MICU3/CACNA2D1/FGF2/CACNA1A/SLC8A1/STAC2/ASIC1/CACNA1H/MCOLN2/CASQ1/TRPC6/SLC8A2/CACNA2D3/CACNG8/CACNA1B/TRPM4/HRC/TRPC1/FGF14/REM1/THY1/STAC/HTR2B/TRPV4/HTR2A/ATP2A1/TRPM5/NTSR1/RGN/TRPM3/CACNA1I/NPSR1/SLN/S…	67
BP	GO:0030003	cellular cation homeostasis	121/2223	655/18862	2.62828e-07	6.58028e-06	5.04263e-06	ABCG2/SCGN/ATP1A2/CNR1/ANK2/C7/ADCY5/ELANE/GALR1/CNGB1/CASQ2/PLCE1/CXCL12/ACKR2/JPH4/CCL14/ATP6V1G2/KCNK3/SLC25A23/ATP2B3/KCNMA1/ATP1B2/GRIN2A/AGTR1/ADRA1A/PLN/RIC3/SLC30A8/JPH2/GNG3/NEDD4L/GSTM2/PTH1R/AKAP6/CALB2/GRIN2D/SRI/SLC22A17/ATP2B2/CAV1/GRIA1/TRPC7/JPH3/SLC8A3/BDKRB1/CCL15/OXTR/CYBRD1/TACR1/CACNB2/SNCA/KCNA5/BDKRB2/ATP2B4/CCL21/SLC9A3/NOS1/ITPR1/DMD/JPH1/EDN2/FKBP1B/CDH23/MICU3/CACNA2D1/…	121
BP	GO:0050678	regulation of epithelial cell proliferation	78/2223	374/18862	3.04127e-07	7.58356e-06	5.81146e-06	VEGFD/SFRP1/CDKN2B/CDH3/PTN/CXCL12/VIP/WNT2/AGTR1/SCG2/PGR/CCND1/OSR1/MEF2C/NGFR/CAV1/CEACAM1/MARVELD3/APLN/LIMS2/IGF1/TEK/WDR77/FGF10/AR/ZNF304/TNFSF12/FGF2/FGF9/VDR/ATP5F1A/SIX1/APELA/WFDC1/THBS4/PTPRN/SHH/ITGB3/FGF7/LEP/TGFBR3/FGFR1/CCL11/AKT3/TBX1/SFRP2/SIX4/MCC/HES5/ATOH8/FGFBP1/BMP4/JCAD/COL4A3/VASH2/NOD2/PGF/HTR2B/SPARC/WNT5A/TWIST1/SULF1/CPB2/EGF/ZBED9/RGN/NUPR1/SOX2/APOH/DLX6/PRL/ODAM/CC…	78
BP	GO:0051146	striated muscle cell differentiation	61/2223	269/18862	3.05972e-07	7.59891e-06	5.82323e-06	PI16/LDB3/JAM2/ADGRB3/PGM5/TMOD1/MYOCD/LMOD1/ADRA1A/CFL2/DNER/CSRP1/MYH11/BVES/HDAC9/POPDC2/AKAP6/MEF2C/RBM24/IGF1/GDF15/RGS2/CAPN2/FLNC/TPM1/NOS1/SMYD1/MYORG/DMD/ERVFRD-1/MSX1/SLC8A1/SIX1/SORBS2/CACNA1H/CASQ1/TMOD2/SHH/KCNH1/ADAM12/PLPP7/PDGFRA/BHLHE41/COMP/ADGRB1/EHD2/TBX1/CCN3/SIX4/WT1/BMP4/SOX6/POPDC3/ANKRD1/ACTN2/HAMP/TRIM72/TNNT1/TBX5/ALPK3/ISL1	61
BP	GO:0030199	collagen fibril organization	21/2223	54/18862	3.0902e-07	7.64393e-06	5.85772e-06	TNXB/DPT/DDR2/MMP11/LOXL4/COL11A1/COL14A1/SERPINH1/LOXL2/COL1A1/COMP/COL12A1/ADAMTS2/SFRP2/FKBP10/COL5A2/ADAMTS14/COL5A1/CYP1B1/COL5A3/COL1A2	21
BP	GO:0042692	muscle cell differentiation	76/2223	362/18862	3.2629e-07	8.03895e-06	6.16044e-06	PI16/ANK2/LDB3/JAM2/ADGRB3/RBPMS2/PGM5/TMOD1/MYOCD/LMOD1/ADRA1A/CFL2/DNER/CSRP1/MYH11/BVES/HDAC9/POPDC2/SPEG/AKAP6/MEF2C/KIT/RBM24/IGF1/GDF15/RGS2/CAPN2/FLNC/TPM1/NOS1/SMYD1/MYORG/DMD/ERVFRD-1/FGF10/MEGF10/PRDM6/SYNE1/MSX1/SLC8A1/FGF9/SYPL2/SIX1/BOC/SORBS2/CACNA1H/CASQ1/TMOD2/SHH/KCNH1/ADAM12/PLPP7/PDGFRA/BHLHE41/COMP/ADGRB1/CTNNA2/EHD2/TBX1/CCN3/WNT5B/SIX4/WT1/TCF23/QKI/BMP4/SOX6/POPDC3/ANKRD1/A…	76
BP	GO:0008283	cell population proliferation	300/2223	1955/18862	3.65977e-07	8.98096e-06	6.88233e-06	GCNT2/SST/VEGFD/SFRP1/PHOX2B/LIFR/BCHE/ECRG4/OGN/CNTFR/PLPP1/CDKN2B/CDH3/ESM1/PTN/SRPX/DPT/ELANE/NTN1/MAB21L1/CXCL12/RBPMS2/KIF1A/PTGS1/HAND2/VIP/SFRP5/CCL14/WNT2/MYOCD/SLIT3/PTPRZ1/ZBTB16/ADIPOQ/LGI4/AGTR1/ADRA1A/SCG2/IGFBP6/PGR/NTRK3/CDC25B/CCND1/NDN/SOX4/MAB21L2/CBX8/BEX4/OSR1/NPR1/CLDN5/ALK/SPEG/TFAP4/SALL4/PTH1R/CNN1/EML1/MEF2C/KANK2/ZBTB7B/NGFR/KIT/AKR1C2/CLU/CAV1/HHIP/CEACAM1/S100A11/CEND1…	300
BP	GO:0007158	neuron cell-cell adhesion	2223-11-01	17/18862	3.733e-07	9.12445e-06	6.99228e-06	NRXN1/ASTN1/CNTN4/NLGN1/NLGN4X/NLGN3/RET/TNR/NCAM2/NRXN2/NRXN3	11
BP	GO:0043114	regulation of vascular permeability	18/2223	42/18862	3.86151e-07	9.40142e-06	7.20453e-06	PDE2A/TACR2/NPR1/CLDN5/CEACAM1/SH3GL2/PDE3A/TEK/SLIT2/BDKRB2/C2CD4A/AKAP12/ANGPT1/FERMT2/UCN/TJP3/GPR4/TRPV4	18
BP	GO:0090066	regulation of anatomical structure size	96/2223	493/18862	4.09605e-07	9.93333e-06	7.61215e-06	ATP1A2/SEMA3E/NTN1/EPHA7/CXCL12/NEFL/TMOD1/LMOD1/KCNMA1/AGTR1/ADRA1A/CFL2/SEMA3G/CRACD/SEMA3D/SEMA6A/PEX11A/OLFM1/NPR1/SLC12A8/ADRB3/SVIL/CAV1/MAPT/APLN/RND2/OXTR/PAK3/SLIT2/KCNA5/BDKRB2/RGS2/CCL21/NOS1/MAP2/SPART/L1CAM/EDN2/HTR1D/TENM1/ADRA1B/SLC8A1/CDHR2/SPTBN4/PRKG1/KCNMB2/RAB3B/ARHGAP28/ADD2/MAP1B/KANK4/SEMA4G/UCN/TMOD2/RET/FGF13/CDC42EP3/LEP/P2RY2/TRPM4/COMP/KNG1/CCL11/TNR/PLEKHH2/CTNNA2/AVP…	96
BP	GO:1901701	cellular response to oxygen-containing compound	195/2223	1182/18862	4.38043e-07	1.05793e-05	8.10717e-06	SFRP1/NSG2/PDE2A/PTN/PDK4/GNAO1/ADCY5/KCNB1/CPEB1/RNF112/ATP6V1G2/WNT2/GRIK5/KCNMB1/ADIPOQ/RGS9/AGTR1/GHR/CHRM2/TRARG1/GNA11/SLC2A4/ADCY9/CALY/PDE8A/SOX4/HDAC9/NR3C1/CBX8/EPHA5/OSR1/ALK/HTR3A/TFAP4/VAMP2/UGT1A1/TWNK/AKAP6/MEF2C/PPARGC1B/CHRNA3/SRI/KANK2/ZBTB7B/FBXO32/PALM/NGFR/AKR1C2/CLU/CAV1/CEACAM1/COLEC12/INHBA/PDE3A/MAPT/SLC8A3/PCK1/CPT1A/PRKAA2/GNAI1/SOCS2/IGF1/GPR37L1/GDF15/CYP11A1/PDX1/SNC…	195
BP	GO:0010038	response to metal ion	74/2223	352/18862	4.39663e-07	1.05793e-05	8.10717e-06	SYT10/CASQ2/NLGN1/CNGA3/SYT4/CPNE8/KCNK3/FABP4/SLC25A23/KCNMA1/KCNMB1/PLN/SLC30A8/SYT9/CCND1/NEDD4L/MAOB/MEF2C/KIT/CAV1/KCNA1/MAPT/PRKAA2/CYBRD1/PDX1/CPNE7/SNCA/DLG2/SYT5/TXNIP/PRKN/SORD/AOC1/PENK/SMPD3/SNCB/KCNMB2/CACNA1H/OTC/SLC11A2/LOXL2/SHH/KCNH1/SYT11/SYT6/SYT15/GPLD1/MAPK3/DUSP1/SYT2/TRPC1/KRT14/AQP1/STAR/TF/IL1A/VCAM1/FGA/FGB/AKR1C3/SPARC/WNT5A/SYT8/TERT/FSTL3/SYT12/FOSB/HAMP/SYT1/SLC6A3/F…	74
BP	GO:0097553	calcium ion transmembrane import into cytosol	37/2223	134/18862	4.60197e-07	1.10305e-05	8.45291e-06	ATP1A2/ANK2/CASQ2/JPH4/GRIN2A/PLN/JPH2/GSTM2/AKAP6/GRIN2D/SRI/JPH3/SLC8A3/BDKRB1/SNCA/ATP2B4/CCL21/NOS1/ITPR1/DMD/JPH1/FKBP1B/CACNA2D1/FGF2/SLC8A1/MCOLN2/CASQ1/SLC8A2/HRC/TRPC1/THY1/HTR2B/TRPV4/HTR2A/NTSR1/NPSR1/SLC24A2	37
BP	GO:0060993	kidney morphogenesis	28/2223	88/18862	4.99123e-07	1.19173e-05	9.13251e-06	SOX4/OSR1/GCNT4/GDNF/FGF10/FGF2/PBX1/GLI3/LIF/SIX1/WNT7B/SHH/KIF26B/WWTR1/SIX4/WT1/HES5/TACSTD2/BMP4/FAT4/FGF8/CITED1/IRX3/SIX2/SOX8/WNT6/PAX2/HOXD11	28
BP	GO:0010035	response to inorganic substance	103/2223	542/18862	5.2529e-07	1.24938e-05	9.57431e-06	GNAO1/SYT10/CASQ2/NLGN1/CNGA3/NEFL/RNF112/SYT4/CPNE8/KCNK3/FABP4/SLC25A23/KCNMA1/KCNMB1/PLN/SLC30A8/SYT9/CCND1/NEDD4L/PDE8A/CBX8/CRYAB/MAOB/MEF2C/KIT/CAV1/GRIA1/KCNA1/MAPT/PRKAA2/CYBRD1/GPR37L1/PDX1/CPNE7/SNCA/DLG2/KCNA5/SYT5/ATP2B4/CAPN2/TXNIP/ATIC/FKBP1B/PRKN/SORD/FBLN5/AOC1/PENK/FOSL1/SLC8A1/SMPD3/EEF1A2/DDX11/SNCB/KCNMB2/CACNA1H/OTC/SLC11A2/TRPC6/MAP1B/LOXL2/SHH/KCNH1/COL1A1/SYT11/SYT6/SYT15/…	103
BP	GO:0030335	positive regulation of cell migration	104/2223	549/18862	5.41156e-07	1.28219e-05	9.82571e-06	PLP1/MYOC/GCNT2/FAM107A/VEGFD/SEMA3E/PTN/JAM2/CCBE1/CXCL12/PLPP3/MYLK/SEMA3G/SEMA3D/NTRK3/SEMA6A/HDAC9/KIT/CAV1/S100A11/BDKRB1/IGF1/TEK/ADAMTS1/JAM3/PAK3/CCL21/EPB41L4B/DDR2/FGF10/EDN2/ZNF304/FGF2/CX3CR1/SLC8A1/SNAI1/FGF9/NOX4/MMP7/S1PR1/ATP5F1A/IL23A/APELA/LGALS3/AKAP12/THBS4/CCN4/ANGPT1/FERMT2/LEF1/SEMA4G/GRB7/RHOJ/TWIST2/RET/COL1A1/FERMT1/ITGB3/GPLD1/PDGFRA/MAPK3/FLNA/FGF7/FGFR1/RARRES2/CXCL8/…	104
BP	GO:0048608	reproductive structure development	82/2223	405/18862	5.55587e-07	1.31136e-05	1.00492e-05	SFRP1/PTN/DMRTA1/STOX2/WNT2/MYOCD/SLIT3/PGR/CCND1/OSR1/MDFI/KIT/INHBA/EPAS1/PTX3/ADAMTS1/SLIT2/WDR77/HAND1/FGF10/SOX15/AR/ZNF568/STRA6/FOSL1/SNAI1/DCN/GLI3/FGF9/VDR/RSPO3/LIF/APELA/WNT7B/ZFPM2/PTPRN/STC2/LEF1/STC1/SHH/AXL/PDGFRA/MAPK3/FLNA/LEP/SERPINA5/CSF2/ZP3/STAR/GDF7/SFRP2/SIX4/WT1/TCF23/ROR2/ADCYAP1/BMP4/VASH2/FGF8/DHH/AKR1C3/CITED1/PCYT1B/AMH/SPP1/TEX19/SERPINE2/WNT5A/LHB/DNAAF11/SULF1/FOXA…	82
BP	GO:0042310	vasoconstriction	26/2223	79/18862	6.06988e-07	1.42723e-05	1.09372e-05	ATP1A2/AGTR1/ADRA1A/CAV1/APLN/OXTR/KCNA5/BDKRB2/EDN2/HTR1D/ADRA1B/SLC8A1/KCNMB2/LEP/TRPM4/COMP/AVPR2/ACTA2/EDNRA/FGA/FGB/HTR2B/HTR2A/ADRA1D/FGG/ASIC2	26
BP	GO:0019725	cellular homeostasis	160/2223	937/18862	6.17606e-07	1.4467e-05	1.10864e-05	ABCG2/SCGN/ATP1A2/CNR1/ANK2/C7/ADCY5/ELANE/GALR1/CNGB1/CASQ2/PLCE1/CXCL12/KCNB1/ACKR2/JPH4/CCL14/PRDX6/ATP6V1G2/KCNK3/SLC25A23/ATP2B3/GRIK5/KCNMA1/ATP1B2/GRIN2A/AGTR1/ADRA1A/PLN/CFL2/RIC3/SLC30A8/JPH2/GNG3/NEDD4L/SOX4/EPHA5/GSTM2/PTH1R/TWNK/AKAP6/CALB2/SLC12A8/GRIN2D/SRI/SLC22A17/ATP2B2/NGFR/CAV1/GRIA1/TRPC7/JPH3/SLC8A3/PCK1/BDKRB1/CCL15/PRKAA2/OXTR/CYBRD1/TACR1/PDX1/CACNB2/SNCA/KCNA5/BDKRB2/ATP2…	160
BP	GO:1904064	positive regulation of cation transmembrane transport	38/2223	141/18862	6.31899e-07	1.47459e-05	1.13001e-05	PLP1/PIRT/ANK2/FXYD1/KCNMB1/RELN/RGS9/ATP1B2/JPH2/GSTM2/AKAP6/SRI/KCNA1/BDKRB1/HSPA2/CACNB2/SNCA/LRRC55/NOS1/DMD/CACNA2D1/NLGN3/STAC2/CASQ1/FLNA/TRPC1/FGF14/THY1/STAC/KCNJ11/ATP2A1/NTSR1/ARC/ACTN2/RGN/KCNE5/NPSR1/CACNG4	38
BP	GO:0009952	anterior/posterior pattern specification	49/2223	203/18862	6.36047e-07	1.47869e-05	1.13316e-05	SFRP1/PCSK5/WNT2/ZBTB16/OSR1/OTX1/WDR77/MSX1/PBX1/PLXNA2/GLI3/MEOX1/MESP2/LEF1/SHH/BHLHE40/MEOX2/AXIN2/BHLHE41/FEZF1/SOX17/FOXA2/TBX1/HOXD4/HES6/HOXD3/SFRP2/WT1/HES5/LRP5L/ROR2/BMP4/PCDH8/TDGF1P3/FGF8/HOXD8/WNT5A/RIPPLY1/HES7/HOXD10/HOXB8/ARC/EMX2/HOXA6/SIX2/HOXC13/EN1/DMRT2/ALDH1A2	49
BP	GO:0031099	regeneration	47/2223	192/18862	6.95345e-07	1.61049e-05	1.23416e-05	PTN/CXCL12/NEFL/CHL1/GAP43/SGCA/RGMA/CCND1/UGT1A1/CPT1A/RUNX1/IGF1/PDX1/JAM3/FGF10/CPQ/ATIC/SOX15/FKBP1B/ERBB4/GLI3/KLK6/SPAAR/MAP1B/ANGPT2/AXL/FLNA/KLK8/TGFBR3/TNR/BAAT/PTPRS/CCN3/OMG/THY1/APOD/RTN4RL2/SPP1/CPB2/RGN/HAMP/RTN4RL1/SOX2/NR0B2/ISL1/WNT7A/LGR6	47
BP	GO:0051128	regulation of cellular component organization	348/2223	2335/18862	7.19754e-07	1.66081e-05	1.27272e-05	LGI1/MYOC/PI16/FAM107A/NRXN1/SFRP1/STMN4/TMEFF2/ANGPTL7/NAP1L2/MUSK/SEMA3E/PDE2A/CNR1/STMN2/TUBB4A/PTN/NEGR1/SLC17A7/GPM6A/FRMPD4/ADGRB3/NTN1/AJUBA/SLITRK3/EPHA7/NLGN1/PLCE1/CXCL12/FHL1/NEFL/KIF1A/GPM6B/SYT4/SNAP91/TMOD1/GAP43/MYOCD/CNTN1/SLIT3/ASAP3/LMOD1/GRIK5/CHODL/ADIPOQ/RELN/ATP1B2/AGTR1/SNAP25/CFL2/CORO2B/EFHC2/SYNPO2/CUX2/SEMA3G/SLITRK2/SLC2A4/CRACD/SEMA3D/CALY/NTRK3/SYT9/SEMA6A/RGMA/NEDD4…	348
BP	GO:1905330	regulation of morphogenesis of an epithelium	22/2223	61/18862	7.53005e-07	1.72599e-05	1.32267e-05	SFRP1/WNT2/GDNF/FGF10/AR/FGF2/ADAMTS12/NTN4/LIF/SIX1/SHH/FGF7/WNT5B/SIX4/TACSTD2/BMP4/WNT5A/SULF1/EGF/SIX2/SOX8/PAX2	22
BP	GO:0048638	regulation of developmental growth	68/2223	319/18862	7.53586e-07	1.72599e-05	1.32267e-05	PI16/MUSK/SEMA3E/NTN1/EPHA7/CXCL12/SYT4/WNT2/ACACB/GHR/SEMA3G/SEMA3D/SEMA6A/NEDD4L/OLFM1/AKAP6/MEF2C/NPY1R/MAPT/ATP8A2/KCNK2/RND2/RUNX1/SOCS2/IGF1/MEIS1/GDF15/RGS2/MAP2/SPART/L1CAM/SOX15/AR/FGF2/PRKN/ERBB4/SIX1/SPTBN4/ZFPM2/SPAAR/MAP1B/SEMA4G/FGF13/LEP/FOXS1/TGFBR3/NPPC/SYT2/TNR/ZP3/RIMS2/PTPRS/SIX4/WT1/RIMS1/GAMT/BMP4/NGF/FGF8/SEMA3B/SPP1/WNT5A/HAMP/SYT1/DCC/SLC6A3/PRL/TBX5	68
BP	GO:0061458	reproductive system development	82/2223	408/18862	7.60873e-07	1.73625e-05	1.33053e-05	SFRP1/PTN/DMRTA1/STOX2/WNT2/MYOCD/SLIT3/PGR/CCND1/OSR1/MDFI/KIT/INHBA/EPAS1/PTX3/ADAMTS1/SLIT2/WDR77/HAND1/FGF10/SOX15/AR/ZNF568/STRA6/FOSL1/SNAI1/DCN/GLI3/FGF9/VDR/RSPO3/LIF/APELA/WNT7B/ZFPM2/PTPRN/STC2/LEF1/STC1/SHH/AXL/PDGFRA/MAPK3/FLNA/LEP/SERPINA5/CSF2/ZP3/STAR/GDF7/SFRP2/SIX4/WT1/TCF23/ROR2/ADCYAP1/BMP4/VASH2/FGF8/DHH/AKR1C3/CITED1/PCYT1B/AMH/SPP1/TEX19/SERPINE2/WNT5A/LHB/DNAAF11/SULF1/FOXA…	82
BP	GO:0010976	positive regulation of neuron projection development	40/2223	153/18862	7.6582e-07	1.74112e-05	1.33426e-05	CNR1/STMN2/PTN/NEGR1/CNTN1/RELN/ATP1B2/CUX2/NTRK3/ALK/ATP8A2/FEZ1/ROR1/MAGI2/ZDHHC15/PAK3/RGS2/PACSIN1/FKBP1B/SCN1B/ITPKA/FZD1/NDRG4/P3H1/CAMK2B/VLDLR/RET/ALKAL1/FLNA/NTRK2/PTK7/CAMK1D/EPHA3/ROR2/ADCYAP1/WNT5A/ANKRD1/DPYSL3/PLA2G3/TENM3	40
BP	GO:0035249	synaptic transmission	glutamatergic	28/2223	90/18862	8.34457e-07	1.88331e-05	1.44323e-05	NRXN1/ATP1A2/CNR1/SLC17A7/GRIK3/NLGN1/GRIK5/RELN/MEF2C/GRIK1/OXTR/PRKN/NLGN3/GRIK2/UCN/TSHZ3/CACNG8/TNR/GRID1/CNIH3/ROR2/ADCYAP1/GRM2/SERPINE2/HTR2A/GRIK4/SYT1/CACNG4	28
BP	GO:0061326	renal tubule development	28/2223	90/18862	8.34457e-07	1.88331e-05	1.44323e-05	OSR1/MEF2C/GDNF/POU3F3/FGF2/PBX1/GLI3/LIF/SIX1/WNT7B/SHH/KIF26B/COL4A1/WWTR1/SIX4/WT1/HES5/TACSTD2/BMP4/FAT4/FGF8/CITED1/IRX3/SIX2/SOX8/WNT6/PAX2/HOXD11	28
BP	GO:0050877	nervous system process	226/2223	1421/18862	8.98922e-07	2.02143e-05	1.54907e-05	FAM107A/NRXN1/TMEM100/ATP1A2/SCN7A/PHOX2B/SCN9A/BCHE/MUSK/CDH3/CNR1/PTN/SYT10/ADCY5/JAM2/ADGRB3/SCN11A/CNGB1/NPTX1/NLGN1/CXCL12/CNGA3/NEFL/GABRG2/VIP/SFRP5/TACR2/IGSF11/PTPRZ1/GRIK5/RELN/RGS9/GRIN2A/PTCHD1/SNAP25/ADRA1A/CELF4/CUX2/SLC2A4/CNNM4/NDN/REEP2/NLGN4X/THRB/SORCS3/SCN3A/CLDN5/HTR3A/MPP2/PHF24/MEF2C/GRIN2D/CHRNA3/ATP2B2/KIT/LHFPL4/NPY1R/SCN3B/TMEM108/GRIA1/SEZ6/KCNA1/GABRD/MAPT/ATP8A2/JPH3…	226
BP	GO:0061333	renal tubule morphogenesis	24/2223	71/18862	9.4151e-07	2.10953e-05	1.61658e-05	OSR1/MEF2C/GDNF/FGF2/PBX1/GLI3/SIX1/SHH/KIF26B/COL4A1/SIX4/WT1/HES5/TACSTD2/BMP4/FAT4/FGF8/CITED1/IRX3/SIX2/SOX8/WNT6/PAX2/HOXD11	24
BP	GO:0099003	vesicle-mediated transport in synapse	47/2223	194/18862	9.55148e-07	2.13236e-05	1.63408e-05	CNR1/RIMS4/SLC17A7/NLGN1/SNAP91/GRIK5/SYP/SNAP25/ADRA1A/SLC2A4/CALY/SYT9/SNCG/NLGN4X/VAMP2/TRIM9/SH3GL2/CACNB2/SNCA/SYN2/SYT5/PACSIN1/STXBP5L/NLGN3/SNCB/STON1/RAB3B/SYT11/SYT6/ITGB3/AMPH/SYT2/SV2A/RIMS2/FGF14/CPLX2/STX19/RIMS1/SNPH/HTR2A/SYT8/SYT12/ARC/GRIP1/SYT1/PCLO/WNT7A	47
BP	GO:0035296	regulation of tube diameter	35/2223	127/18862	9.77966e-07	2.16765e-05	1.66112e-05	ATP1A2/KCNMA1/AGTR1/ADRA1A/NPR1/ADRB3/CAV1/APLN/OXTR/KCNA5/BDKRB2/RGS2/NOS1/EDN2/HTR1D/ADRA1B/SLC8A1/PRKG1/KCNMB2/LEP/P2RY2/TRPM4/COMP/KNG1/AVPR2/ACTA2/EDNRA/FGA/FGB/HTR2B/GUCY1A1/HTR2A/ADRA1D/FGG/ASIC2	35
BP	GO:0097746	blood vessel diameter maintenance	35/2223	127/18862	9.77966e-07	2.16765e-05	1.66112e-05	ATP1A2/KCNMA1/AGTR1/ADRA1A/NPR1/ADRB3/CAV1/APLN/OXTR/KCNA5/BDKRB2/RGS2/NOS1/EDN2/HTR1D/ADRA1B/SLC8A1/PRKG1/KCNMB2/LEP/P2RY2/TRPM4/COMP/KNG1/AVPR2/ACTA2/EDNRA/FGA/FGB/HTR2B/GUCY1A1/HTR2A/ADRA1D/FGG/ASIC2	35
BP	GO:0048871	multicellular organismal homeostasis	98/2223	516/18862	1.0164e-06	2.2448e-05	1.72024e-05	GCNT2/PHOX2B/CDH3/CNR1/PDK4/ADCY5/JAM2/SLC22A5/CNGB1/TP53INP2/NOVA1/FABP4/CPT2/ADIPOQ/ACACB/ATP1B2/CRACD/ADCY9/NDN/CLDN5/ALK/PTH1R/PPARGC1B/ZBTB7B/ADRB3/CAV1/CIDEA/SH3GL2/APLN/PRKAA2/TUB/OXTR/EPAS1/JAM3/ADCY2/DMD/EDN2/GRHL3/CDH23/PASK/TNS2/SFTPD/S1PR1/ACADL/ANGPT1/CST4/SLC11A2/HOMER2/MAP2K6/ITGB3/LEP/TJP3/IL20RA/MFAP2/PLCL1/TNFRSF11A/CYP4F12/KRT16/LAMA2/AVPR2/AKT3/AQP1/IL18/WWTR1/DCSTAMP/TF/ZNF42…	98
BP	GO:0042445	hormone metabolic process	51/2223	218/18862	1.04354e-06	2.29653e-05	1.75989e-05	PCSK2/ADH1B/CHST9/PCSK5/RETSAT/SULT1A1/GHR/UGT1A1/GCNT4/SULT1B1/AKR1C2/CHST8/LRAT/CYP11A1/CPQ/TPO/HSD17B6/PCSK6/ADH6/SLCO1C1/CRABP1/KLK6/CACNA1H/STC2/CLCN2/CORIN/SHH/AKR1C1/PDGFRA/LEP/TTR/CYP2S1/PCSK1N/BACE2/STAR/RDH16/CES1/DIO2/NGF/CYP46A1/CYP27C1/CYP1B1/AKR1C3/SPP1/LHB/FOXA1/MME/CYP19A1/CYP26A1/ALDH1A2/REN	51
BP	GO:0001823	mesonephros development	28/2223	91/18862	1.07094e-06	2.34847e-05	1.79969e-05	SFRP1/ZBTB16/OSR1/GDNF/SLIT2/FGF10/FGF2/PBX1/GLI3/SIX1/RET/SHH/KIF26B/BMPER/SIX4/WT1/ARG2/TACSTD2/BMP4/FAT4/FGF8/CITED1/SIX2/SOX8/WNT6/PAX2/HOXD11/REN	28
BP	GO:0035150	regulation of tube size	35/2223	128/18862	1.19517e-06	2.61164e-05	2.00136e-05	ATP1A2/KCNMA1/AGTR1/ADRA1A/NPR1/ADRB3/CAV1/APLN/OXTR/KCNA5/BDKRB2/RGS2/NOS1/EDN2/HTR1D/ADRA1B/SLC8A1/PRKG1/KCNMB2/LEP/P2RY2/TRPM4/COMP/KNG1/AVPR2/ACTA2/EDNRA/FGA/FGB/HTR2B/GUCY1A1/HTR2A/ADRA1D/FGG/ASIC2	35
BP	GO:0060284	regulation of cell development	93/2223	485/18862	1.2453e-06	2.709e-05	2.07597e-05	MYOC/SEMA3E/PTN/NTN1/EPHA7/CXCL12/NEFL/RNF112/WNT2/PTPRZ1/CHODL/DAAM2/ADIPOQ/RELN/CUX2/SEMA3G/SEMA3D/SEMA6A/HDAC9/THRB/CLDN5/NGFR/KIT/PDE3A/MAPT/RECK/MAP6/LIMS2/RND2/IGF1/GPR37L1/ILK/PAK3/SLIT2/MAP2/SPART/L1CAM/CX3CR1/SPRY4/PLXNA2/GLI3/LIF/ITPKA/FBLN1/CAMK2B/FERMT2/TRPC6/MAP1B/SEMA4G/RET/SHH/BHLHE40/FGF13/AXIN2/FLNA/BHLHE41/NPPC/PAEP/NTRK2/CCL11/FEZF1/TNR/STAR/HES6/PTPRS/HES5/OMG/TACSTD2/ADCYAP1/…	93
BP	GO:0007613	memory	31/2223	107/18862	1.24849e-06	2.709e-05	2.07597e-05	MUSK/CNR1/PTN/GRIN2A/PTCHD1/CUX2/SLC2A4/SORCS3/GRIA1/MAPT/JPH3/SLC8A3/KCNK2/OXTR/NPAS4/CX3CR1/ASIC1/VLDLR/SLC8A2/SYT11/FGF13/KLK8/MAP1A/LRRN4/CHRNB2/NGF/SLC6A1/HTR2A/TAC1/ARC/SLC24A2	31
BP	GO:0008284	positive regulation of cell population proliferation	159/2223	941/18862	1.28357e-06	2.77538e-05	2.12684e-05	GCNT2/VEGFD/SFRP1/LIFR/CNTFR/CDH3/ESM1/PTN/ELANE/NTN1/MAB21L1/CXCL12/RBPMS2/VIP/CCL14/WNT2/MYOCD/AGTR1/SCG2/NTRK3/CDC25B/CCND1/SOX4/MAB21L2/CBX8/OSR1/CLDN5/PTH1R/MEF2C/NGFR/KIT/AKR1C2/GDNF/TIMP1/POU3F3/APLN/ST8SIA1/IGF1/MEIS1/GPR37L1/PDX1/TEK/ADAMTS1/KCNA5/WDR77/TSPYL5/PID1/DDR2/MAPK15/FGF10/EDN2/SOX15/MEGF10/AR/ZNF304/TNFSF12/FGF2/ERBB4/DBF4B/CX3CR1/VIPR1/MEIS2/FOSL1/PBX1/GLI3/FGF9/SMPD3/S1PR1/I…	159
BP	GO:0060401	cytosolic calcium ion transport	43/2223	173/18862	1.31897e-06	2.84198e-05	2.17788e-05	ATP1A2/ANK2/CASQ2/JPH4/SLC25A23/ATP2B3/RGS9/GRIN2A/ADRA1A/PLN/JPH2/GSTM2/AKAP6/GRIN2D/SRI/CAV1/JPH3/SLC8A3/BDKRB1/SNCA/ATP2B4/CCL21/NOS1/ITPR1/DMD/JPH1/FKBP1B/MICU3/CACNA2D1/FGF2/SLC8A1/MCOLN2/CASQ1/SLC8A2/HRC/TRPC1/THY1/HTR2B/TRPV4/HTR2A/NTSR1/NPSR1/SLC24A2	43
BP	GO:0001656	metanephros development	26/2223	82/18862	1.36123e-06	2.92286e-05	2.23986e-05	ADIPOQ/OSR1/GDNF/POU3F3/FGF10/GLI3/LIF/SIX1/WNT7B/RET/SHH/KIF26B/PDGFRA/SOX17/WWTR1/SIX4/WT1/HES5/BMP4/FAT4/FGF8/CITED1/IRX3/SIX2/SOX8/PAX2	26
BP	GO:0017158	regulation of calcium ion-dependent exocytosis	17/2223	41/18862	1.42725e-06	3.05401e-05	2.34036e-05	SYT10/KCNB1/SYT4/SYT9/TRIM9/SYT5/CACNA1H/CDK5R2/SYT11/SYT6/SYT15/SYT2/ZP3/SYT8/SYT12/SYT1/CACNA1I	17
BP	GO:0032940	secretion by cell	213/2223	1334/18862	1.43422e-06	3.05835e-05	2.34368e-05	CLEC3B/NRXN1/VEGFD/SFRP1/CHAT/MYOM1/CNR1/RIMS4/SLC17A7/SYT10/SLC5A7/ADCY5/ELANE/GALR1/STBD1/PCSK5/NLGN1/CXCL12/KCNB1/SCG3/VIP/SYT4/TACR2/FUCA1/PRDX6/GRIK5/ADIPOQ/SYP/AGTR1/SNAP25/ADRA1A/SCG2/SLC30A8/SELENOP/SYT9/SYNGR1/SOX4/ARL4D/F13A1/SNCG/EPHA5/RPH3A/VAMP2/TRIM9/MAOB/MEF2C/SLC18A3/CHRNA3/SRI/RAB3C/KIT/CLU/CEACAM1/S100A11/INHBA/GDNF/TIMP1/UCN3/CPT1A/RAB9B/APLN/OXTR/IGF1/PTX3/PDX1/CACNB2/SNCA/RHB…	213
BP	GO:0071542	dopaminergic neuron differentiation	16/2223	37/18862	1.48021e-06	3.14558e-05	2.41054e-05	VEGFD/SFRP1/PHOX2B/RSPO2/PHOX2A/WNT2/FZD1/SHH/FOXA2/SFRP2/FGF8/WNT5A/FOXA1/LMX1B/DMRTA2/EN1	16
BP	GO:0006869	lipid transport	89/2223	461/18862	1.56544e-06	3.3153e-05	2.54059e-05	ABCA8/ATP1A2/XKR4/SLC17A7/GALR1/ABCA9/SLC27A6/ABCA6/FABP4/CPT2/ADIPOQ/ACACB/AGTR1/SNAP25/LIPC/VAMP2/CLU/CAV1/CEACAM1/INHBA/OSBPL1A/ATP8A2/LRRC8E/LRAT/CPT1A/PRKAA2/TNFAIP8L3/TMEM30B/SLC10A4/BDKRB2/ANO3/SPX/PLA2G2C/PLA2G5/STRA6/PRKN/SLCO1C1/FABP6/VLDLR/CYP8B1/ATP8B2/SHH/AKR1C1/ABCB1/MAP2K6/ITGB3/LEP/NTRK2/TNFRSF11A/SERPINA5/CPTP/STAR/ABCA1/SPNS2/SFTPA1/SPNS3/GULP1/CES1/RIMS1/SLC10A1/SLCO1B3/SLC1A2/…	89
BP	GO:0060402	calcium ion transport into cytosol	39/2223	152/18862	1.73892e-06	3.65176e-05	2.79843e-05	ATP1A2/ANK2/CASQ2/JPH4/GRIN2A/ADRA1A/PLN/JPH2/GSTM2/AKAP6/GRIN2D/SRI/CAV1/JPH3/SLC8A3/BDKRB1/SNCA/ATP2B4/CCL21/NOS1/ITPR1/DMD/JPH1/FKBP1B/CACNA2D1/FGF2/SLC8A1/MCOLN2/CASQ1/SLC8A2/HRC/TRPC1/THY1/HTR2B/TRPV4/HTR2A/NTSR1/NPSR1/SLC24A2	39
BP	GO:0051591	response to cAMP	28/2223	93/18862	1.73898e-06	3.65176e-05	2.79843e-05	PDE2A/CNGA3/ADIPOQ/AKAP6/PPARGC1B/SLC8A3/PCK1/TEK/CDO1/HCN4/PENK/FOSL1/SLC8A1/NOX4/PTPRN/PER1/STC1/COL1A1/DUSP1/AQP1/STAR/WT1/CITED1/SPARC/FOSB/AGXT/SLC6A3/REN	28
BP	GO:0007178	transmembrane receptor protein serine/threonine kinase signaling pathway	73/2223	358/18862	1.74203e-06	3.65176e-05	2.79843e-05	GCNT2/BMP3/SFRP1/TMEM100/GREM2/CDKN2B/RBPMS2/CILP/SFRP5/CHRDL1/MYOCD/RGMA/CLDN5/CAV1/CIDEA/INHBA/GDF15/MAGI2/SPART/FGF10/CGN/MSX1/DAND5/SMPD3/PCSK6/NEO1/FERMT2/LEF1/PEG10/SHH/DSG4/FERMT1/TGFB1I1/VEPH1/MAPK3/RNF165/TGFBR3/COMP/GDF6/DACT2/PMEPA1/GDF7/WWTR1/SFRP2/TF/BMPER/CCN3/ZNF423/HES5/ATOH8/ROR2/BMP4/TDGF1P3/SPRED3/SLC39A5/CITED1/DLX1/AMH/WNT5A/ELAPOR2/HSPA1A/SULF1/INHBB/FSTL3/COL1A2/ADAMTSL2/GD…	73
BP	GO:1901019	regulation of calcium ion transmembrane transporter activity	26/2223	83/18862	1.76169e-06	3.65926e-05	2.80418e-05	ATP1A2/ANK2/CASQ2/JPH4/PLN/JPH2/GSTM2/AKAP6/SRI/JPH3/HSPA2/CACNB2/NOS1/DMD/JPH1/FKBP1B/CACNA2D1/STAC2/CASQ1/HRC/FGF14/REM1/STAC/ATP2A1/RGN/SLN	26
BP	GO:0001708	cell fate specification	27/2223	88/18862	1.76335e-06	3.65926e-05	2.80418e-05	EYA2/MYT1L/AR/FGF2/GLI3/SIX1/TBX10/SHH/TBX15/SOX17/FOXA2/TBX1/SFRP2/DMRT3/DHH/GSC/WNT5A/HOXD10/FOXA1/SOX2/DMRTA2/SIX2/TBX5/TBX4/PAX2/SOX1/ISL1	27
BP	GO:0072080	nephron tubule development	27/2223	88/18862	1.76335e-06	3.65926e-05	2.80418e-05	OSR1/MEF2C/GDNF/POU3F3/FGF2/PBX1/GLI3/LIF/SIX1/WNT7B/SHH/KIF26B/WWTR1/SIX4/WT1/HES5/TACSTD2/BMP4/FAT4/FGF8/CITED1/IRX3/SIX2/SOX8/WNT6/PAX2/HOXD11	27
BP	GO:0060314	regulation of ryanodine-sensitive calcium-release channel activity	13/2223	26/18862	1.91826e-06	3.96739e-05	3.04031e-05	CASQ2/JPH4/PLN/JPH2/GSTM2/AKAP6/SRI/JPH3/NOS1/DMD/JPH1/FKBP1B/HRC	13
BP	GO:0060348	bone development	46/2223	193/18862	2.01207e-06	4.14756e-05	3.17837e-05	MYOC/MEF2C/KIT/PAPPA2/IGF1/MEIS1/TEK/MSX1/GLI3/SMPD3/TAL1/P3H1/CCN4/BGN/SERPINH1/STC1/MMP13/COL1A1/AXIN2/LEP/NPPC/LRRC17/COMP/PLS3/FGF18/SP5/SPNS2/COL27A1/SFRP2/LRP5L/EPYC/BMP4/FAT4/FGF8/TRPV4/PITX2/LTF/TWIST1/RANBP3L/SULF1/RFLNA/TNFSF11/SIGLEC15/RGN/SFRP4/DLX5	46
BP	GO:0001755	neural crest cell migration	20/2223	55/18862	2.05041e-06	4.21254e-05	3.22817e-05	PHOX2B/SEMA3E/HAND2/SEMA3G/SEMA3D/SEMA6A/GDNF/ERBB4/RADIL/SEMA4G/RET/SHH/TBX1/BMP4/SEMA3B/HTR2B/PITX2/TWIST1/SOX8/ISL1	20
BP	GO:0072088	nephron epithelium morphogenesis	23/2223	69/18862	2.07996e-06	4.25911e-05	3.26385e-05	OSR1/GDNF/FGF2/PBX1/GLI3/LIF/SIX1/SHH/KIF26B/SIX4/WT1/HES5/TACSTD2/BMP4/FAT4/FGF8/CITED1/IRX3/SIX2/SOX8/WNT6/PAX2/HOXD11	23
BP	GO:0031644	regulation of nervous system process	36/2223	137/18862	2.35736e-06	4.81119e-05	3.68693e-05	NRXN1/TMEM100/JAM2/SCN11A/NPTX1/NLGN1/VIP/IGSF11/RELN/CELF4/CUX2/NLGN4X/GRIN2D/TMEM108/SLC8A3/DLGAP2/SPX/NLGN3/TMEM25/SLC8A2/SHISA9/KLK8/TNR/RIMS2/DLGAP1/CCN3/RIMS1/HCRT/NPTXR/CARTPT/WASF3/NTSR1/SHISA6/NMU/WNT7A/CACNG4	36
BP	GO:0042471	ear morphogenesis	31/2223	110/18862	2.38814e-06	4.85797e-05	3.72278e-05	NTN1/OSR1/ATP8A2/OTX1/FGF10/GRHL3/COL11A1/MSX1/SLC44A4/MYO3A/SIX1/CTHRC1/TMIE/MAPK3/PTK7/NKX3-2/SOBP/TBX1/SIX4/ROR2/FGF8/KCNQ4/GSC/WNT5A/TWIST1/USH1G/DLX6/SIX2/PAX2/GJB6/DLX5	31
BP	GO:0098657	import into cell	52/2223	230/18862	2.44158e-06	4.9504e-05	3.79361e-05	ATP1A2/SLC36A1/CNGA3/GPM6B/ATP1B2/SLC6A6/SNAP25/CALY/SLC12A8/GDNF/SLC8A3/KCNJ14/NEURL1B/SNCA/ATP2B4/RGS2/SLC9A3/NOS1/MAPK15/SPX/CACNA2D1/PRKN/SLC22A4/HCN4/SLC8A1/SLC6A2/RAB3B/SLC11A2/SLC8A2/ITGB3/CACNG8/TRPM4/SLC7A2/KCNJ12/ATP1A3/KCNJ5/SLC1A2/TSPO2/SLC6A20/KCNJ9/SLC39A5/SLC5A2/SLC6A1/TRPV4/LTF/KCNJ11/NTSR1/ARC/SLC6A3/SLC22A2/SLC24A2/CACNG4	52
BP	GO:0099504	synaptic vesicle cycle	43/2223	177/18862	2.51925e-06	5.0912e-05	3.90151e-05	CNR1/RIMS4/SLC17A7/NLGN1/SNAP91/GRIK5/SYP/SNAP25/ADRA1A/SLC2A4/SYT9/SNCG/NLGN4X/VAMP2/TRIM9/SH3GL2/CACNB2/SNCA/SYN2/SYT5/PACSIN1/STXBP5L/NLGN3/SNCB/STON1/RAB3B/SYT11/SYT6/AMPH/SYT2/SV2A/RIMS2/FGF14/CPLX2/STX19/RIMS1/SNPH/HTR2A/SYT8/SYT12/SYT1/PCLO/WNT7A	43
BP	GO:0099565	chemical synaptic transmission	postsynaptic	30/2223	105/18862	2.53218e-06	5.10065e-05	3.90875e-05	NRXN1/NLGN1/IGSF11/GRIK5/RELN/GRIN2A/CELF4/CUX2/NLGN4X/MPP2/MEF2C/GRIN2D/CHRNA3/TMEM108/SEZ6/SLC8A3/NPAS4/NLGN3/INSYN1/TMEM25/GRIK2/SLC8A2/CHRNB4/RIMS2/CHRNB2/RIMS1/HCRT/NTSR1/CHRND/WNT7A	30
BP	GO:0048754	branching morphogenesis of an epithelial tube	37/2223	143/18862	2.5594e-06	5.13875e-05	3.93795e-05	RSPO2/SEMA3E/LAMA1/WNT2/PGR/HHIP/GDNF/SLIT2/FGF10/AR/FGF2/PBX1/GLI3/SIX1/LEF1/SHH/COL4A1/CCL11/GDF7/SFRP2/SIX4/WT1/EDNRA/LRP5L/TACSTD2/BMP4/FAT4/FGF8/CITED1/WNT5A/FOXA1/EGF/SIX2/SOX8/WNT6/PAX2/HOXD11	37
BP	GO:0034764	positive regulation of transmembrane transport	48/2223	207/18862	2.78798e-06	5.56156e-05	4.26196e-05	PLP1/PIRT/ANK2/FXYD1/KCNMB1/ADIPOQ/RELN/RGS9/ATP1B2/JPH2/OPN3/GSTM2/HTR3A/AKAP6/SRI/KCNA1/CLIP3/BDKRB1/HSPA2/IGF1/CACNB2/SNCA/LRRC55/NOS1/DMD/CACNA2D1/NLGN3/SORBS1/STAC2/CASQ1/TRPC6/ABCB1/FLNA/TRPC1/FGF14/THY1/STAC/KLF15/KCNJ11/ATP2A1/TERT/NTSR1/ARC/ACTN2/RGN/KCNE5/NPSR1/CACNG4	48
BP	GO:0034767	positive regulation of ion transmembrane transport	48/2223	207/18862	2.78798e-06	5.56156e-05	4.26196e-05	PLP1/PIRT/ANK2/FXYD1/KCNMB1/ADIPOQ/RELN/RGS9/ATP1B2/JPH2/OPN3/GSTM2/HTR3A/AKAP6/SRI/KCNA1/CLIP3/BDKRB1/HSPA2/IGF1/CACNB2/SNCA/LRRC55/NOS1/DMD/CACNA2D1/NLGN3/SORBS1/STAC2/CASQ1/TRPC6/ABCB1/FLNA/TRPC1/FGF14/THY1/STAC/KLF15/KCNJ11/ATP2A1/TERT/NTSR1/ARC/ACTN2/RGN/KCNE5/NPSR1/CACNG4	48
BP	GO:0060560	developmental growth involved in morphogenesis	51/2223	225/18862	2.80838e-06	5.58425e-05	4.27935e-05	SFRP1/SEMA3E/NTN1/EPHA7/DCLK1/CXCL12/SYT4/SLIT3/SEMA3G/SEMA3D/SEMA6A/NEDD4L/NDN/OLFM1/TMEM108/SH3GL2/MAPT/RND2/MAGI2/SLIT2/MAP2/SPART/L1CAM/FGF10/PRKN/NLGN3/S1PR1/SIX1/WNT7B/MAP1B/SEMA4G/SHH/KIF26B/FGF13/CCL11/SYT2/TNR/PTK7/RIMS2/SFRP2/PTPRS/SIX4/RIMS1/BMP4/NGF/SEMA3B/SPP1/WNT5A/SYT1/DCC/EMX1	51
BP	GO:0007626	locomotory behavior	40/2223	161/18862	3.07888e-06	6.1025e-05	4.67649e-05	ATP1A2/ASTN1/GNAO1/NEGR1/ADCY5/NOVA1/CXCL12/TMOD1/LGI4/SNAP25/SNCG/ALK/GRIN2D/CHRNA3/NPY1R/CEND1/GDNF/SEZ6/MEIS1/GPR88/PREX2/CDH23/PRKN/PENK/PDE1B/TAL1/SPTBN4/GAD1/DMBX1/TNR/FOXA2/SOBP/CHRNB2/DMRT3/HOXD10/HOXB8/NTSR1/SLC6A3/KCND2/EN1	40
BP	GO:0072009	nephron epithelium development	30/2223	106/18862	3.13764e-06	6.19909e-05	4.75051e-05	ADIPOQ/OSR1/MEF2C/GDNF/POU3F3/MAGI2/FGF2/PBX1/GLI3/LIF/SIX1/WNT7B/SHH/KIF26B/WWTR1/SIX4/WT1/HES5/TACSTD2/BMP4/KLF15/FAT4/FGF8/CITED1/IRX3/SIX2/SOX8/WNT6/PAX2/HOXD11	30
BP	GO:0048645	animal organ formation	21/2223	61/18862	3.18596e-06	6.26465e-05	4.80076e-05	HAND2/WNT2/MEF2C/GDNF/FGF10/AR/GLI3/SIX1/SHH/AXIN2/MAPK3/SOX17/NKX3-2/WT1/BMP4/FGF8/WNT5A/SULF1/TBX5/PAX2/ISL1	21
BP	GO:0043583	ear development	47/2223	202/18862	3.19108e-06	6.26465e-05	4.80076e-05	PHOX2B/NTN1/KCNK3/OSR1/ATP8A2/OTX1/KCNK2/ROR1/MAF/FGF10/GRHL3/CDH23/STRA6/COL11A1/MSX1/GLI3/SLC44A4/MYO3A/SIX1/CTHRC1/SHH/TMIE/MAPK3/PTK7/NKX3-2/SOBP/TBX1/BMPER/SIX4/GABRB2/HES5/ROR2/BMP4/FAT4/FGF8/KCNQ4/SPARC/GSC/WNT5A/TWIST1/USH1G/SOX2/DLX6/SIX2/PAX2/GJB6/DLX5	47
BP	GO:0030048	actin filament-based movement	38/2223	150/18862	3.26773e-06	6.39482e-05	4.9005e-05	ATP1A2/ANK2/SCN2B/CTNNA3/SCN4B/TMOD1/GPD1L/PLN/NEDD4L/SRI/CAV1/SCN3B/DES/CACNB2/KCNA5/TPM1/DMD/MYO1A/CACNA2D1/SCN1B/HCN4/MYO1D/TPM2/STC1/FGF13/FLNA/MYBPC2/TRPM4/PDPN/MYL3/KCNJ5/WIPF3/ATP2A1/ACTN2/KCNE5/MYH4/TNNT1/TNNC1	38
BP	GO:0061138	morphogenesis of a branching epithelium	42/2223	173/18862	3.34044e-06	6.5165e-05	4.99375e-05	SFRP1/RSPO2/SEMA3E/LAMA1/WNT2/PGR/HHIP/GDNF/SLIT2/FGF10/AR/FGF2/PBX1/GLI3/NTN4/RSPO3/SIX1/LEF1/SHH/COL4A1/FGF7/CCL11/GDF7/SFRP2/SIX4/WT1/EDNRA/LRP5L/TACSTD2/BMP4/FAT4/FGF8/CITED1/WNT5A/SULF1/FOXA1/EGF/SIX2/SOX8/WNT6/PAX2/HOXD11	42
BP	GO:0051703	biological process involved in intraspecies interaction between organisms	19/2223	52/18862	3.38471e-06	6.58209e-05	5.04401e-05	NRXN1/PTCHD1/NLGN4X/GNG8/OXTR/NPAS4/CX3CR1/NLGN3/GAD1/UCN/TBX1/GRID1/CHRNB2/NRXN2/LTF/GRP/NRXN3/EN1/GRPR	19
BP	GO:0019932	second-messenger-mediated signaling	64/2223	307/18862	3.46605e-06	6.71915e-05	5.14904e-05	TMEM100/ATP1A2/PDE2A/ANK2/CASQ2/PLCE1/PDE7B/RCAN2/ACKR2/GRIN2A/AGTR1/PLN/EPHA5/NPR1/GSTM2/AKAP6/GRIN2D/RCAN1/PDE3A/MAPT/GNAI1/CAP2/IGF1/PDX1/ATP2B4/RGS2/NOS1/ITPR1/ADCY2/DMD/EDN2/FKBP1B/DEFB1/CX3CR1/SLC8A1/PRKG1/BST1/IRAG1/CASQ1/UCN/OR51E2/SLC8A2/HOMER2/TRPM4/NPPC/NMUR1/PTGFR/CXCL8/PDZD3/HRC/AQP1/RIMS2/RUNDC3A/ADCYAP1/SELP/VCAM1/HTR2B/GUCY1A1/TNFSF11/TRPM5/RGN/CCL20/PCLO/TCP11	64
BP	GO:1901890	positive regulation of cell junction assembly	28/2223	96/18862	3.47865e-06	6.7225e-05	5.15161e-05	MYOC/NRXN1/SFRP1/ADGRB3/SLITRK3/NLGN1/CUX2/SLITRK2/CLDN5/CAV1/OXTR/TEK/NLGN3/FERMT2/SLITRK5/LRRN3/ADGRL2/FLRT2/NTRK2/SRPX2/ADGRB1/EPHB3/THY1/LRRTM2/CLSTN2/IL17A/ASIC2/WNT7A	28
BP	GO:0044070	regulation of anion transport	144/2223	850/18862	3.55301e-06	6.8448e-05	5.24533e-05	ABCA8/SFRP1/ATP1A2/MYOM1/CNR1/SYT10/ADCY5/GALR1/CXCL12/KCNB1/GPM6B/VIP/SYT4/TACR2/ADIPOQ/AGTR1/SNAP25/SLC30A8/SYT9/OPN3/SOX4/SNCG/EPHA5/VAMP2/MAOB/CHRNA3/SRI/CAV1/GDNF/UCN3/CLIP3/ATP8A2/LRAT/CPT1A/APLN/OXTR/IGF1/PDX1/TMEM30B/SNCA/RHBDF2/KCNA5/SYT5/RGS2/APBB1/GPR27/NOS1/ITPR1/SH3TC2/PID1/FKBP1B/STXBP5L/CACNA1A/PASK/PRKN/SORBS1/PDCD5/TENM1/GLI3/ROS1/PRR5L/RAB3B/P3H1/ANGPT1/PKIG/C1QTNF3/CYP8B1/STC1/…	144
BP	GO:0032411	positive regulation of transporter activity	31/2223	112/18862	3.61554e-06	6.93751e-05	5.31638e-05	PIRT/ANK2/ADIPOQ/RELN/RGS9/ATP1B2/JPH2/GSTM2/HTR3A/AKAP6/KCNA1/HSPA2/CACNB2/LRRC55/DMD/CACNA2D1/NLGN3/STAC2/CASQ1/SGK2/TRPC6/ABCB1/FGF14/STAC/KCNJ11/ATP2A1/NTSR1/ARC/ACTN2/RGN/CACNG4	31
BP	GO:0072028	nephron morphogenesis	23/2223	71/18862	3.62357e-06	6.93751e-05	5.31638e-05	OSR1/GDNF/FGF2/PBX1/GLI3/LIF/SIX1/SHH/KIF26B/SIX4/WT1/HES5/TACSTD2/BMP4/FAT4/FGF8/CITED1/IRX3/SIX2/SOX8/WNT6/PAX2/HOXD11	23
BP	GO:0050679	positive regulation of epithelial cell proliferation	47/2223	203/18862	3.68508e-06	7.0335e-05	5.38994e-05	VEGFD/SFRP1/CDH3/PTN/CXCL12/VIP/WNT2/AGTR1/SCG2/CCND1/OSR1/APLN/IGF1/TEK/FGF10/AR/ZNF304/TNFSF12/FGF2/FGF9/APELA/THBS4/PTPRN/SHH/ITGB3/FGF7/FGFR1/CCL11/AKT3/TBX1/FGFBP1/BMP4/JCAD/VASH2/NOD2/PGF/HTR2B/WNT5A/TWIST1/EGF/ZBED9/DLX6/ODAM/CCL26/PAX2/DLX5/WNT7A	47
BP	GO:0042476	odontogenesis	33/2223	123/18862	3.75322e-06	7.14151e-05	5.47271e-05	RSPO2/GNAO1/HAND2/CNNM4/OSR1/NGFR/INHBA/HAND1/FGF10/MSX1/GLI3/SMPD3/LEF1/SHH/COL1A1/PDGFRA/AXIN2/SERPINE1/AQP1/TBX1/BMP4/AQP6/FGF8/DMRT3/DLX1/PITX2/TWIST1/TNFSF11/COL1A2/ODAM/TNFRSF11B/KLK5/WNT6	33
BP	GO:0060538	skeletal muscle organ development	39/2223	157/18862	4.08529e-06	7.74953e-05	5.93865e-05	PHOX2B/CNTFR/MYOM1/ASB2/MYOCD/HLF/CFL2/DNER/BVES/HDAC9/POPDC2/MEF2C/SVIL/CAV1/RBM24/KCNAB1/SMYD1/MYORG/MEGF10/STRA6/DCN/SIX1/CASQ1/SHH/MEOX2/TBX1/MYL3/SIX4/WT1/ANKRD33/POPDC3/TWIST1/HOXD10/ANKRD1/NUPR1/CHRND/DMRTA2/FOXL2/SOX8	39
BP	GO:0010459	negative regulation of heart rate	2223-08-01	11/18862	4.36499e-06	8.25477e-05	6.32582e-05	ADRA1A/PLN/SRI/SPX/FKBP1B/SPTBN4/RNLS/TAC1	8
BP	GO:0002009	morphogenesis of an epithelium	98/2223	533/18862	4.41538e-06	8.3246e-05	6.37934e-05	SFRP1/TMEFF2/RSPO2/SEMA3E/NTN1/AJUBA/EPHA7/HAND2/LAMA1/WNT2/PGR/SOX4/OSR1/SALL4/MEF2C/NGFR/HHIP/CEACAM1/GDNF/ROR1/MAGI2/PDX1/SLIT2/PRICKLE2/HAND1/FGF10/GRHL3/AR/FGF2/ADAMTS12/CELSR3/SNAI1/PBX1/GLI3/NTN4/RSPO3/LIF/SIX1/WNT7B/CTHRC1/FZD1/NDRG4/FERMT2/LEF1/RET/SHH/KRT17/KIF26B/FERMT1/TGFB1I1/FLNA/COL4A1/FGF7/CCL11/KRT16/SOX17/PHLDB2/PTK7/GPC6/GDF7/PDPN/SFRP2/WNT5B/SIX4/WT1/EDNRA/KRT6A/HES5/ANKRD6/LR…	98
BP	GO:0072078	nephron tubule morphogenesis	22/2223	67/18862	4.56633e-06	8.58303e-05	6.57738e-05	OSR1/GDNF/FGF2/PBX1/GLI3/SIX1/SHH/KIF26B/SIX4/WT1/HES5/TACSTD2/BMP4/FAT4/FGF8/CITED1/IRX3/SIX2/SOX8/WNT6/PAX2/HOXD11	22
BP	GO:0030072	peptide hormone secretion	54/2223	247/18862	4.59498e-06	8.61072e-05	6.5986e-05	SFRP1/CNR1/ADCY5/KCNB1/VIP/TACR2/SNAP25/SLC30A8/SYT9/SOX4/EPHA5/SRI/UCN3/CPT1A/APLN/PDX1/KCNA5/GPR27/ITPR1/FKBP1B/STXBP5L/CACNA1A/PASK/PRKN/SMPD3/PTPRN/UCN/GPLD1/LEP/TRPM4/NNAT/FOXA2/GCK/RIMS2/KCNS3/CCN3/LRP5L/FAM3D/ADCYAP1/FGA/FGB/CARTPT/KCNJ11/RASL10B/TNFSF11/INHBB/GRP/NMU/PCLO/FGG/NR0B2/FAM3B/IL1B/ISL1	54
BP	GO:0002028	regulation of sodium ion transport	26/2223	87/18862	4.69027e-06	8.76272e-05	6.71508e-05	ATP1A2/FXYD1/SCN2B/SCN4B/CNTN1/GPD1L/ATP1B2/FXYD6/NEDD4L/OSR1/SCN3B/ATP2B4/NOS1/DMD/SCN1B/SLC8A1/SPTBN4/PER1/FXYD3/STOM/FGF13/FGF14/HECW2/SERPINE2/FXYD4/NKAIN2	26
BP	GO:0086003	cardiac muscle cell contraction	23/2223	72/18862	4.7351e-06	8.81984e-05	6.75886e-05	ATP1A2/ANK2/SCN2B/CTNNA3/SCN4B/GPD1L/PLN/NEDD4L/SRI/CAV1/SCN3B/CACNB2/KCNA5/CACNA2D1/SCN1B/HCN4/STC1/FGF13/FLNA/TRPM4/KCNJ5/ATP2A1/KCNE5	23
BP	GO:0032414	positive regulation of ion transmembrane transporter activity	29/2223	103/18862	5.09566e-06	9.46293e-05	7.25167e-05	PIRT/ANK2/RELN/RGS9/ATP1B2/JPH2/GSTM2/HTR3A/AKAP6/KCNA1/HSPA2/CACNB2/LRRC55/DMD/CACNA2D1/NLGN3/STAC2/CASQ1/TRPC6/ABCB1/FGF14/STAC/KCNJ11/ATP2A1/NTSR1/ARC/ACTN2/RGN/CACNG4	29
BP	GO:0051965	positive regulation of synapse assembly	20/2223	58/18862	5.28416e-06	9.78361e-05	7.49742e-05	NRXN1/ADGRB3/SLITRK3/NLGN1/CUX2/SLITRK2/OXTR/NLGN3/SLITRK5/LRRN3/ADGRL2/FLRT2/NTRK2/SRPX2/ADGRB1/EPHB3/LRRTM2/CLSTN2/ASIC2/WNT7A	20
BP	GO:0032330	regulation of chondrocyte differentiation	18/2223	49/18862	5.58869e-06	0.000103166	7.90582e-05	ZBTB16/MAF/WNT9A/ADAMTS12/GLI3/SOX5/EFEMP1/CCN4/LOXL2/AXIN2/FGF18/GDF6/NKX3-2/BMP4/SOX6/RFLNA/TRPS1/SIX2	18
BP	GO:2000241	regulation of reproductive process	39/2223	159/18862	5.66502e-06	0.000104263	7.98995e-05	SFRP1/CNR1/VIP/TACR2/CDC25B/INHBA/TIMP1/PDE3A/OXTR/IGF1/TACR1/WDR77/MAPK15/AR/DEFB1/MSX1/SNAI1/LIF/APELA/ZFPM2/CACNA1H/OVGP1/SHH/NPPC/PAEP/DUSP1/ZP3/WT1/BMP4/AMH/WNT5A/SULF1/INHBB/NPM2/TEX101/RGN/NUPR1/SEMG2/TCP11	39
BP	GO:0017156	calcium-ion regulated exocytosis	21/2223	63/18862	5.72003e-06	0.000104963	8.04359e-05	SYT10/KCNB1/SYT4/SYT9/VAMP2/TRIM9/SYN2/SYT5/CACNA1H/CDK5R2/SYT11/SYT6/SYT15/SYT2/ZP3/RIMS2/RIMS1/SYT8/SYT12/SYT1/CACNA1I	21
BP	GO:0060291	long-term synaptic potentiation	25/2223	83/18862	6.08501e-06	0.000111331	8.53152e-05	SCGN/FAM107A/PTN/NLGN1/IGSF11/RELN/GRIN2A/SNAP25/MPP2/VAMP2/CALB2/GRIN2D/SLC8A3/CX3CR1/TSHZ3/SLC8A2/NTRK2/TNR/CYP46A1/LRRTM2/SERPINE2/MME/SYT12/ARC/SLC24A2	25
BP	GO:0030509	BMP signaling pathway	38/2223	154/18862	6.39066e-06	0.000116578	8.93362e-05	SFRP1/TMEM100/GREM2/RBPMS2/SFRP5/CHRDL1/RGMA/GDF15/SPART/MSX1/DAND5/SMPD3/PCSK6/NEO1/LEF1/DSG4/MAPK3/RNF165/TGFBR3/COMP/GDF6/GDF7/SFRP2/BMPER/ZNF423/HES5/ROR2/BMP4/SLC39A5/DLX1/AMH/WNT5A/ELAPOR2/SULF1/FSTL3/SFRP4/LEFTY1/DLX5	38
BP	GO:0006940	regulation of smooth muscle contraction	20/2223	59/18862	7.11403e-06	0.00012826	9.82886e-05	ATP1A2/PLCE1/TACR2/MYOCD/KCNMA1/ADRA1A/CHRM2/CNN1/CHRNA3/KIT/CAV1/OXTR/TACR1/RGS2/KCNB2/SPX/EDN2/PRKG1/GUCY1A1/NMU	20
BP	GO:0048488	synaptic vesicle endocytosis	20/2223	59/18862	7.11403e-06	0.00012826	9.82886e-05	SLC17A7/NLGN1/SNAP91/SYP/SLC2A4/SNCG/NLGN4X/VAMP2/SH3GL2/SNCA/SYT5/PACSIN1/NLGN3/SNCB/STON1/SYT11/AMPH/SYT2/SYT8/SYT1	20
BP	GO:0072171	mesonephric tubule morphogenesis	20/2223	59/18862	7.11403e-06	0.00012826	9.82886e-05	OSR1/GDNF/FGF2/PBX1/GLI3/SIX1/SHH/KIF26B/SIX4/WT1/TACSTD2/BMP4/FAT4/FGF8/CITED1/SIX2/SOX8/WNT6/PAX2/HOXD11	20
BP	GO:0140238	presynaptic endocytosis	20/2223	59/18862	7.11403e-06	0.00012826	9.82886e-05	SLC17A7/NLGN1/SNAP91/SYP/SLC2A4/SNCG/NLGN4X/VAMP2/SH3GL2/SNCA/SYT5/PACSIN1/NLGN3/SNCB/STON1/SYT11/AMPH/SYT2/SYT8/SYT1	20
BP	GO:0021953	central nervous system neuron differentiation	42/2223	178/18862	7.19709e-06	0.00012938	9.91472e-05	SFRP1/PHOX2B/DCLK1/PHOX2A/WNT2/NPY/SOX4/CEND1/INHBA/MAPT/SLIT2/MAP2/ERBB4/SCN1B/GLI3/TAL1/SPTBN4/FZD1/SHH/LEP/MDGA1/NTRK2/EPHB6/GDF7/SFRP2/CHRNB2/HES5/EPHB3/CHD5/FGF8/DMRT3/DLX1/DYNC2H1/WNT5A/CDH11/HOXD10/DCC/SOX1/DLX5/ISL1/WNT7A/EMX1	42
BP	GO:0045664	regulation of neuron differentiation	44/2223	190/18862	7.37664e-06	0.000132224	0.000101326	SFRP1/PHOX2B/NAP1L2/CNTN4/NLGN1/CXCL12/RNF112/THRB/ALK/MEF2C/DIXDC1/FEZ1/SOCS2/MEIS1/GPR37L1/CDK5RAP1/PBX1/GLI3/SIX1/ZEB1/TRPC6/MAP1B/RET/SHH/FGFR1/FEZF1/EFNA3/GDF7/S1PR5/BEND6/HOXD3/SFRP2/HES5/BRINP2/BMP4/NGF/DLX1/FOXA1/IRX3/SOX2/PCP4/SIX3/SOX8/ISL1	44
BP	GO:0035176	social behavior	18/2223	50/18862	7.77527e-06	0.000138966	0.000106493	NRXN1/PTCHD1/NLGN4X/GNG8/OXTR/NPAS4/CX3CR1/NLGN3/GAD1/UCN/TBX1/GRID1/CHRNB2/NRXN2/GRP/NRXN3/EN1/GRPR	18
BP	GO:0051966	regulation of synaptic transmission	glutamatergic	22/2223	69/18862	7.84141e-06	0.000139744	0.000107089	NRXN1/ATP1A2/CNR1/GRIK3/NLGN1/RELN/MEF2C/GRIK1/OXTR/NLGN3/GRIK2/UCN/TSHZ3/CACNG8/TNR/ROR2/ADCYAP1/GRM2/SERPINE2/HTR2A/SYT1/CACNG4	22
BP	GO:0071772	response to BMP	40/2223	167/18862	8.02208e-06	0.000142145	0.000108929	SFRP1/TMEM100/PHOX2B/GREM2/RBPMS2/SFRP5/CHRDL1/RGMA/GDF15/SPART/ADAMTS12/MSX1/DAND5/SMPD3/PCSK6/NEO1/LEF1/DSG4/MAPK3/RNF165/TGFBR3/COMP/GDF6/GDF7/SFRP2/BMPER/ZNF423/HES5/ROR2/BMP4/SLC39A5/DLX1/AMH/WNT5A/ELAPOR2/SULF1/FSTL3/SFRP4/LEFTY1/DLX5	40
BP	GO:0071773	cellular response to BMP stimulus	40/2223	167/18862	8.02208e-06	0.000142145	0.000108929	SFRP1/TMEM100/PHOX2B/GREM2/RBPMS2/SFRP5/CHRDL1/RGMA/GDF15/SPART/ADAMTS12/MSX1/DAND5/SMPD3/PCSK6/NEO1/LEF1/DSG4/MAPK3/RNF165/TGFBR3/COMP/GDF6/GDF7/SFRP2/BMPER/ZNF423/HES5/ROR2/BMP4/SLC39A5/DLX1/AMH/WNT5A/ELAPOR2/SULF1/FSTL3/SFRP4/LEFTY1/DLX5	40
BP	GO:0040008	regulation of growth	113/2223	644/18862	8.13424e-06	0.00014372	0.000110136	LGI1/PI16/FAM107A/SFRP1/MUSK/SEMA3E/NTN1/EPHA7/PLCE1/CXCL12/FHL1/SYT4/GAP43/WNT2/MYOCD/SLIT3/IGSF11/ACACB/AGTR1/GHR/SEMA3G/SEMA3D/SEMA6A/NEDD4L/NDN/HEPACAM/DACT3/CRYAB/OLFM1/NPR1/MRGBP/AKAP6/MEF2C/NPY1R/CEACAM1/INHBA/MAPT/ATP8A2/BDKRB1/RERG/KCNK2/RND2/RUNX1/SOCS2/PAPPA2/IGF1/MEIS1/GDF15/SLIT2/RGS2/APBB1/SESN2/MAP2/SPART/TSPYL5/NRG3/L1CAM/SOX15/AR/FGF2/PRKN/ERBB4/MSX1/ROS1/CDHR2/SLC44A4/SIX1/SPTBN…	113
BP	GO:0099560	synaptic membrane adhesion	2223-12-01	25/18862	8.2569e-06	0.000145289	0.000111339	SLITRK3/NLGN1/SLITRK2/SPARCL1/NTNG1/LRFN5/LRRC4C/MDGA1/GPC6/PTPRS/PCDH8/LRRC4	12
BP	GO:0060079	excitatory postsynaptic potential	28/2223	100/18862	8.27002e-06	0.000145289	0.000111339	NRXN1/NLGN1/IGSF11/GRIK5/RELN/GRIN2A/CELF4/CUX2/NLGN4X/MPP2/MEF2C/GRIN2D/CHRNA3/TMEM108/SEZ6/SLC8A3/NPAS4/NLGN3/TMEM25/GRIK2/SLC8A2/CHRNB4/RIMS2/CHRNB2/RIMS1/HCRT/CHRND/WNT7A	28
BP	GO:0030308	negative regulation of cell growth	43/2223	185/18862	8.44715e-06	0.000147981	0.000113401	PI16/SFRP1/SEMA3E/NTN1/EPHA7/FHL1/SLIT3/SEMA3G/SEMA3D/SEMA6A/DACT3/CRYAB/NPR1/INHBA/BDKRB1/RERG/SLIT2/RGS2/APBB1/SESN2/MAP2/SPART/MSX1/CDHR2/WFDC1/SEMA4G/FGF13/ENPP1/TNR/SOX17/DCSTAMP/SFRP2/PTPRS/CCN3/WT1/CDKN2A/SEMA3B/SPP1/SERPINE2/WNT5A/MINAR1/HSPA1A/DCC	43
BP	GO:0090276	regulation of peptide hormone secretion	47/2223	209/18862	8.48009e-06	0.000148138	0.000113522	SFRP1/CNR1/ADCY5/KCNB1/SNAP25/SLC30A8/SYT9/SOX4/EPHA5/SRI/UCN3/CPT1A/APLN/PDX1/KCNA5/GPR27/ITPR1/FKBP1B/STXBP5L/CACNA1A/PASK/PRKN/UCN/GPLD1/LEP/TRPM4/NNAT/FOXA2/GCK/KCNS3/CCN3/LRP5L/FAM3D/ADCYAP1/FGA/FGB/CARTPT/KCNJ11/RASL10B/TNFSF11/INHBB/GRP/NMU/FGG/NR0B2/IL1B/ISL1	47
BP	GO:0030036	actin cytoskeleton organization	120/2223	694/18862	8.78315e-06	0.000153	0.000117248	MYOC/FAM107A/SFRP1/TMEFF2/TNXB/SEMA3E/LDB3/CTNNA3/CXCL12/GPM6B/PGM5/TMOD1/FMN2/ASAP3/LMOD1/INA/DAAM2/CFL2/CORO2B/SYNPO2/CSRP1/CRACD/MYH11/NTRK3/EPHA5/SYNPO/CNN1/PPARGC1B/EPB41L4A/SVIL/KIT/DIXDC1/RND2/TEK/JAM3/PAK3/SLIT2/CNN2/PACSIN1/CCL21/TPM1/GAS7/PDLIM2/EPB41L4B/FGF10/MYO1A/PDLIM3/GRHL3/PRKN/SORBS1/AMOTL1/TENM1/NOX4/S1PR1/ITPKA/CXCL1/SORBS2/SPTBN4/MYO1D/PRKG1/BST1/ARHGAP28/ADD2/FERMT2/CASQ1/TPM…	120
BP	GO:0072189	ureter development	2223-10-01	18/18862	9.03955e-06	0.000157024	0.000120331	OSR1/SIX1/RET/SHH/SOX17/BMP4/EMX2/SOX8/PAX2/ALDH1A2	10
BP	GO:0003044	regulation of systemic arterial blood pressure mediated by a chemical signal	17/2223	46/18862	9.23006e-06	0.000159884	0.000122523	PCSK5/AGTR1/ADRA1A/HSD11B2/ADRB3/OXTR/TPM1/EDN2/ADRA1B/CORIN/OR51E2/AVPR2/CES1/RASL10B/MME/ADRA1D/REN	17
BP	GO:0003073	regulation of systemic arterial blood pressure	26/2223	90/18862	9.29036e-06	0.000160032	0.000122637	PCSK5/AGTR1/ADRA1A/CORO2B/HSD11B2/ADRB3/OXTR/GPR37L1/TPM1/SPX/EDN2/AR/ADRA1B/CORIN/OR51E2/RARRES2/CYP4F12/AVPR2/CES1/RASL10B/MME/NTSR1/ADRA1D/NMU/ASIC2/REN	26
BP	GO:0014033	neural crest cell differentiation	26/2223	90/18862	9.29036e-06	0.000160032	0.000122637	SFRP1/PHOX2B/SEMA3E/HAND2/SEMA3G/SEMA3D/SEMA6A/MEF2C/GDNF/ERBB4/RADIL/SEMA4G/RET/SHH/MAPK3/TBX1/EDNRA/BMP4/SEMA3B/HTR2B/GSC/PITX2/TWIST1/SOX8/ALDH1A2/ISL1	26
BP	GO:0051592	response to calcium ion	36/2223	145/18862	9.55291e-06	0.000164098	0.000125752	SYT10/CASQ2/NLGN1/SYT4/CPNE8/SLC25A23/KCNMA1/KCNMB1/SYT9/CCND1/MEF2C/CAV1/PRKAA2/CPNE7/SYT5/TXNIP/PENK/KCNMB2/KCNH1/SYT11/SYT6/SYT15/GPLD1/DUSP1/SYT2/TRPC1/FGA/FGB/AKR1C3/SPARC/WNT5A/SYT8/SYT12/FOSB/SYT1/FGG	36
BP	GO:0046928	regulation of neurotransmitter secretion	25/2223	85/18862	9.70195e-06	0.000166196	0.00012736	CNR1/RIMS4/NLGN1/SYT4/TACR2/SYP/ADRA1A/SNCG/MEF2C/CHRNA3/CACNB2/CAMK2A/STXBP5L/PRKN/ASIC1/SYT11/CHRNB4/RIMS2/CPLX2/RIMS1/HCRT/HTR2A/SYT12/SYT1/WNT7A	25
BP	GO:0001763	morphogenesis of a branching structure	43/2223	186/18862	9.75312e-06	0.000166611	0.000127678	SFRP1/RSPO2/SEMA3E/EPHA7/LAMA1/WNT2/PGR/HHIP/GDNF/SLIT2/FGF10/AR/FGF2/PBX1/GLI3/NTN4/RSPO3/SIX1/LEF1/SHH/COL4A1/FGF7/CCL11/GDF7/SFRP2/SIX4/WT1/EDNRA/LRP5L/TACSTD2/BMP4/FAT4/FGF8/CITED1/WNT5A/SULF1/FOXA1/EGF/SIX2/SOX8/WNT6/PAX2/HOXD11	43
BP	GO:0050770	regulation of axonogenesis	37/2223	151/18862	9.97687e-06	0.000169964	0.000130248	SEMA3E/NTN1/EPHA7/CXCL12/NEFL/CHODL/SEMA3G/SEMA3D/SEMA6A/NGFR/MAPT/MAP6/RND2/PAK3/SLIT2/MAP2/SPART/UST/L1CAM/PLXNA2/LRRC4C/MAP1B/SEMA4G/RET/FGF13/NTRK2/TNR/PTPRS/OMG/NGF/EPHB3/THY1/SEMA3B/SPP1/WNT5A/DCC/WNT7A	37
BP	GO:0035418	protein localization to synapse	24/2223	80/18862	1.00092e-05	0.000170046	0.00013031	LGI1/NRXN1/NLGN1/ANKS1B/GRIN2A/SNAP25/KIF5C/KIF5A/MAPT/ZDHHC15/DLG2/MPP4/CACNG8/MAP1A/GPC6/KIF17/NRXN2/WNT5A/GRIP1/SHISA6/PCLO/ASIC2/WNT7A/CACNG4	24
BP	GO:0035107	appendage morphogenesis	34/2223	134/18862	1.01405e-05	0.000171336	0.000131299	RSPO2/AFF3/PCSK5/HAND2/ZBTB16/SOX4/OSR1/SALL4/RECK/FGF10/MSX1/PBX1/PLXNA2/GLI3/LEF1/SHH/RNF165/SP8/SFRP2/ROR2/BMP4/FGF8/DYNC2H1/WNT5A/TWIST1/HOXD10/DLX6/SP9/TBX5/EN1/TBX4/ALDH1A2/DLX5/WNT7A	34
BP	GO:0035108	limb morphogenesis	34/2223	134/18862	1.01405e-05	0.000171336	0.000131299	RSPO2/AFF3/PCSK5/HAND2/ZBTB16/SOX4/OSR1/SALL4/RECK/FGF10/MSX1/PBX1/PLXNA2/GLI3/LEF1/SHH/RNF165/SP8/SFRP2/ROR2/BMP4/FGF8/DYNC2H1/WNT5A/TWIST1/HOXD10/DLX6/SP9/TBX5/EN1/TBX4/ALDH1A2/DLX5/WNT7A	34
BP	GO:0016331	morphogenesis of embryonic epithelium	35/2223	140/18862	1.07365e-05	0.000180912	0.000138637	SFRP1/WNT2/SOX4/OSR1/SALL4/GDNF/PDX1/HAND1/FGF10/GRHL3/AR/SIX1/WNT7B/CTHRC1/RET/SHH/TGFB1I1/PTK7/GDF7/SFRP2/SIX4/HES5/BMP4/PCDH8/PRICKLE1/FGF8/WNT16/WNT5A/TWIST1/SULF1/IRX3/SOX8/WNT6/PAX2/ALDH1A2	35
BP	GO:0071407	cellular response to organic cyclic compound	100/2223	558/18862	1.09234e-05	0.000183561	0.000140667	FAM107A/SFRP1/ATP1A2/RXRG/NSG2/PDE2A/PLPP1/PTN/GNAO1/ADCY5/CASQ2/GABRG2/LMO3/KCNMB1/ADIPOQ/RGS9/CHRM2/GNA11/PGR/CALY/NR3C1/GSTM2/ALK/HTR3A/TFAP4/UGT1A1/AKAP6/MEF2C/PPARGC1B/KANK2/FBXO32/PALM/CLU/CAV1/COLEC12/INHBA/PDE3A/SLC8A3/PCK1/GNAI1/RUNX1/SNCA/PAK3/CHRM4/NPAS4/ATP2B4/GNAL/APLP1/ADCY2/GABRB3/PAQR8/AR/PRKN/HCN4/HTR1D/AOC1/PENK/SLC8A1/NOX4/VDR/SIX1/PER1/LEF1/STC1/OR51E2/COL1A1/GPLD1/MAPK3/FLNA/…	100
BP	GO:0048771	tissue remodeling	41/2223	175/18862	1.10511e-05	0.000185203	0.000141926	SFRP1/PTN/PDK4/HAND2/PTH1R/MEF2C/PPARGC1B/CAV1/CEACAM1/TIMP1/RUNX1/EPAS1/DDR2/FGF10/RSPO3/S1PR1/IL23A/LIF/CTHRC1/THBS4/BGN/AXL/ITGB3/FLNA/LEP/IL20RA/TNFRSF11A/MITF/IL18/DCSTAMP/TF/LRP5L/IL1A/FGF8/WNT16/CARTPT/SPP1/TNFSF11/SIGLEC15/HAMP/TNFRSF11B	41
BP	GO:0006942	regulation of striated muscle contraction	26/2223	91/18862	1.15629e-05	0.000193257	0.000148097	ATP1A2/ANK2/CASQ2/CTNNA3/ADRA1A/PLN/GSTM2/SRI/CAV1/SLC8A3/RGS2/NOS1/DMD/FKBP1B/HCN4/ADRA1B/SLC8A1/SCN4A/CASQ1/STC1/UCN/FGF13/TRPM4/HRC/MYL3/ATP2A1	26
BP	GO:0014831	gastro-intestinal system smooth muscle contraction	2223-08-01	12/18862	1.17334e-05	0.000195577	0.000149876	TACR2/KIT/SPX/HTR1D/PTGER3/HTR2B/SULF1/NMU	8
BP	GO:0086012	membrane depolarization during cardiac muscle cell action potential	2223-11-01	22/18862	1.20945e-05	0.000201055	0.000154073	ATP1A2/ANK2/SCN2B/SCN4B/SCN3B/CACNB2/CACNA2D1/SCN1B/HCN4/SLC8A1/TRPM4	11
BP	GO:0001657	ureteric bud development	25/2223	86/18862	1.21619e-05	0.000201633	0.000154516	SFRP1/OSR1/GDNF/SLIT2/FGF2/PBX1/GLI3/SIX1/RET/SHH/KIF26B/BMPER/SIX4/WT1/ARG2/TACSTD2/BMP4/FAT4/FGF8/CITED1/SIX2/SOX8/WNT6/PAX2/HOXD11	25
BP	GO:0019229	regulation of vasoconstriction	20/2223	61/18862	1.25753e-05	0.000207406	0.00015894	ATP1A2/AGTR1/ADRA1A/CAV1/APLN/OXTR/KCNA5/BDKRB2/EDN2/ADRA1B/KCNMB2/LEP/TRPM4/AVPR2/FGA/FGB/HTR2A/ADRA1D/FGG/ASIC2	20
BP	GO:0046887	positive regulation of hormone secretion	32/2223	124/18862	1.25772e-05	0.000207406	0.00015894	GALR1/SLC30A8/SOX4/SRI/INHBA/UCN3/APLN/PDX1/GPR27/C1QTNF3/UCN/GPLD1/LEP/TRPM4/NNAT/GCK/ADCYAP1/FGA/FGB/SPP1/TAC1/RASL10B/TNFSF11/INHBB/GRP/CYP19A1/PLA2G3/NMU/FGG/NR0B2/INHA/ISL1	32
BP	GO:2000027	regulation of animal organ morphogenesis	41/2223	176/18862	1.27909e-05	0.000210369	0.000161211	SFRP1/RSPO2/WNT2/NGFR/GDNF/ROR1/MAGI2/PRICKLE2/FGF10/GRHL3/AR/MSX1/CELSR3/NTN4/RSPO3/SIX1/CTHRC1/FZD1/SHH/FGF7/PTK7/GPC6/TBX1/SFRP2/SIX4/WT1/ANKRD6/TACSTD2/ROR2/BMP4/PRICKLE1/FGF8/DMRT3/WNT5A/JHY/SULF1/SIX2/TNFRSF11B/SOX8/PAX2/WNT7A	41
BP	GO:0051279	regulation of release of sequestered calcium ion into cytosol	23/2223	76/18862	1.29818e-05	0.000212015	0.000162472	ATP1A2/ANK2/CASQ2/JPH4/PLN/JPH2/GSTM2/AKAP6/SRI/JPH3/BDKRB1/SNCA/NOS1/DMD/JPH1/FKBP1B/SLC8A1/CASQ1/HRC/TRPC1/THY1/NTSR1/NPSR1	23
BP	GO:0050805	negative regulation of synaptic transmission	21/2223	66/18862	1.29938e-05	0.000212015	0.000162472	BCHE/GRIK3/KCNB1/SYT4/ADIPOQ/CELF4/NLGN4X/SORCS3/GRIA1/MAPT/GNAI1/PRKN/TMEM25/ASIC1/GRIK2/SYT11/TNR/HTR2A/ARC/IL1B/SLC24A2	21
BP	GO:0061035	regulation of cartilage development	21/2223	66/18862	1.29938e-05	0.000212015	0.000162472	ZBTB16/MAF/WNT9A/ADAMTS12/GLI3/SMPD3/SOX5/EFEMP1/CCN4/LOXL2/AXIN2/LEP/FGF18/GDF6/NKX3-2/BMP4/SOX6/WNT5A/RFLNA/TRPS1/SIX2	21
BP	GO:0007519	skeletal muscle tissue development	36/2223	147/18862	1.32436e-05	0.000215522	0.00016516	PHOX2B/MYOM1/ASB2/MYOCD/HLF/CFL2/DNER/BVES/HDAC9/POPDC2/MEF2C/SVIL/CAV1/RBM24/KCNAB1/SMYD1/MYORG/MEGF10/DCN/SIX1/CASQ1/SHH/MEOX2/TBX1/MYL3/SIX4/ANKRD33/POPDC3/TWIST1/HOXD10/ANKRD1/NUPR1/CHRND/DMRTA2/FOXL2/SOX8	36
BP	GO:0046683	response to organophosphorus	33/2223	130/18862	1.34656e-05	0.00021856	0.000167488	PDE2A/CNGA3/ADIPOQ/AKAP6/PPARGC1B/PDE3A/SLC8A3/PCK1/TEK/CDO1/HCN4/PENK/FOSL1/SLC8A1/NOX4/PTPRN/PER1/STC1/COL1A1/AKR1C1/P2RY2/TRPM4/DUSP1/AQP1/STAR/WT1/CITED1/SPARC/KCNJ11/FOSB/AGXT/SLC6A3/REN	33
BP	GO:0021537	telencephalon development	50/2223	231/18862	1.35877e-05	0.000219965	0.000168564	ATP1A2/CXCL12/NEFL/RELN/ATP1B2/NPY/EPHA5/ALK/TMEM108/FOXP2/INHBA/POU3F3/KCNA1/DIXDC1/SLC8A3/FEZ1/OXTR/SLIT2/ATP2B4/NRG3/ATIC/BMERB1/KIRREL3/ERBB4/SLC8A1/GLI3/SLITRK5/LEF1/SHH/CDK5R2/FGF13/FLNA/NTRK2/FEZF1/TNR/AQP1/PTPRS/HES5/BMP4/EPHB3/FAT4/FGF8/DLX1/WNT5A/EMX2/RTN4RL1/DMRTA2/SIX3/DLX5/EMX1	50
BP	GO:0031589	cell-substrate adhesion	70/2223	359/18862	1.40271e-05	0.000226485	0.000173561	MYOC/GCNT2/LYVE1/FAM107A/SFRP1/TMEFF2/SEMA3E/PTN/NEXMIF/AJUBA/GPM6B/ATP1B2/EDIL3/CORO2B/BVES/ATRNL1/SGCE/NTNG1/LIMS2/ILK/TEK/JAM3/ITGA7/CCL21/L1CAM/ADAMTS12/SORBS1/RADIL/SPRY4/FBLN5/CCDC80/NTN4/BST1/FBLN1/ANGPT1/FERMT2/OTOA/ANGPT2/COL1A1/FERMT1/AXL/ITGB3/FLNA/FBLN2/PHLDB2/SERPINE1/EPHA3/PDPN/EPHA1/HOXD3/MSLNL/TACSTD2/GFUS/EPHB3/ARHGAP6/VCAM1/THY1/CDKN2A/MELTF/ECM2/FGA/FGB/APOD/COL5A3/ITGA11/ACTN2…	70
BP	GO:0001658	branching involved in ureteric bud morphogenesis	18/2223	52/18862	1.45727e-05	0.000234682	0.000179842	GDNF/FGF2/PBX1/GLI3/SIX1/SHH/SIX4/WT1/TACSTD2/BMP4/FAT4/FGF8/CITED1/SIX2/SOX8/WNT6/PAX2/HOXD11	18
BP	GO:0072163	mesonephric epithelium development	25/2223	87/18862	1.51747e-05	0.000243109	0.0001863	SFRP1/OSR1/GDNF/SLIT2/FGF2/PBX1/GLI3/SIX1/RET/SHH/KIF26B/BMPER/SIX4/WT1/ARG2/TACSTD2/BMP4/FAT4/FGF8/CITED1/SIX2/SOX8/WNT6/PAX2/HOXD11	25
BP	GO:0072164	mesonephric tubule development	25/2223	87/18862	1.51747e-05	0.000243109	0.0001863	SFRP1/OSR1/GDNF/SLIT2/FGF2/PBX1/GLI3/SIX1/RET/SHH/KIF26B/BMPER/SIX4/WT1/ARG2/TACSTD2/BMP4/FAT4/FGF8/CITED1/SIX2/SOX8/WNT6/PAX2/HOXD11	25
BP	GO:0048863	stem cell differentiation	53/2223	251/18862	1.59292e-05	0.000253882	0.000194556	SFRP1/PHOX2B/SEMA3E/PTN/GPM6A/HAND2/MYOCD/SEMA3G/SEMA3D/SEMA6A/OSR1/MEF2C/KIT/LMO2/GDNF/RBM24/RUNX1/PDX1/ERBB4/MSX1/A2M/RADIL/SOX5/LIF/TAL1/MEOX1/FZD1/SEMA4G/RET/SHH/PDGFRA/MAPK3/SOX17/TBX1/EDNRA/HES5/TACSTD2/BMP4/PRICKLE1/SEMA3B/HTR2B/SHC4/SOX6/GSC/PITX2/TWIST1/FOXA1/TBX5/SOX8/PAX2/ALDH1A2/ISL1/WNT7A	53
BP	GO:0090092	regulation of transmembrane receptor protein serine/threonine kinase signaling pathway	53/2223	251/18862	1.59292e-05	0.000253882	0.000194556	BMP3/SFRP1/GREM2/CDKN2B/RBPMS2/CILP/SFRP5/CHRDL1/MYOCD/CAV1/CIDEA/INHBA/GDF15/MAGI2/SPART/FGF10/MSX1/DAND5/PCSK6/NEO1/PEG10/SHH/FERMT1/TGFB1I1/VEPH1/RNF165/TGFBR3/GDF6/DACT2/PMEPA1/GDF7/SFRP2/BMPER/CCN3/ZNF423/HES5/BMP4/SPRED3/CITED1/DLX1/WNT5A/ELAPOR2/HSPA1A/SULF1/INHBB/FSTL3/ADAMTSL2/GDF10/SFRP4/IL17F/IGSF1/INHA/LEFTY1	53
BP	GO:0032835	glomerulus development	20/2223	62/18862	1.65226e-05	0.000262662	0.000201284	PLCE1/ADIPOQ/OSR1/MEF2C/MAGI2/TEK/KIRREL3/ANGPT1/ANGPT2/RET/PDGFRA/WWTR1/ACTA2/WT1/GPR4/BMP4/COL4A3/KLF15/SULF1/PAX2	20
BP	GO:0036465	synaptic vesicle recycling	22/2223	72/18862	1.67997e-05	0.000266382	0.000204135	SLC17A7/NLGN1/SNAP91/SYP/SLC2A4/SNCG/NLGN4X/VAMP2/SH3GL2/SNCA/SYT5/PACSIN1/NLGN3/SNCB/STON1/SYT11/AMPH/SYT2/FGF14/SYT8/SYT1/WNT7A	22
BP	GO:1902414	protein localization to cell junction	29/2223	109/18862	1.69113e-05	0.000267467	0.000204966	LGI1/NRXN1/NLGN1/ANKS1B/GRIN2A/SNAP25/KIF5C/KIF5A/MARVELD3/MAPT/ZDHHC15/JAM3/DLG2/FERMT2/MPP4/FLNA/CACNG8/MAP1A/TJP3/GPC6/KIF17/NRXN2/WNT5A/GRIP1/SHISA6/PCLO/ASIC2/WNT7A/CACNG4	29
BP	GO:0009792	embryo development ending in birth or egg hatching	104/2223	592/18862	1.7566e-05	0.000277113	0.000212358	SFRP1/TMEM100/SLC5A7/PCSK5/STOX2/FOXD3/HAND2/WNT2/CELF4/ADCY9/SOX4/SALL2/NECAB1/OSR1/SALL4/PTH1R/DSCAML1/TTLL4/MDFI/EPAS1/IGF1/CAPN2/ANKS6/WNT9A/HAND1/SOX15/GRHL3/AR/ZNF568/C6/COL11A1/MSX1/FOSL1/SNAI1/PBX1/PLXNA2/GLI3/RSPO3/LIF/SIX1/WNT7B/CTHRC1/ZFPM2/MEOX1/ANGPT1/MESP2/LEF1/SHH/COL1A1/MEOX2/PDGFRA/AXIN2/TBX15/RAI2/FGFR1/ST8SIA6/SOX17/CSF2/PTK7/NKX3-2/ZP3/ARNT2/TBX1/GDF7/HOXD4/HOXD3/SFRP2/FKBP10/…	104
BP	GO:0086091	regulation of heart rate by cardiac conduction	15/2223	39/18862	1.76608e-05	0.000277899	0.000212961	ANK2/SCN2B/CTNNA3/SCN4B/CAV1/SCN3B/CACNB2/KCNA5/CACNA2D1/SCN1B/HCN4/TRPM4/KCNJ5/KCNE5/ISL1	15
BP	GO:0060688	regulation of morphogenesis of a branching structure	17/2223	48/18862	1.77666e-05	0.000278854	0.000213693	SFRP1/WNT2/GDNF/FGF10/AR/NTN4/SIX1/SHH/FGF7/SIX4/TACSTD2/BMP4/WNT5A/SULF1/SIX2/SOX8/PAX2	17
BP	GO:0016079	synaptic vesicle exocytosis	28/2223	104/18862	1.84959e-05	0.00028887	0.000221368	CNR1/RIMS4/NLGN1/GRIK5/SYP/SNAP25/ADRA1A/SYT9/VAMP2/TRIM9/CACNB2/SNCA/SYT5/STXBP5L/SYT6/SYT2/SV2A/RIMS2/CPLX2/STX19/RIMS1/SNPH/HTR2A/SYT8/SYT12/SYT1/PCLO/WNT7A	28
BP	GO:0051282	regulation of sequestering of calcium ion	30/2223	115/18862	1.84981e-05	0.00028887	0.000221368	ATP1A2/ANK2/CASQ2/JPH4/SLC25A23/PLN/JPH2/GSTM2/AKAP6/SRI/JPH3/BDKRB1/SNCA/CCL21/NOS1/ITPR1/DMD/JPH1/FKBP1B/FGF2/SLC8A1/MCOLN2/CASQ1/HRC/TRPC1/THY1/HTR2B/HTR2A/NTSR1/NPSR1	30
BP	GO:0048736	appendage development	39/2223	167/18862	1.93709e-05	0.000300225	0.00023007	RSPO2/AFF3/PCSK5/HAND2/ZBTB16/SOX4/OSR1/SALL4/RECK/FGF10/MSX1/PBX1/PLXNA2/GLI3/FERMT2/LEF1/SHH/MEOX2/RNF165/COMP/SP8/SFRP2/ROR2/BMP4/FGF8/DYNC2H1/PITX2/WNT5A/TWIST1/HOXD10/DLX6/SP9/TBX5/HOXC13/EN1/TBX4/ALDH1A2/DLX5/WNT7A	39
BP	GO:0050954	sensory perception of mechanical stimulus	39/2223	167/18862	1.93709e-05	0.000300225	0.00023007	CXCL12/THRB/PHF24/ATP2B2/KIT/LHFPL4/KCNA1/TUB/ROR1/MYO1A/CDH23/COL11A1/MYO3A/SIX1/SPTBN4/UCN/OTOA/COL1A1/HOMER2/TMIE/SRRM4/SOBP/TBX1/TMPRSS3/CHRNB2/GABRB2/EPYC/COL4A3/SLC26A4/KCNQ4/CEACAM16/SERPINE2/ESPN/PIEZO2/HTR2A/USH1G/OTOGL/GJB6/ASIC2	39
BP	GO:0060173	limb development	39/2223	167/18862	1.93709e-05	0.000300225	0.00023007	RSPO2/AFF3/PCSK5/HAND2/ZBTB16/SOX4/OSR1/SALL4/RECK/FGF10/MSX1/PBX1/PLXNA2/GLI3/FERMT2/LEF1/SHH/MEOX2/RNF165/COMP/SP8/SFRP2/ROR2/BMP4/FGF8/DYNC2H1/PITX2/WNT5A/TWIST1/HOXD10/DLX6/SP9/TBX5/HOXC13/EN1/TBX4/ALDH1A2/DLX5/WNT7A	39
BP	GO:0032970	regulation of actin filament-based process	74/2223	389/18862	1.96187e-05	0.000303305	0.00023243	MYOC/FAM107A/SFRP1/ATP1A2/TMEFF2/SEMA3E/ANK2/CTNNA3/CXCL12/GPM6B/TMOD1/ASAP3/LMOD1/PLN/CFL2/CORO2B/SYNPO2/CRACD/NTRK3/EPHA5/SYNPO/SRI/SVIL/CAV1/DIXDC1/RND2/TEK/JAM3/PAK3/SLIT2/CNN2/CCL21/TPM1/GRHL3/PRKN/HCN4/TENM1/NOX4/S1PR1/SPTBN4/BST1/ARHGAP28/ADD2/FERMT2/KANK4/STC1/TMOD2/FGF13/CDC42EP3/PDGFRA/FLNA/TRPM4/CCL11/PLEKHH2/PHLDB2/CTNNA2/EPHA3/PDPN/EPHA1/TACSTD2/ARHGAP6/ARHGAP40/RDX/CDC42EP5/ATP2A1/T…	74
BP	GO:0048864	stem cell development	24/2223	83/18862	1.98981e-05	0.000306858	0.000235152	PHOX2B/SEMA3E/HAND2/SEMA3G/SEMA3D/SEMA6A/GDNF/ERBB4/RADIL/SEMA4G/RET/SHH/MAPK3/TBX1/EDNRA/BMP4/SEMA3B/HTR2B/PITX2/TWIST1/SOX8/ALDH1A2/ISL1/WNT7A	24
BP	GO:0043009	chordate embryonic development	101/2223	573/18862	2.00879e-05	0.000309013	0.000236804	SFRP1/TMEM100/SLC5A7/PCSK5/FOXD3/HAND2/WNT2/CELF4/ADCY9/SOX4/SALL2/NECAB1/OSR1/SALL4/PTH1R/DSCAML1/TTLL4/MDFI/EPAS1/IGF1/CAPN2/ANKS6/WNT9A/HAND1/SOX15/GRHL3/AR/ZNF568/C6/COL11A1/MSX1/FOSL1/SNAI1/PBX1/PLXNA2/GLI3/RSPO3/LIF/SIX1/WNT7B/CTHRC1/ZFPM2/MEOX1/ANGPT1/MESP2/LEF1/SHH/COL1A1/MEOX2/PDGFRA/AXIN2/TBX15/FGFR1/ST8SIA6/SOX17/CSF2/PTK7/NKX3-2/ZP3/ARNT2/TBX1/GDF7/HOXD4/HOXD3/SFRP2/FKBP10/SIX4/EDNRA/…	101
BP	GO:0050886	endocrine process	23/2223	78/18862	2.07715e-05	0.000317498	0.000243306	GALR1/PCSK5/TACR2/AGTR1/HSD11B2/INHBA/APLN/OXTR/EDN2/C1QTNF3/UCN/CORIN/OR51E2/LEP/AVPR2/CES1/TAC1/RASL10B/MME/INHBB/INHA/IL1B/REN	23
BP	GO:0010959	regulation of metal ion transport	52/2223	247/18862	2.07768e-05	0.000317498	0.000243306	PLP1/ATP1A2/ANK2/GNAO1/FXYD1/CASQ2/CXCL12/JPH4/RGS9/ATP1B2/PLN/MYLK/JPH2/GSTM2/AKAP6/SRI/CAV1/JPH3/BDKRB1/HSPA2/CACNB2/SNCA/NOS1/CAMK2A/DMD/JPH1/FKBP1B/CACNA2D1/SLC8A1/STAC2/LGALS3/CAMK2B/CASQ1/TRPC6/STC1/UCN/HOMER2/HRC/TRPC1/FGF14/REM1/THY1/STAC/PLPP4/HCRT/ATP2A1/NTSR1/EGF/RGN/KCNE5/NPSR1/SLN	52
BP	GO:0031102	neuron projection regeneration	19/2223	58/18862	2.08961e-05	0.000317498	0.000243306	PTN/NEFL/CHL1/GAP43/RGMA/JAM3/FKBP1B/MAP1B/FLNA/KLK8/TNR/PTPRS/OMG/THY1/APOD/RTN4RL2/SPP1/RTN4RL1/ISL1	19
BP	GO:0060675	ureteric bud morphogenesis	19/2223	58/18862	2.08961e-05	0.000317498	0.000243306	GDNF/FGF2/PBX1/GLI3/SIX1/SHH/KIF26B/SIX4/WT1/TACSTD2/BMP4/FAT4/FGF8/CITED1/SIX2/SOX8/WNT6/PAX2/HOXD11	19
BP	GO:0061005	cell differentiation involved in kidney development	19/2223	58/18862	2.08961e-05	0.000317498	0.000243306	ADIPOQ/OSR1/MEF2C/GDNF/POU3F3/MAGI2/GLI3/LIF/SHH/WWTR1/ACTA2/WT1/GPR4/BMP4/KLF15/FAT4/CITED1/SIX2/PAX2	19
BP	GO:0042327	positive regulation of phosphorylation	148/2223	908/18862	2.14202e-05	0.000324662	0.000248797	BMP3/VEGFD/MUSK/ADCY5/ELANE/AJUBA/EPHA7/PLCE1/ENTPD5/NIBAN1/CNTN1/ADIPOQ/RELN/ADRA1A/MAPK10/GHR/IGFBP6/ADCY9/EPHA6/NTRK3/GNG3/CDC25B/CCND1/PDE8A/EPHA5/ALK/PPARGC1B/CHRNA3/KIT/CLU/CAV1/INHBA/CLIP3/MAPT/RSPO1/APLN/PRKAA2/HSPA2/IGF1/TNFAIP8L3/GDF15/ROR1/FAXDC2/ILK/TEK/SNCA/PAK3/ATP2B4/CCL21/NOS1/ADCY2/NRG3/DDR2/FGF10/CARD14/AR/FGF2/ERBB4/DBF4B/CX3CR1/TENM1/EPHA10/FGF9/NOX4/TNFRSF10B/ROS1/PELI2/IL23A…	148
BP	GO:0010001	glial cell differentiation	46/2223	210/18862	2.1483e-05	0.000324818	0.000248916	PLP1/MYOC/PHOX2B/PTN/MOBP/RNF112/GAP43/PTPRZ1/DAAM2/RELN/LGI4/DNER/SOX4/CLU/MAPT/SLC8A3/GPR37L1/ROR1/SH3TC2/FGF10/GLI3/LIF/TAL1/PRX/LEF1/GPR17/TSPAN2/SHH/GPR157/MAPK3/NTRK2/BACE2/LAMA2/HES5/ROR2/KLF15/SOX6/DLX1/SERPINE2/WASF3/SOX2/PHGDH/SOX8/PAX2/SOX1/EMX1	46
BP	GO:0035235	ionotropic glutamate receptor signaling pathway	2223-12-01	27/18862	2.2002e-05	0.000331854	0.000254308	PLP1/GRIK3/GRIK5/GRIN2A/GRIA4/GRIA3/GRIN2D/GRIK1/GRIA1/GRIK2/GRID1/GRIK4	12
BP	GO:0010562	positive regulation of phosphorus metabolic process	158/2223	982/18862	2.2993e-05	0.000345119	0.000264473	BMP3/VEGFD/MUSK/ADCY5/ELANE/AJUBA/EPHA7/PLCE1/ENTPD5/NIBAN1/CNTN1/DUSP26/ADIPOQ/RELN/ADRA1A/MAPK10/GHR/IGFBP6/ADCY9/EPHA6/NTRK3/GNG3/CDC25B/CCND1/PDE8A/EPHA5/ALK/PTH1R/MEF2C/PPARGC1B/CHRNA3/KIT/CLU/CAV1/INHBA/CLIP3/MAPT/RSPO1/APLN/PRKAA2/HSPA2/IGF1/TNFAIP8L3/GDF15/ROR1/FAXDC2/MAGI2/ILK/TEK/SNCA/PAK3/ATP2B4/CAPN2/CCL21/NOS1/ADCY2/PID1/NRG3/DDR2/FGF10/CARD14/AR/FGF2/ERBB4/DBF4B/CX3CR1/TENM1/EPHA10/…	158
BP	GO:0045937	positive regulation of phosphate metabolic process	158/2223	982/18862	2.2993e-05	0.000345119	0.000264473	BMP3/VEGFD/MUSK/ADCY5/ELANE/AJUBA/EPHA7/PLCE1/ENTPD5/NIBAN1/CNTN1/DUSP26/ADIPOQ/RELN/ADRA1A/MAPK10/GHR/IGFBP6/ADCY9/EPHA6/NTRK3/GNG3/CDC25B/CCND1/PDE8A/EPHA5/ALK/PTH1R/MEF2C/PPARGC1B/CHRNA3/KIT/CLU/CAV1/INHBA/CLIP3/MAPT/RSPO1/APLN/PRKAA2/HSPA2/IGF1/TNFAIP8L3/GDF15/ROR1/FAXDC2/MAGI2/ILK/TEK/SNCA/PAK3/ATP2B4/CAPN2/CCL21/NOS1/ADCY2/PID1/NRG3/DDR2/FGF10/CARD14/AR/FGF2/ERBB4/DBF4B/CX3CR1/TENM1/EPHA10/…	158
BP	GO:0051051	negative regulation of transport	81/2223	438/18862	2.35303e-05	0.000352327	0.000269997	SFRP1/ATP1A2/CNR1/GNAO1/CASQ2/KCNB1/GPM6B/VIP/SYT4/TACR2/ADIPOQ/PLN/NEDD4L/CRYAB/OSR1/GSTM2/TRIM9/MAOB/SRI/CAV1/CEACAM1/INHBA/OXTR/KCNAB1/SNCA/RHBDF2/RGS2/PACSIN1/NOS1/PID1/SPX/FKBP1B/STXBP5L/PRKN/LIF/LGALS3/ASIC1/IL11/ANGPT1/PKIG/MAP1B/STC1/UCN/SHH/SYT11/FERMT1/NECAB2/ITGB3/MDFIC/LEP/ENPP1/PROM2/EPHA3/CCN3/PTGER3/REM1/FAM3D/ADCYAP1/HECW2/LRRTM2/HCRT/APOD/CARTPT/PKIA/BEST3/SERPINE2/TWIST1/HTR2A/K…	81
BP	GO:0060627	regulation of vesicle-mediated transport	92/2223	513/18862	2.36122e-05	0.000352701	0.000270283	CNR1/RIMS4/SLC17A7/SYT10/NLGN1/KCNB1/SYT4/SNAP91/GRIK5/ADIPOQ/SYP/ADRA1A/SLC30A8/CALY/SYT9/BVES/NEDD4L/VAMP2/TRIM9/RAB3C/CLU/CAV1/CEACAM1/SH3GL2/CLIP3/RSPO1/APLN/TUB/PTX3/MAGI2/CACNB2/SNCA/SYT5/PACSIN1/CCL21/MAPK15/PLA2G5/STXBP5L/PRKN/SFTPD/SMPD3/APELA/LGALS3/STON1/RAB3B/NDRG4/CACNA1H/ANGPT1/BICD1/CDK5R2/SYT11/NECAB2/SYT6/SYT15/AXL/ITGB3/MAPK3/RAB15/PROM2/SYT2/SERPINE1/EHD2/CAMK1D/ZP3/RIMS2/EPHA3…	92
BP	GO:1903169	regulation of calcium ion transmembrane transport	35/2223	145/18862	2.41584e-05	0.000359989	0.000275868	PLP1/ATP1A2/ANK2/CASQ2/JPH4/RGS9/PLN/JPH2/GSTM2/AKAP6/SRI/JPH3/BDKRB1/HSPA2/CACNB2/SNCA/NOS1/DMD/JPH1/FKBP1B/CACNA2D1/SLC8A1/STAC2/CASQ1/HRC/TRPC1/FGF14/REM1/THY1/STAC/ATP2A1/NTSR1/RGN/NPSR1/SLN	35
BP	GO:0021700	developmental maturation	55/2223	268/18862	2.61046e-05	0.000388055	0.000297376	MYOC/NRXN1/CDH3/CNTN2/ADGRB3/NEFL/SYT4/RELN/SYP/LGI4/PGR/CDC25B/PTH1R/PALM/CEND1/SEZ6/PDE3A/GLDN/RECK/EPAS1/IGF1/ZDHHC15/WDR77/CCL21/DEFB1/CX3CR1/NTN4/S1PR1/TAL1/SPTBN4/CAMK2B/PTPRN/MAP1B/RET/CDK5R2/FERMT1/AXL/LEP/NPPC/PAEP/SRRM4/HES5/FAT4/WNT5A/LTF/RFLNA/FOXA1/PLA2G3/SEMG2/SIX3/SOX8/PAX2/ALDH1A2/TCP11/REN	55
BP	GO:0042493	response to drug	69/2223	359/18862	2.62086e-05	0.000388667	0.000297844	SST/SFRP1/BCHE/CDH3/PTN/GNAO1/SCN11A/KCNK3/ADIPOQ/ACACB/GRIN2A/ADRA1A/CCND1/UGT1A1/MAOB/MEF2C/HSD11B2/INHBA/PDE3A/CPT1A/PRKAA2/OXTR/PDX1/NOS1/TXNIP/CCNO/SORD/FOSL1/SLC8A1/SLC6A2/WFDC1/FZD1/GAD1/OTC/MAP1B/RET/CYP2D7/COL1A1/ABCB1/MAP2K6/GPLD1/CERS1/NPPC/CYP2S1/STAR/SFRP2/SLC10A1/CA9/FGF8/APOD/HTR2B/ADSS1/AMH/HTR2A/KCNJ11/PPM1E/ANKRD1/FOSB/CPB2/EMX2/NAT8/ABCA3/NPC1L1/SLC6A3/TNFRSF11B/SLC22A2/IL1B/EM…	69
BP	GO:0048706	embryonic skeletal system development	30/2223	117/18862	2.64991e-05	0.000392034	0.000300425	PCSK5/OSR1/DSCAML1/MDFI/WNT9A/COL11A1/PBX1/GLI3/SIX1/SHH/COL1A1/PDGFRA/TBX15/NKX3-2/TBX1/HOXD4/HOXD3/SIX4/BMP4/FGF8/DLX1/GSC/WNT5A/TWIST1/SULF1/HOXD10/HOXB8/HOXA6/SIX2/DMRT2	30
BP	GO:0071396	cellular response to lipid	98/2223	556/18862	2.65856e-05	0.000392375	0.000300687	FAM107A/SFRP1/ATP1A2/RXRG/PLPP1/PTN/PDK4/ADCY5/LMO3/WNT2/KCNMB1/PGR/NR3C1/OSR1/TFAP4/UGT1A1/MEF2C/PPARGC1B/KANK2/FBXO32/AKR1C2/CLU/INHBA/PCK1/CPT1A/GNAI1/RUNX1/NPAS4/CAPN2/ADCY2/WNT9A/PID1/PAQR8/AR/CX3CR1/PENK/RORB/VDR/CXCL3/CXCL1/WNT7B/PER1/LEF1/STC1/OR51E2/RET/LDOC1/COL1A1/AKR1C1/AXL/GPLD1/MAPK3/LEP/DDIT4/CXCL8/IRAK2/SERPINE1/CSF2/PTK7/ZNF366/CXCL2/PMEPA1/AQP1/STAR/TBX1/EPHA3/IL18/WNT5B/CES1/AT…	98
BP	GO:0018958	phenol-containing compound metabolic process	28/2223	106/18862	2.70814e-05	0.000396309	0.000303701	CDH3/HAND2/GRIN2A/SULT1A1/OPN3/NPR1/MAOB/GCNT4/SULT1B1/MAOA/EPAS1/SNCA/CPQ/ZEB2/PRKN/TPO/PDE1B/SLCO1C1/SNCB/RNF180/TYRP1/TRPC1/STAR/DIO2/CHRNB2/CITED1/WNT5A/SLC6A3	28
BP	GO:0001558	regulation of cell growth	76/2223	406/18862	2.7116e-05	0.000396309	0.000303701	LGI1/PI16/FAM107A/SFRP1/SEMA3E/NTN1/EPHA7/PLCE1/CXCL12/FHL1/SYT4/MYOCD/SLIT3/AGTR1/SEMA3G/SEMA3D/SEMA6A/NEDD4L/DACT3/CRYAB/OLFM1/NPR1/AKAP6/CEACAM1/INHBA/MAPT/BDKRB1/RERG/RND2/SOCS2/PAPPA2/IGF1/SLIT2/RGS2/APBB1/SESN2/MAP2/SPART/NRG3/L1CAM/PRKN/MSX1/ROS1/CDHR2/SLC44A4/WFDC1/SGK2/MAP1B/SEMA4G/UCN/KRT17/FGF13/ENPP1/SYT2/TNR/SOX17/RIMS2/DCSTAMP/SFRP2/PTPRS/CCN3/WT1/RIMS1/NGF/CDKN2A/SEMA3B/SPP1/SERPIN…	76
BP	GO:0031652	positive regulation of heat generation	2223-07-01	10/18862	2.71581e-05	0.000396309	0.000303701	CNR1/APLN/TNFRSF11A/PTGER3/TNFSF11/NMU/IL1B	7
BP	GO:0060536	cartilage morphogenesis	2223-07-01	10/18862	2.71581e-05	0.000396309	0.000303701	RSPO2/HAND2/HAND1/MSX1/SNAI1/WNT7B/STC1	7
BP	GO:0007548	sex differentiation	54/2223	262/18862	2.71725e-05	0.000396309	0.000303701	SFRP1/CNTFR/DMRTA1/SLIT3/PGR/CCND1/OSR1/KIT/INHBA/PTX3/ADAMTS1/SLIT2/CDKL2/FGF10/SOX15/AR/STRA6/PBX1/FGF9/ZFPM2/PTPRN/SHH/AXL/PDGFRA/FLNA/LEP/ZP3/STAR/SFRP2/SIX4/WT1/ROR2/ADCYAP1/FGF8/DMRT3/DHH/AKR1C3/PCYT1B/AMH/TEX19/WNT5A/LHB/DNAAF11/INHBB/FSTL3/CYP19A1/NUPR1/DMRTA2/FOXL2/INHA/SOX8/DMRT2/WNT7A/REN	54
BP	GO:0033605	positive regulation of catecholamine secretion	2223-08-01	13/18862	2.73395e-05	0.000397806	0.000304848	CXCL12/KCNB1/VIP/GDNF/OXTR/CHRNB2/CARTPT/SYT1	8
BP	GO:1902305	regulation of sodium ion transmembrane transport	20/2223	64/18862	2.7898e-05	0.00040498	0.000310346	ATP1A2/FXYD1/SCN2B/SCN4B/GPD1L/ATP1B2/FXYD6/NEDD4L/OSR1/SCN3B/ATP2B4/NOS1/DMD/SCN1B/FXYD3/STOM/FGF13/FGF14/HECW2/FXYD4	20
BP	GO:0051130	positive regulation of cellular component organization	176/2223	1118/18862	2.80919e-05	0.000406839	0.00031177	MYOC/NRXN1/SFRP1/NAP1L2/CNR1/STMN2/PTN/NEGR1/GPM6A/FRMPD4/ADGRB3/NTN1/AJUBA/SLITRK3/NLGN1/PLCE1/CXCL12/NEFL/CNTN1/LMOD1/CHODL/RELN/ATP1B2/CFL2/SYNPO2/CUX2/SLITRK2/CRACD/CALY/NTRK3/SYT9/NEDD4L/CLDN5/ALK/SYNPO/ZBTB7B/PALM/NGFR/KIT/CLU/CAV1/SH3GL2/CLIP3/MAPT/ATP8A2/MAP6/APLN/FEZ1/RND2/OXTR/RUNX1/IGF1/PRDM12/GDF15/ROR1/MAGI2/ZDHHC15/TEK/SNCA/PAK3/FAM162A/SLIT2/RGS2/PACSIN1/CAPN2/CCL21/TPM1/NOS1/L1CAM…	176
BP	GO:0031960	response to corticosteroid	36/2223	152/18862	2.88706e-05	0.00041714	0.000319664	FAM107A/BCHE/CNGA3/NEFL/SLIT3/ADIPOQ/CCND1/NR3C1/TFAP4/UGT1A1/MAOB/PPARGC1B/FBXO32/HSD11B2/UCN3/PCK1/PDX1/SLIT2/NPAS4/CDO1/FOSL1/STC1/UCN/COL1A1/DDIT4/DUSP1/AQP1/STAR/TRIM63/ADCYAP1/AKR1C3/SPARC/FOSB/AGXT/ABCA3/ISL1	36
BP	GO:0030326	embryonic limb morphogenesis	29/2223	112/18862	2.9451e-05	0.000422564	0.000323821	RSPO2/AFF3/HAND2/ZBTB16/OSR1/SALL4/RECK/MSX1/PBX1/GLI3/LEF1/SHH/SP8/SFRP2/ROR2/BMP4/FGF8/DYNC2H1/WNT5A/TWIST1/HOXD10/DLX6/SP9/TBX5/EN1/TBX4/ALDH1A2/DLX5/WNT7A	29
BP	GO:0035113	embryonic appendage morphogenesis	29/2223	112/18862	2.9451e-05	0.000422564	0.000323821	RSPO2/AFF3/HAND2/ZBTB16/OSR1/SALL4/RECK/MSX1/PBX1/GLI3/LEF1/SHH/SP8/SFRP2/ROR2/BMP4/FGF8/DYNC2H1/WNT5A/TWIST1/HOXD10/DLX6/SP9/TBX5/EN1/TBX4/ALDH1A2/DLX5/WNT7A	29
BP	GO:0051209	release of sequestered calcium ion into cytosol	29/2223	112/18862	2.9451e-05	0.000422564	0.000323821	ATP1A2/ANK2/CASQ2/JPH4/PLN/JPH2/GSTM2/AKAP6/SRI/JPH3/BDKRB1/SNCA/CCL21/NOS1/ITPR1/DMD/JPH1/FKBP1B/FGF2/SLC8A1/MCOLN2/CASQ1/HRC/TRPC1/THY1/HTR2B/HTR2A/NTSR1/NPSR1	29
BP	GO:0021871	forebrain regionalization	2223-10-01	20/18862	3.05182e-05	0.000436863	0.000334778	GLI3/WNT7B/SHH/FEZF1/BMP4/FGF8/EMX2/DMRTA2/SIX3/EMX1	10
BP	GO:0051384	response to glucocorticoid	33/2223	135/18862	3.10163e-05	0.000442967	0.000339456	FAM107A/BCHE/NEFL/SLIT3/ADIPOQ/CCND1/NR3C1/TFAP4/UGT1A1/MAOB/PPARGC1B/FBXO32/HSD11B2/UCN3/PCK1/PDX1/SLIT2/NPAS4/CDO1/FOSL1/STC1/UCN/DDIT4/DUSP1/AQP1/STAR/TRIM63/ADCYAP1/SPARC/FOSB/AGXT/ABCA3/ISL1	33
BP	GO:0002790	peptide secretion	75/2223	401/18862	3.14601e-05	0.00044827	0.00034352	SFRP1/MYOM1/CNR1/ADCY5/PCSK5/KCNB1/VIP/TACR2/SNAP25/SCG2/SLC30A8/SYT9/SOX4/ARL4D/SNCG/EPHA5/SRI/RAB3C/UCN3/CPT1A/APLN/IGF1/PDX1/RHBDF2/KCNA5/APBB1/GPR27/ITPR1/FKBP1B/STXBP5L/CACNA1A/PASK/PRKN/SMPD3/RAB3B/P3H1/PTPRN/C1QTNF3/UCN/OR51E2/GPLD1/LEP/RAB15/TRPM4/COMP/NNAT/FOXA2/GCK/RIMS2/ABCA1/KCNS3/CAVIN1/CCN3/LRP5L/IL1A/FAM3D/ADCYAP1/FGA/FGB/CARTPT/KCNN4/KCNJ11/RASL10B/TNFSF11/INHBB/ANKRD1/GRP/NMU/PCL…	75
BP	GO:0051928	positive regulation of calcium ion transport	30/2223	118/18862	3.15782e-05	0.000448918	0.000344017	PLP1/ANK2/CXCL12/MYLK/JPH2/GSTM2/AKAP6/SRI/CAV1/BDKRB1/HSPA2/CACNB2/SNCA/CAMK2A/CACNA2D1/STAC2/LGALS3/CASQ1/TRPC6/STC1/UCN/TRPC1/FGF14/THY1/STAC/HCRT/ATP2A1/NTSR1/RGN/NPSR1	30
BP	GO:0010876	lipid localization	91/2223	510/18862	3.18016e-05	0.000451057	0.000345656	ABCA8/ATP1A2/XKR4/SLC17A7/GALR1/ABCA9/SLC27A6/ABCA6/FABP4/CPT2/ADIPOQ/ACACB/AGTR1/SNAP25/LIPC/VAMP2/CLU/CAV1/CIDEA/CEACAM1/INHBA/OSBPL1A/ATP8A2/LRRC8E/LRAT/CPT1A/PRKAA2/TNFAIP8L3/TMEM30B/SLC10A4/BDKRB2/ANO3/SPX/PLA2G2C/PLA2G5/STRA6/PRKN/SLCO1C1/FABP6/VLDLR/CYP8B1/ATP8B2/SHH/AKR1C1/ABCB1/MAP2K6/ITGB3/LEP/ENPP1/NTRK2/TNFRSF11A/SERPINA5/CPTP/STAR/ABCA1/SPNS2/SFTPA1/SPNS3/GULP1/CES1/RIMS1/SLC10A1/SLC…	91
BP	GO:0014032	neural crest cell development	23/2223	80/18862	3.25459e-05	0.000460559	0.000352937	PHOX2B/SEMA3E/HAND2/SEMA3G/SEMA3D/SEMA6A/GDNF/ERBB4/RADIL/SEMA4G/RET/SHH/MAPK3/TBX1/EDNRA/BMP4/SEMA3B/HTR2B/PITX2/TWIST1/SOX8/ALDH1A2/ISL1	23
BP	GO:0090287	regulation of cellular response to growth factor stimulus	59/2223	296/18862	3.33054e-05	0.00047023	0.000360349	SFRP1/GREM2/CDKN2B/CCBE1/RBPMS2/SFRP5/CHRDL1/MYOCD/NTRK3/SEMA6A/NGFR/CAV1/HHIP/CIDEA/TMEM108/APLN/SLIT2/ATP2B4/SPART/FGF10/FGF2/ADAMTS12/MSX1/SPRY4/DAND5/DCN/PCSK6/NEO1/SHISA2/PEG10/FERMT1/TGFB1I1/ITGB3/VEPH1/RNF165/TGFBR3/MMRN2/FGFR1/FGF18/PMEPA1/SFRP2/BMPER/ZNF423/HES5/FGFBP1/BMP4/JCAD/SPRED3/CITED1/DLX1/WNT5A/ELAPOR2/HSPA1A/SULF1/FSTL3/ADAMTSL2/SFRP4/IL17F/IL1B	59
BP	GO:0055117	regulation of cardiac muscle contraction	22/2223	75/18862	3.41086e-05	0.000480473	0.000368198	ATP1A2/ANK2/CASQ2/CTNNA3/ADRA1A/PLN/GSTM2/SRI/CAV1/RGS2/NOS1/DMD/FKBP1B/HCN4/ADRA1B/SLC8A1/STC1/UCN/FGF13/TRPM4/HRC/ATP2A1	22
BP	GO:0051283	negative regulation of sequestering of calcium ion	29/2223	113/18862	3.52139e-05	0.000494537	0.000378976	ATP1A2/ANK2/CASQ2/JPH4/PLN/JPH2/GSTM2/AKAP6/SRI/JPH3/BDKRB1/SNCA/CCL21/NOS1/ITPR1/DMD/JPH1/FKBP1B/FGF2/SLC8A1/MCOLN2/CASQ1/HRC/TRPC1/THY1/HTR2B/HTR2A/NTSR1/NPSR1	29
BP	GO:1904427	positive regulation of calcium ion transmembrane transport	21/2223	70/18862	3.5267e-05	0.000494537	0.000378976	PLP1/ANK2/JPH2/GSTM2/AKAP6/SRI/BDKRB1/HSPA2/CACNB2/SNCA/CACNA2D1/STAC2/CASQ1/TRPC1/FGF14/THY1/STAC/ATP2A1/NTSR1/RGN/NPSR1	21
BP	GO:0007588	excretion	19/2223	60/18862	3.57589e-05	0.000499172	0.000382527	ABCG2/TACR2/KCNMA1/AGTR1/ADRA1A/NEDD4L/NPR1/CHRNA3/POU3F3/CLCNKB/SPX/STC1/CORIN/CHRNB4/AMN/AVPR2/CHRNB2/AQP6/TAC1	19
BP	GO:0046888	negative regulation of hormone secretion	19/2223	60/18862	3.57589e-05	0.000499172	0.000382527	SFRP1/KCNB1/TACR2/ADIPOQ/INHBA/FKBP1B/STXBP5L/PRKN/LIF/IL11/UCN/LEP/CCN3/FAM3D/CARTPT/KCNJ11/INHBB/INHA/IL1B	19
BP	GO:0051208	sequestering of calcium ion	30/2223	119/18862	3.75244e-05	0.000522637	0.000400509	ATP1A2/ANK2/CASQ2/JPH4/SLC25A23/PLN/JPH2/GSTM2/AKAP6/SRI/JPH3/BDKRB1/SNCA/CCL21/NOS1/ITPR1/DMD/JPH1/FKBP1B/FGF2/SLC8A1/MCOLN2/CASQ1/HRC/TRPC1/THY1/HTR2B/HTR2A/NTSR1/NPSR1	30
BP	GO:0006953	acute-phase response	16/2223	46/18862	4.03539e-05	0.000559412	0.00042869	CNR1/UGT1A1/F8/TNFRSF11A/PTGER3/IL1A/ORM2/SAA2/SAA4/AHSG/TNFSF11/LBP/HAMP/ORM1/IL1B/SAA1	16
BP	GO:0050919	negative chemotaxis	16/2223	46/18862	4.03539e-05	0.000559412	0.00042869	SEMA3E/NTN1/EPHA7/UNC5C/SLIT3/SEMA3G/SEMA3D/SEMA6A/SLIT2/NRG3/SEMA4G/FLRT2/ITGB3/SEMA3B/WNT5A/LGR6	16
BP	GO:0099601	regulation of neurotransmitter receptor activity	23/2223	81/18862	4.04361e-05	0.000559412	0.00042869	NPTX1/NLGN1/NEFL/RELN/RGS9/GRIN2A/LYNX1/GRIA4/GRIA3/MEF2C/GRIA1/DLG2/DLGAP2/NLGN3/SHISA9/CACNG8/DLGAP1/CNIH3/NPTXR/ARC/ACTN2/SHISA6/CACNG4	23
BP	GO:0031346	positive regulation of cell projection organization	66/2223	344/18862	4.11194e-05	0.000567594	0.000434961	CNR1/STMN2/PTN/NEGR1/GPM6A/NTN1/NLGN1/PLCE1/CXCL12/NEFL/CNTN1/CHODL/RELN/ATP1B2/CUX2/NTRK3/ALK/PALM/NGFR/KIT/MAPT/ATP8A2/MAP6/FEZ1/RND2/ROR1/MAGI2/ZDHHC15/PAK3/SLIT2/RGS2/PACSIN1/CCL21/L1CAM/FKBP1B/SCN1B/TENM1/PLXNA2/ITPKA/DZIP1/FZD1/NDRG4/P3H1/CAMK2B/MAP1B/VLDLR/RET/ALKAL1/CDC42EP3/FLNA/NTRK2/PROM2/TENM2/PTK7/CAMK1D/EPHA3/ROR2/ADCYAP1/NGF/WNT5A/CDC42EP5/ANKRD1/DPYSL3/GRIP1/PLA2G3/TENM3	66
BP	GO:0030855	epithelial cell differentiation	128/2223	775/18862	4.18426e-05	0.000576291	0.000441626	TMEM100/PDE2A/CDH3/PTN/ETV4/KRT80/LAMA1/TMOD1/ADIPOQ/NPY/PGR/CCND1/OPN3/SOX4/OSR1/THRB/CLDN5/MEF2C/SULT1B1/AKR1C2/CAV1/CEACAM1/GDNF/MCIDAS/PCK1/CPT1A/RUNX1/MAGI2/PDX1/MAF/WDR77/TXNIP/CCDC78/FGF10/ADAMTSL4/ARHGEF26/AR/FGF2/CCNO/ERBB4/TAGLN/SULT2B1/VDR/ROS1/CDHR2/PCSK6/S1PR1/SLC44A4/LIF/SIX1/TST/WNT7B/LGALS3/ZEB1/PALLD/STC1/KRT17/DSG4/AKR1C1/EVPL/TGFB1I1/FLNA/COL4A1/TJP3/DNASE1L2/KRTAP5-4/KRT6B/KRT…	128
BP	GO:0043116	negative regulation of vascular permeability	2223-09-01	17/18862	4.31862e-05	0.000592158	0.000453785	PDE2A/CLDN5/CEACAM1/SH3GL2/PDE3A/SLIT2/AKAP12/ANGPT1/FERMT2	9
BP	GO:0072079	nephron tubule formation	2223-09-01	17/18862	4.31862e-05	0.000592158	0.000453785	OSR1/GDNF/SIX1/SIX4/HES5/IRX3/SOX8/WNT6/PAX2	9
BP	GO:0007200	phospholipase C-activating G protein-coupled receptor signaling pathway	27/2223	103/18862	4.33045e-05	0.000592467	0.000454022	PLCE1/VIP/AGTR1/ADRA1A/CHRM2/GNA11/PTH1R/TACR1/GPR27/CX3CR1/ADRA1B/S1PR1/GPR17/BICD1/GPR157/P2RY2/NMUR1/PTGER3/GPR4/NPR3/HCRT/HTR2B/HTR2A/GRP/ACTN2/ADRA1D/GRPR	27
BP	GO:0001667	ameboidal-type cell migration	85/2223	473/18862	4.41156e-05	0.000602231	0.000461504	PHOX2B/SEMA3E/PTN/CCBE1/HAND2/PLPP3/SCG2/SEMA3G/SEMA3D/SEMA6A/HDAC9/MEF2C/KANK2/KIT/CEACAM1/GDNF/TIMP1/MARVELD3/TEK/PAK3/SLIT2/ATP2B4/EPB41L4B/DDR2/FGF10/ZEB2/TNFSF12/FGF2/ERBB4/RADIL/AMOTL1/S100P/SLC8A1/DCN/S100A2/ATP5F1A/APELA/PRR5L/AKAP12/ANGPT1/SEMA4G/STC1/LOXL2/RHOJ/ANGPT2/RET/SHH/FERMT1/MEOX2/ITGB3/GPLD1/FGF7/FAP/MMRN2/FGFR1/SRPX2/KRT16/SOX17/ADGRB1/FGF18/AKT3/TBX1/BMPER/CCN3/MCC/ATOH8/FGFB…	85
BP	GO:2001259	positive regulation of cation channel activity	21/2223	71/18862	4.45715e-05	0.000607115	0.000465247	PIRT/ANK2/RELN/RGS9/JPH2/GSTM2/AKAP6/KCNA1/CACNB2/LRRC55/CACNA2D1/NLGN3/STAC2/CASQ1/FGF14/STAC/KCNJ11/NTSR1/ARC/ACTN2/CACNG4	21
BP	GO:0007010	cytoskeleton organization	210/2223	1382/18862	4.56793e-05	0.000620837	0.000475762	MYOC/FAM107A/SFRP1/STMN4/TMEFF2/TNXB/SEMA3E/PRPH/STMN2/TUBB4A/LDB3/AJUBA/NLGN1/CTNNA3/PLCE1/CXCL12/NEFM/NEFL/GPM6B/PGM5/TMOD1/FMN2/SYNM/ASAP3/LMOD1/INA/DAAM2/CFL2/CORO2B/EFHC2/SYNPO2/CSRP1/TUBAL3/CRACD/MYH11/NTRK3/SEMA6A/EPHA5/CRYAB/SYNPO/CNN1/TTLL4/EML1/CLIP4/PPARGC1B/CEP72/CCDC13/PALM/EPB41L4A/SVIL/KIT/DIXDC1/CLIP3/MAPT/ATP8A2/MAP6/MCIDAS/PRKAA2/NAT10/RND2/GNAI1/CAP2/DES/TEK/JAM3/SNCA/PAK3/SLIT…	210
BP	GO:0019228	neuronal action potential	13/2223	33/18862	4.75968e-05	0.000644067	0.000493564	SCN7A/SCN9A/SCN11A/SCN3A/KCNA1/GPR88/SCN4A/KCNMB2/CACNA1H/GRIK2/KCNA2/KCND2/CACNA1I	13
BP	GO:0086019	cell-cell signaling involved in cardiac conduction	13/2223	33/18862	4.75968e-05	0.000644067	0.000493564	ANK2/CASQ2/SCN4B/SCN3B/CACNB2/KCNA5/CACNA2D1/SCN1B/HCN4/FLNA/TRPM4/KCNJ5/KCNE5	13
BP	GO:0014074	response to purine-containing compound	34/2223	144/18862	5.07788e-05	0.000685625	0.000525411	PDE2A/CASQ2/CNGA3/ADIPOQ/GSTM2/AKAP6/PPARGC1B/PDE3A/SLC8A3/PCK1/TEK/CDO1/HCN4/PENK/FOSL1/SLC8A1/NOX4/PTPRN/PER1/STC1/COL1A1/P2RY2/TRPM4/DUSP1/AQP1/STAR/WT1/CITED1/SPARC/KCNJ11/FOSB/AGXT/SLC6A3/REN	34
BP	GO:0010721	negative regulation of cell development	39/2223	174/18862	5.16687e-05	0.000696121	0.000533454	SEMA3E/PTN/NTN1/EPHA7/DAAM2/SEMA3G/SEMA3D/SEMA6A/THRB/NGFR/IGF1/GPR37L1/MAP2/SPART/SPRY4/FBLN1/TRPC6/SEMA4G/FGF13/NPPC/PAEP/CCL11/TNR/PTPRS/HES5/OMG/TACSTD2/ADCYAP1/THY1/MELTF/SEMA3B/DLX1/SPP1/WNT5A/LTF/RFLNA/DCC/IL1B/WNT7A	39
BP	GO:0110148	biomineralization	37/2223	162/18862	5.20878e-05	0.000700241	0.000536612	CLEC3B/RSPO2/PTN/GPM6B/CNNM4/OSR1/PTH1R/MEF2C/OMD/IGF1/KL/DDR2/SLC20A1/MGP/SLC8A1/SMPD3/S1PR1/COL1A1/AXIN2/LEP/ENPP1/IBSP/TRPM4/COMP/TBX1/FBLN7/ROR2/BMP4/SPP1/LTF/TWIST1/RFLNA/AHSG/COL1A2/WDR72/ODAM/WNT6	37
BP	GO:0010880	regulation of release of sequestered calcium ion into cytosol by sarcoplasmic reticulum	2223-12-01	29/18862	5.23787e-05	0.000702624	0.000538438	ATP1A2/ANK2/CASQ2/PLN/GSTM2/AKAP6/SRI/DMD/FKBP1B/SLC8A1/CASQ1/HRC	12
BP	GO:0072202	cell differentiation involved in metanephros development	2223-11-01	25/18862	5.45244e-05	0.000726801	0.000556965	ADIPOQ/OSR1/GDNF/POU3F3/LIF/WWTR1/BMP4/FAT4/CITED1/SIX2/PAX2	11
BP	GO:0072207	metanephric epithelium development	2223-11-01	25/18862	5.45244e-05	0.000726801	0.000556965	ADIPOQ/OSR1/POU3F3/LIF/WNT7B/WWTR1/WT1/HES5/FAT4/SOX8/PAX2	11
BP	GO:0099054	presynapse assembly	16/2223	47/18862	5.45336e-05	0.000726801	0.000556965	SLITRK3/NLGN1/SLITRK2/NLGN4X/SNCA/LRFN5/NLGN3/FZD1/SLITRK4/SLITRK5/LRRTM1/MDGA1/GPC6/WNT5A/PCLO/WNT7A	16
BP	GO:0031103	axon regeneration	17/2223	52/18862	5.7883e-05	0.000769781	0.000589902	PTN/NEFL/CHL1/GAP43/RGMA/JAM3/FKBP1B/MAP1B/FLNA/KLK8/TNR/PTPRS/APOD/RTN4RL2/SPP1/RTN4RL1/ISL1	17
BP	GO:0010463	mesenchymal cell proliferation	14/2223	38/18862	5.87987e-05	0.00077861	0.000596668	PTN/HAND2/WNT2/OSR1/MSX1/SIX1/DCHS2/SHH/FGF7/TBX1/BMP4/FAT4/WNT5A/SIX2	14
BP	GO:0045823	positive regulation of heart contraction	14/2223	38/18862	5.87987e-05	0.00077861	0.000596668	ATP1A2/ADRA1A/SCN3B/APLN/RGS2/TPM1/EDN2/ADRA1B/APELA/UCN/TRPM4/HRC/ADRA1D/NMU	14
BP	GO:0008344	adult locomotory behavior	19/2223	62/18862	5.93807e-05	0.000782671	0.000599779	ATP1A2/CXCL12/TMOD1/LGI4/SNCG/GRIN2D/CEND1/GDNF/SEZ6/PREX2/PRKN/SPTBN4/DMBX1/FOXA2/DMRT3/HOXD10/HOXB8/NTSR1/EN1	19
BP	GO:2000242	negative regulation of reproductive process	18/2223	57/18862	5.9398e-05	0.000782671	0.000599779	TIMP1/IGF1/WDR77/SNAI1/LIF/ZFPM2/OVGP1/NPPC/PAEP/DUSP1/ZP3/WT1/BMP4/AMH/WNT5A/SULF1/RGN/SEMG2	18
BP	GO:0016049	cell growth	84/2223	470/18862	5.9485e-05	0.000782671	0.000599779	LGI1/PI16/FAM107A/SFRP1/SEMA3E/NTN1/EPHA7/DCLK1/PLCE1/CXCL12/FHL1/SYT4/MYOCD/SLIT3/AGTR1/ADRA1A/SEMA3G/SEMA3D/SEMA6A/NEDD4L/NDN/DACT3/CRYAB/OLFM1/NPR1/AKAP6/CEACAM1/TMEM108/INHBA/SH3GL2/MAPT/BDKRB1/RERG/RND2/SOCS2/PAPPA2/IGF1/SLIT2/RGS2/APBB1/SESN2/MAP2/SPART/NRG3/L1CAM/PRKN/NLGN3/MSX1/ROS1/CDHR2/SLC44A4/SORBS2/WFDC1/SGK2/MAP1B/SEMA4G/UCN/KRT17/FGF13/ENPP1/SYT2/TNR/SOX17/RIMS2/DCSTAMP/SFRP2/PTPRS…	84
BP	GO:0070509	calcium ion import	23/2223	83/18862	6.15384e-05	0.000807969	0.000619166	CXCL12/SLC25A23/PLN/SLC8A3/CACNB2/ATP2B4/MICU3/CACNA2D1/CACNA1A/SLC8A1/LGALS3/CACNA1H/STC1/UCN/SLC8A2/CACNA1B/PLPP4/TRPV4/ATP2A1/EGF/CACNA1I/SLN/SLC24A2	23
BP	GO:0016055	Wnt signaling pathway	90/2223	512/18862	6.18523e-05	0.00081037	0.000621006	MYOC/SFRP1/RSPO2/CDH3/GNAO1/CTNND2/SFRP5/PLPP3/WNT2/DAAM2/IGFBP6/SHISA3/CCND1/SOX4/DACT3/TCF7L1/MDFI/CAV1/NDRG2/DIXDC1/RECK/RBMS3/RSPO1/PRKAA2/RUNX1/ROR1/MAGI2/ILK/WNT9A/CAMK2A/PRICKLE2/FGF10/GRHL3/AMER3/PRKN/CELSR3/AMOTL1/GLI3/RSPO3/TLE4/WNT7B/CTHRC1/FZD1/CCN4/GPC5/FERMT2/SHISA2/LEF1/SHH/COL1A1/FERMT1/TGFB1I1/AXIN2/MDFIC/DKK4/APCDD1L/TRPM4/TMEM88/SOX17/MITF/PTK7/TRABD2B/GPC6/WWTR1/SFRP2/WNT5B/MC…	90
BP	GO:0009725	response to hormone	141/2223	876/18862	6.20531e-05	0.000811282	0.000621705	SST/FAM107A/SFRP1/ATP1A2/BCHE/RXRG/PLPP1/PTN/PDK4/ADCY5/CXCL12/CNGA3/NEFL/CPEB1/LMO3/ATP6V1G2/SLIT3/ADIPOQ/AGTR1/ADRA1A/PLN/GHR/TRARG1/SLC2A4/PGR/ADCY9/CCND1/HDAC9/NR3C1/THRB/TFAP4/VAMP2/UGT1A1/MAOB/MEF2C/PPARGC1B/KANK2/ZBTB7B/FBXO32/HSD11B2/KIT/AKR1C2/CAV1/CEACAM1/LMO2/INHBA/TIMP1/UCN3/PCK1/RERG/PRKAA2/TUB/OXTR/GNAI1/RUNX1/SOCS2/GDF15/CYP11A1/PDX1/TEK/SLIT2/KL/NPAS4/UCN2/CCL21/SESN2/NOS1/TXNIP/A…	141
BP	GO:0051924	regulation of calcium ion transport	49/2223	238/18862	6.44034e-05	0.000840233	0.000643891	PLP1/ATP1A2/ANK2/GNAO1/CASQ2/CXCL12/JPH4/RGS9/PLN/MYLK/JPH2/GSTM2/AKAP6/SRI/CAV1/JPH3/BDKRB1/HSPA2/CACNB2/SNCA/NOS1/CAMK2A/DMD/JPH1/FKBP1B/CACNA2D1/SLC8A1/STAC2/LGALS3/CAMK2B/CASQ1/TRPC6/STC1/UCN/HOMER2/HRC/TRPC1/FGF14/REM1/THY1/STAC/PLPP4/HCRT/ATP2A1/NTSR1/EGF/RGN/NPSR1/SLN	49
BP	GO:0061844	antimicrobial humoral immune response mediated by antimicrobial peptide	22/2223	78/18862	6.5962e-05	0.000858755	0.000658085	ELANE/DEFB1/CXCL3/CXCL1/KLK7/CXCL8/CXCL2/PGC/KRT6A/NOD2/CXCL5/LTF/PPBP/PGLYRP3/CXCL6/IL17A/S100A7/PGLYRP4/IL17F/DEFB4A/KLK5/DEFA6	22
BP	GO:0099566	regulation of postsynaptic cytosolic calcium ion concentration	2223-07-01	11/18862	6.70462e-05	0.000871037	0.000667496	ATP2B2/GRIA1/SLC8A3/ITPR1/SLC8A1/SLC8A2/WNT5A	7
BP	GO:0048839	inner ear development	39/2223	176/18862	6.73673e-05	0.000873062	0.000669048	PHOX2B/NTN1/KCNK3/ATP8A2/OTX1/KCNK2/ROR1/MAF/FGF10/GRHL3/CDH23/COL11A1/GLI3/SLC44A4/MYO3A/SIX1/CTHRC1/SHH/TMIE/PTK7/SOBP/TBX1/BMPER/SIX4/GABRB2/HES5/ROR2/BMP4/FAT4/FGF8/KCNQ4/SPARC/WNT5A/USH1G/SOX2/DLX6/PAX2/GJB6/DLX5	39
BP	GO:0048562	embryonic organ morphogenesis	55/2223	277/18862	6.74844e-05	0.000873062	0.000669048	NTN1/RBPMS2/HAND2/MFAP5/OSR1/DSCAML1/MEF2C/MDFI/ATP8A2/OTX1/HAND1/FGF10/GRHL3/STRA6/COL11A1/MSX1/GLI3/SLC44A4/MYO3A/SIX1/CTHRC1/NDRG4/EFEMP1/SHH/PDGFRA/TMIE/TBX15/MAPK3/MFAP2/SOX17/PTK7/NKX3-2/SOBP/TBX1/HOXD4/HOXD3/SIX4/ROR2/BMP4/FGF8/WNT16/KCNQ4/GSC/WNT5A/TWIST1/HOXD10/HOXB8/USH1G/HOXA6/DLX6/SIX2/SIX3/PAX2/GJB6/DLX5	55
BP	GO:0010092	specification of animal organ identity	13/2223	34/18862	6.87843e-05	0.000888021	0.000680512	WNT2/MEF2C/GDNF/FGF10/AR/GLI3/SIX1/AXIN2/BMP4/FGF8/WNT5A/PAX2/ISL1	13
BP	GO:0043266	regulation of potassium ion transport	26/2223	100/18862	6.91371e-05	0.000890717	0.000682578	DPP6/ANK2/CASQ2/FHL1/VIP/KCNMB1/ATP1B2/NEDD4L/DPP10/VAMP2/AKAP6/CAV1/KCNA1/KCNAB1/LRRC55/KCNA5/NOS1/KCNIP1/KCNG1/KCNIP3/FLNA/ADCYAP1/HCRT/HTR2A/ACTN2/KCNE5	26
BP	GO:0019935	cyclic-nucleotide-mediated signaling	24/2223	89/18862	6.93333e-05	0.000891387	0.000683091	PDE2A/PDE7B/EPHA5/NPR1/AKAP6/PDE3A/GNAI1/CAP2/RGS2/ADCY2/DEFB1/PRKG1/IRAG1/UCN/OR51E2/NPPC/PDZD3/AQP1/RIMS2/RUNDC3A/ADCYAP1/HTR2B/PCLO/TCP11	24
BP	GO:0198738	cell-cell signaling by wnt	90/2223	514/18862	7.15199e-05	0.000917592	0.000703172	MYOC/SFRP1/RSPO2/CDH3/GNAO1/CTNND2/SFRP5/PLPP3/WNT2/DAAM2/IGFBP6/SHISA3/CCND1/SOX4/DACT3/TCF7L1/MDFI/CAV1/NDRG2/DIXDC1/RECK/RBMS3/RSPO1/PRKAA2/RUNX1/ROR1/MAGI2/ILK/WNT9A/CAMK2A/PRICKLE2/FGF10/GRHL3/AMER3/PRKN/CELSR3/AMOTL1/GLI3/RSPO3/TLE4/WNT7B/CTHRC1/FZD1/CCN4/GPC5/FERMT2/SHISA2/LEF1/SHH/COL1A1/FERMT1/TGFB1I1/AXIN2/MDFIC/DKK4/APCDD1L/TRPM4/TMEM88/SOX17/MITF/PTK7/TRABD2B/GPC6/WWTR1/SFRP2/WNT5B/MC…	90
BP	GO:0035850	epithelial cell differentiation involved in kidney development	16/2223	48/18862	7.29171e-05	0.00093358	0.000715425	ADIPOQ/OSR1/MEF2C/GDNF/MAGI2/LIF/WWTR1/ACTA2/WT1/GPR4/BMP4/KLF15/FAT4/CITED1/SIX2/PAX2	16
BP	GO:0097305	response to alcohol	48/2223	233/18862	7.48738e-05	0.000955815	0.000732464	SFRP1/CNR1/ADCY5/NEFL/SLIT3/KCNMB1/ADIPOQ/GRIN2A/SLC2A4/CCND1/HTR3A/UGT1A1/MAOB/AKR1C2/INHBA/UCN3/CPT1A/PRKAA2/GNAI1/SLIT2/NPAS4/RGS2/CCL21/ADCY2/CDO1/PENK/FOSL1/ADH6/CLDN7/CYP8B1/GPLD1/LEP/TGFBR3/NPPC/PTGFR/STAR/CES1/CHRNB2/SLC10A1/ADCYAP1/VCAM1/AKR1C3/SPARC/CSF3/FOSB/HAMP/SLC6A3/NR0B2	48
BP	GO:0015849	organic acid transport	62/2223	324/18862	7.49628e-05	0.000955815	0.000732464	ABCG2/ATP1A2/SLC7A14/SLC17A7/SLC36A1/SLC27A6/FABP4/CPT2/ACACB/SLC6A6/SNAP25/SLC23A1/VAMP2/SLC6A15/CEACAM1/MPC1/LRRC8E/CPT1A/PRKAA2/SLC10A4/BDKRB2/RGS2/SLC13A2/SPX/PLA2G2C/PLA2G5/SFXN3/STRA6/SLC22A4/SLCO1C1/SLC38A4/AKR1C1/ABCB1/MAP2K6/LEP/NTRK2/TNFRSF11A/XK/SLC7A2/SV2A/PDPN/SLC3A1/RIMS1/SLC10A1/SLCO1B3/SLC1A2/GRM2/TSPO2/SLC6A20/SLC26A4/SLC6A17/SLC6A1/SLC26A9/TNFSF11/NTSR1/PLA2G4F/PLA2G3/THRSP/SYT1…	62
BP	GO:0014031	mesenchymal cell development	23/2223	84/18862	7.53994e-05	0.000957434	0.000733704	PHOX2B/SEMA3E/HAND2/SEMA3G/SEMA3D/SEMA6A/GDNF/ERBB4/RADIL/SEMA4G/RET/SHH/MAPK3/TBX1/EDNRA/BMP4/SEMA3B/HTR2B/PITX2/TWIST1/SOX8/ALDH1A2/ISL1	23
BP	GO:0042475	odontogenesis of dentin-containing tooth	23/2223	84/18862	7.53994e-05	0.000957434	0.000733704	RSPO2/GNAO1/HAND2/CNNM4/NGFR/HAND1/FGF10/MSX1/GLI3/SMPD3/LEF1/SHH/PDGFRA/SERPINE1/TBX1/BMP4/FGF8/DMRT3/DLX1/ODAM/TNFRSF11B/KLK5/WNT6	23
BP	GO:0007215	glutamate receptor signaling pathway	17/2223	53/18862	7.59365e-05	0.000962277	0.000737416	PLP1/GRIK3/KCNB1/FRRS1L/GRIK5/GRIN2A/GRIA4/GRIA3/GRIN2D/GRIK1/GRIA1/GRIK2/NECAB2/HOMER2/GRID1/GRM2/GRIK4	17
BP	GO:0090183	regulation of kidney development	2223-12-01	30/18862	7.79694e-05	0.000984006	0.000754067	ADIPOQ/OSR1/GDNF/SIX1/RET/SIX4/WT1/TACSTD2/BMP4/SIX2/SOX8/PAX2	12
BP	GO:0099068	postsynapse assembly	2223-12-01	30/18862	7.79694e-05	0.000984006	0.000754067	NRXN1/NLGN1/GAP43/NLGN4X/NLGN3/LRRTM1/PTPRS/NRXN2/LRRTM2/WNT5A/LRFN1/WNT7A	12
BP	GO:0001837	epithelial to mesenchymal transition	35/2223	153/18862	7.91882e-05	0.000997352	0.000764295	GCNT2/SFRP1/TMEM100/WNT2/DACT3/OLFM1/MSX1/SNAI1/FERMT2/LEF1/LOXL2/COL1A1/TGFB1I1/AXIN2/FLNA/TGFBR3/FGFR1/PHLDB2/FOXA2/EPHA3/WWTR1/PDPN/SFRP2/BMP4/SPRED3/FGF8/WNT16/GSC/WNT5A/TWIST1/FOXA1/TBX5/ZNF750/IL1B/ISL1	35
BP	GO:0072210	metanephric nephron development	14/2223	39/18862	8.18359e-05	0.0010286	0.000788244	ADIPOQ/OSR1/GDNF/LIF/RET/KIF26B/PDGFRA/WT1/HES5/BMP4/CITED1/SIX2/SOX8/PAX2	14
BP	GO:0060349	bone morphogenesis	24/2223	90/18862	8.41094e-05	0.00105504	0.000808499	MEF2C/PAPPA2/TEK/MSX1/GLI3/SMPD3/SERPINH1/STC1/MMP13/COL1A1/AXIN2/NPPC/COMP/FGF18/SP5/COL27A1/SFRP2/LRP5L/BMP4/TRPV4/LTF/TWIST1/SFRP4/DLX5	24
BP	GO:0003156	regulation of animal organ formation	2223-11-01	26/18862	8.44696e-05	0.00105741	0.000810318	WNT2/GDNF/FGF10/AR/SIX1/SHH/WT1/BMP4/FGF8/WNT5A/SULF1	11
BP	GO:0071621	granulocyte chemotaxis	30/2223	124/18862	8.53746e-05	0.00106541	0.000816448	CCL14/SCG2/CCL15/JAM3/SLIT2/CCL21/EDN2/CXCL3/IL23A/CXCL1/LGALS3/BST1/THBS4/MAPK3/RARRES2/CXCL8/CCL11/CAMK1D/CXCL2/NOD2/CXCL5/CXCL17/S100A14/PPBP/LBP/CXCL6/CCL20/S100A7/CCL26/SAA1	30
BP	GO:0072243	metanephric nephron epithelium development	2223-10-01	22/18862	8.54532e-05	0.00106541	0.000816448	ADIPOQ/OSR1/POU3F3/LIF/WNT7B/WWTR1/HES5/FAT4/SOX8/PAX2	10
BP	GO:0035265	organ growth	37/2223	166/18862	8.98545e-05	0.00111803	0.000856772	PI16/RSPO2/WNT2/ACACB/ADRA1A/NLGN4X/AKAP6/MEF2C/KCNK2/RUNX1/IGF1/MEIS1/RGS2/DDR2/FGF10/AR/FGF2/ERBB4/SMPD3/S1PR1/BNC2/SORBS2/ZFPM2/NDRG4/STC1/SHH/FGF7/LEP/TGFBR3/NPPC/COMP/COL27A1/WT1/FGF8/EVC/HAMP/TBX5	37
BP	GO:0019730	antimicrobial humoral response	33/2223	142/18862	9.04604e-05	0.00112112	0.000859142	ELANE/CLU/DEFB1/SFTPD/CXCL3/CXCL1/KLK7/RARRES2/CXCL8/CXCL2/COLEC11/TF/PGC/KRT6A/FGA/NOD2/CXCL5/FGB/LTF/IL36RN/PPBP/LCN2/PGLYRP3/CXCL6/IL17A/PRSS2/S100A7/PGLYRP4/IL17F/SEMG2/DEFB4A/KLK5/DEFA6	33
BP	GO:0008285	negative regulation of cell population proliferation	123/2223	752/18862	9.04866e-05	0.00112112	0.000859142	SST/SFRP1/PHOX2B/BCHE/OGN/PLPP1/CDKN2B/PTN/SRPX/DPT/VIP/SFRP5/MYOCD/SLIT3/ZBTB16/ADIPOQ/ADRA1A/SCG2/IGFBP6/NDN/SOX4/NPR1/SPEG/TFAP4/PTH1R/CNN1/MEF2C/KANK2/ZBTB7B/NGFR/CAV1/CEACAM1/S100A11/CEND1/INHBA/NDRG2/MARVELD3/ATP8A2/APLN/LIMS2/RERG/KCNK2/MEIS1/MAGI2/PDX1/ADAMTS1/WDR77/TPM1/WNT9A/FGF10/AR/TNS2/ERBB4/SFTPD/MSX1/PDCD5/TENM1/FOSL1/GLI3/SULT2B1/NOX4/VDR/ATP5F1A/LIF/CXCL1/PRKG1/WFDC1/NDRG4/P3H1/F…	123
BP	GO:0031214	biomineral tissue development	36/2223	160/18862	9.06469e-05	0.00112112	0.000859142	CLEC3B/RSPO2/PTN/GPM6B/CNNM4/OSR1/PTH1R/MEF2C/OMD/IGF1/KL/DDR2/SLC20A1/MGP/SLC8A1/SMPD3/S1PR1/COL1A1/AXIN2/LEP/ENPP1/IBSP/TRPM4/COMP/TBX1/ROR2/BMP4/SPP1/LTF/TWIST1/RFLNA/AHSG/COL1A2/WDR72/ODAM/WNT6	36
BP	GO:0098815	modulation of excitatory postsynaptic potential	15/2223	44/18862	9.10339e-05	0.00112366	0.000861087	NRXN1/NLGN1/IGSF11/RELN/CELF4/CUX2/NLGN4X/TMEM108/SLC8A3/NLGN3/TMEM25/SLC8A2/RIMS2/RIMS1/WNT7A	15
BP	GO:0017157	regulation of exocytosis	42/2223	197/18862	9.20834e-05	0.00113435	0.000869279	CNR1/RIMS4/SYT10/NLGN1/KCNB1/SYT4/SYP/ADRA1A/SYT9/VAMP2/TRIM9/RAB3C/CEACAM1/CACNB2/SNCA/SYT5/STXBP5L/PRKN/SMPD3/RAB3B/CACNA1H/CDK5R2/SYT11/SYT6/SYT15/RAB15/SYT2/ZP3/RIMS2/CPLX2/RIMS1/FGA/FGB/HTR2A/SYT8/SYT12/PLA2G3/SYT1/CACNA1I/PCLO/FGG/WNT7A	42
BP	GO:0030282	bone mineralization	28/2223	113/18862	9.29964e-05	0.00114332	0.000876153	CLEC3B/RSPO2/PTN/GPM6B/OSR1/PTH1R/MEF2C/OMD/IGF1/KL/DDR2/MGP/SLC8A1/SMPD3/S1PR1/AXIN2/LEP/ENPP1/IBSP/TRPM4/COMP/ROR2/BMP4/LTF/TWIST1/RFLNA/AHSG/COL1A2	28
BP	GO:0043410	positive regulation of MAPK cascade	91/2223	525/18862	9.52118e-05	0.00116823	0.000895246	GCNT2/ELANE/AJUBA/PLCE1/HAND2/CCL14/ADRA1A/MAPK10/GHR/IGFBP6/NTRK3/GNG3/PDE8A/ALK/ADRB3/KIT/CCL15/IGF1/TNFAIP8L3/GPR37L1/GDF15/ROR1/TEK/PAK3/KL/CCL21/FGF10/PLA2G5/AR/FGF2/ERBB4/TENM1/ADRA1B/FGF9/PELI2/LIF/APELA/WNT7B/NDRG4/AKAP12/IL11/UNC5CL/ANGPT1/FERMT2/RET/NECAB2/ALKAL1/MAP2K6/PDGFRA/MAPK3/MDFIC/LEP/FGFR1/NTRK2/TNFRSF11A/CCL11/IRAK2/FGF18/GDF6/TBX1/TF/BMPER/MMP8/ANKRD6/ROR2/ADCYAP1/BMP4/JCAD/F…	91
BP	GO:0071300	cellular response to retinoic acid	19/2223	64/18862	9.59086e-05	0.00117445	0.000900012	WNT2/OSR1/PCK1/WNT9A/RORB/WNT7B/RET/COL1A1/LEP/PTK7/AQP1/TBX1/EPHA3/WNT5B/BRINP2/WNT5A/WNT6/PAX2/ALDH1A2	19
BP	GO:0009306	protein secretion	68/2223	367/18862	9.67951e-05	0.00118297	0.000906536	SFRP1/MYOM1/CNR1/ADCY5/PCSK5/KCNB1/VIP/TACR2/SNAP25/SCG2/SLC30A8/SYT9/SOX4/ARL4D/SNCG/EPHA5/SRI/RAB3C/UCN3/CPT1A/IGF1/PDX1/RHBDF2/KCNA5/APBB1/GPR27/ITPR1/FKBP1B/STXBP5L/CACNA1A/PRKN/RAB3B/P3H1/PTPRN/C1QTNF3/OR51E2/GPLD1/LEP/RAB15/TRPM4/COMP/NNAT/FOXA2/GCK/RIMS2/ABCA1/KCNS3/CAVIN1/CCN3/LRP5L/IL1A/FAM3D/ADCYAP1/FGA/FGB/CARTPT/KCNN4/KCNJ11/INHBB/ANKRD1/NMU/PCLO/FGG/NR0B2/FAM3B/IL1B/ISL1/SAA1	68
BP	GO:2000649	regulation of sodium ion transmembrane transporter activity	17/2223	54/18862	9.87638e-05	0.00120465	0.000923149	ATP1A2/FXYD1/SCN2B/SCN4B/GPD1L/FXYD6/NEDD4L/OSR1/SCN3B/DMD/SCN1B/FXYD3/STOM/FGF13/FGF14/HECW2/FXYD4	17
BP	GO:0009605	response to external stimulus	401/2223	2886/18862	0.000100163	0.0012193	0.000934382	LGI1/SST/FAM107A/NRXN1/VEGFD/CMTM5/SFRP1/ATP1A2/SCN7A/BCHE/RNF152/SEMA3E/PDE2A/CDKN2B/CNTN2/CNR1/PTN/PDK4/GPM6A/C7/ELANE/MYOT/NTN1/NCAM1/SLC22A5/EPHA7/CNGB1/UNC5C/CNTN4/GFRA1/DCLK1/CXCL12/KCNB1/ACKR2/LAMA1/GFRA3/CHL1/GAP43/CCL14/MYOCD/SLIT3/FABP4/ADIPOQ/ACACB/RELN/GRIN2A/AGTR1/ADRA1A/SCG2/NPY/KIF5C/DPYSL5/CHRM2/SLC30A8/GNA11/SEMA3G/EPHA6/SEMA3D/NTRK3/MASP1/SEMA6A/RGMA/CCND1/STAB2/STYK1/KIF5A/OPN3…	401
BP	GO:0099173	postsynapse organization	36/2223	161/18862	0.000103721	0.00126014	0.000965677	NRXN1/MUSK/PTN/CTNND2/EPHA7/NLGN1/NEFL/KIF1A/GAP43/INA/RELN/CUX2/NLGN4X/LHFPL4/TMEM108/GDNF/CNKSR2/ZDHHC15/PAK3/NEFH/NLGN3/ITPKA/CAMK2B/LRRTM1/DGKB/PTPRS/NRXN2/EPHB3/LRRTM2/WNT5A/LRFN1/ARC/LRRC4/SHISA6/ACTBL2/WNT7A	36
BP	GO:0035592	establishment of protein localization to extracellular region	68/2223	368/18862	0.000105338	0.00127727	0.000978804	SFRP1/MYOM1/CNR1/ADCY5/PCSK5/KCNB1/VIP/TACR2/SNAP25/SCG2/SLC30A8/SYT9/SOX4/ARL4D/SNCG/EPHA5/SRI/RAB3C/UCN3/CPT1A/IGF1/PDX1/RHBDF2/KCNA5/APBB1/GPR27/ITPR1/FKBP1B/STXBP5L/CACNA1A/PRKN/RAB3B/P3H1/PTPRN/C1QTNF3/OR51E2/GPLD1/LEP/RAB15/TRPM4/COMP/NNAT/FOXA2/GCK/RIMS2/ABCA1/KCNS3/CAVIN1/CCN3/LRP5L/IL1A/FAM3D/ADCYAP1/FGA/FGB/CARTPT/KCNN4/KCNJ11/INHBB/ANKRD1/NMU/PCLO/FGG/NR0B2/FAM3B/IL1B/ISL1/SAA1	68
BP	GO:0071692	protein localization to extracellular region	69/2223	375/18862	0.000107464	0.0013005	0.000996603	SFRP1/MYOM1/CNR1/ADCY5/PCSK5/KCNB1/VIP/TACR2/SNAP25/SCG2/SLC30A8/SYT9/SOX4/ARL4D/SNCG/EPHA5/SRI/RAB3C/UCN3/CPT1A/IGF1/PDX1/RHBDF2/KCNA5/APBB1/GPR27/ITPR1/FKBP1B/STXBP5L/CACNA1A/PRKN/DAND5/RAB3B/P3H1/PTPRN/C1QTNF3/OR51E2/GPLD1/LEP/RAB15/TRPM4/COMP/NNAT/FOXA2/GCK/RIMS2/ABCA1/KCNS3/CAVIN1/CCN3/LRP5L/IL1A/FAM3D/ADCYAP1/FGA/FGB/CARTPT/KCNN4/KCNJ11/INHBB/ANKRD1/NMU/PCLO/FGG/NR0B2/FAM3B/IL1B/ISL1/SAA1	69
BP	GO:0042481	regulation of odontogenesis	2223-08-01	15/18862	0.000109845	0.00132673	0.0010167	RSPO2/NGFR/MSX1/SHH/BMP4/FGF8/DMRT3/TNFRSF11B	8
BP	GO:0060191	regulation of lipase activity	25/2223	97/18862	0.00011019	0.0013283	0.00101791	PCSK5/AGTR1/ADRA1A/LIPC/NTRK3/HDAC9/KIT/GPIHBP1/SNCA/RGS2/ANXA8L1/PLA2G5/FGF2/PCSK6/BICD1/PDGFRA/FGFR1/NMUR1/NTRK2/EDNRA/ARHGAP6/HTR2B/HTR2A/APOA2/APOH	25
BP	GO:0034103	regulation of tissue remodeling	23/2223	86/18862	0.000111727	0.0013442	0.00103009	SFRP1/PDK4/HAND2/PPARGC1B/CEACAM1/RUNX1/DDR2/S1PR1/IL23A/THBS4/ITGB3/LEP/IL20RA/TNFRSF11A/IL18/DCSTAMP/TF/CARTPT/SPP1/TNFSF11/SIGLEC15/HAMP/TNFRSF11B	23
BP	GO:0070296	sarcoplasmic reticulum calcium ion transport	14/2223	40/18862	0.000112336	0.0013463	0.0010317	ATP1A2/ANK2/CASQ2/PLN/GSTM2/AKAP6/SRI/DMD/FKBP1B/SLC8A1/CASQ1/HRC/ATP2A1/SLN	14
BP	GO:1903524	positive regulation of blood circulation	14/2223	40/18862	0.000112336	0.0013463	0.0010317	ATP1A2/ADRA1A/SCN3B/APLN/RGS2/TPM1/EDN2/ADRA1B/APELA/UCN/TRPM4/HRC/ADRA1D/NMU	14
BP	GO:0003338	metanephros morphogenesis	2223-12-01	31/18862	0.000113632	0.00135919	0.00104158	GDNF/FGF10/LIF/WNT7B/KIF26B/WT1/HES5/BMP4/CITED1/SIX2/SOX8/PAX2	12
BP	GO:0018108	peptidyl-tyrosine phosphorylation	68/2223	369/18862	0.000114565	0.0013677	0.0010481	SFRP1/MUSK/EPHA7/BMX/CNTN1/ADIPOQ/RELN/ADRA1A/GHR/EPHA6/NTRK3/EPHA5/ALK/KIT/CAV1/IGF1/ROR1/TEK/DDR2/FGF10/ERBB4/EPHA10/NOX4/ROS1/IL23A/LIF/TAL1/HIPK4/BST1/THBS4/IL11/EFEMP1/ANGPT1/RET/ALKAL1/AXL/MAP2K6/ITGB3/PDGFRA/MAPK3/FGF7/LEP/FGFR1/NTRK2/DOCK3/TSLP/CSF2/STAP2/EPHB6/EPHA3/IL18/EPHA1/SFRP2/HES5/ROR2/EPHB3/THY1/NOD2/CTF1/FGF8/DOK7/IL23R/SRMS/HTR2A/FGFR4/CSF3/EGF/ISL1	68
BP	GO:0055001	muscle cell development	37/2223	168/18862	0.000116812	0.00139184	0.0010666	PI16/ANK2/LDB3/PGM5/TMOD1/LMOD1/ADRA1A/CFL2/DNER/CSRP1/MYH11/BVES/HDAC9/AKAP6/IGF1/RGS2/FLNC/TPM1/MYORG/DMD/MEGF10/SLC8A1/SYPL2/SIX1/SORBS2/CASQ1/TMOD2/PDGFRA/COMP/SIX4/BMP4/ANKRD1/ACTN2/HAMP/TNNT1/ALPK3/ISL1	37
BP	GO:0051962	positive regulation of nervous system development	52/2223	263/18862	0.000117536	0.00139688	0.00107047	NRXN1/PTN/ADGRB3/NTN1/SLITRK3/NLGN1/CXCL12/NEFL/RNF112/WNT2/PTPRZ1/CHODL/RELN/CUX2/SLITRK2/NGFR/KIT/MAPT/MAP6/RND2/OXTR/PAK3/SLIT2/L1CAM/CX3CR1/NLGN3/PLXNA2/GLI3/LIF/ITPKA/CAMK2B/SLITRK5/LRRN3/MAP1B/SHH/ADGRL2/FLRT2/NTRK2/SRPX2/ADGRB1/STAR/NGF/EPHB3/LRRTM2/CLSTN2/SERPINE2/MME/DMRTA2/SOX8/ASIC2/IL1B/WNT7A	52
BP	GO:0097529	myeloid leukocyte migration	45/2223	218/18862	0.000117687	0.00139688	0.00107047	VEGFD/CXCL12/CCL14/SCG2/KIT/CCL15/JAM3/SLIT2/CCL21/EDN2/SFTPD/CX3CR1/CXCL3/IL23A/CXCL1/LGALS3/BST1/THBS4/MCOLN2/MAPK3/RARRES2/TNFRSF11A/CXCL8/CCL11/DUSP1/SERPINE1/IL1R1/CAMK1D/CXCL2/CCN3/ROR2/NOD2/PGF/CXCL5/CXCL17/S100A14/PPBP/TNFSF11/LBP/CXCL6/IL17A/CCL20/S100A7/CCL26/SAA1	45
BP	GO:0022617	extracellular matrix disassembly	22/2223	81/18862	0.00012204	0.00144301	0.00110581	ELANE/TLL1/TIMP1/CAPN2/DDR2/MMP11/A2M/MMP7/MMP13/FAP/KLK7/MMP3/MMP1/MMP10/PDPN/ADAMTS4/MMP8/MELTF/FGFR4/PRSS2/KLK5/PRSS1	22
BP	GO:0140353	lipid export from cell	22/2223	81/18862	0.00012204	0.00144301	0.00110581	SLC17A7/GALR1/AGTR1/SNAP25/VAMP2/INHBA/MAP2K6/LEP/NTRK2/TNFRSF11A/RIMS1/SLC1A2/GRM2/SPP1/TAC1/TNFSF11/NTSR1/CYP19A1/PLA2G3/SYT1/IL1B/REN	22
BP	GO:0099172	presynapse organization	16/2223	50/18862	0.000126545	0.00149343	0.00114445	SLITRK3/NLGN1/SLITRK2/NLGN4X/SNCA/LRFN5/NLGN3/FZD1/SLITRK4/SLITRK5/LRRTM1/MDGA1/GPC6/WNT5A/PCLO/WNT7A	16
BP	GO:0035116	embryonic hindlimb morphogenesis	2223-11-01	27/18862	0.000127416	0.00150084	0.00115013	RSPO2/AFF3/ZBTB16/OSR1/MSX1/SHH/BMP4/FGF8/TWIST1/TBX4/WNT7A	11
BP	GO:0045956	positive regulation of calcium ion-dependent exocytosis	2223-09-01	19/18862	0.000131575	0.00154103	0.00118092	SYT10/KCNB1/SYT4/SYT9/CACNA1H/CDK5R2/ZP3/SYT1/CACNA1I	9
BP	GO:0072087	renal vesicle development	2223-09-01	19/18862	0.000131575	0.00154103	0.00118092	OSR1/GDNF/LIF/KIF26B/BMP4/CITED1/SIX2/SOX8/PAX2	9
BP	GO:0072234	metanephric nephron tubule development	2223-09-01	19/18862	0.000131575	0.00154103	0.00118092	OSR1/POU3F3/LIF/WNT7B/WWTR1/HES5/FAT4/SOX8/PAX2	9
BP	GO:0086001	cardiac muscle cell action potential	21/2223	76/18862	0.000132296	0.00154654	0.00118515	ATP1A2/ANK2/SCN2B/CTNNA3/SCN4B/GPD1L/NEDD4L/CAV1/SCN3B/CACNB2/KCNA5/DMD/CACNA2D1/SCN1B/HCN4/SLC8A1/FGF13/FLNA/TRPM4/KCNJ5/KCNE5	21
BP	GO:0007169	transmembrane receptor protein tyrosine kinase signaling pathway	120/2223	737/18862	0.000133246	0.0015547	0.00119141	MYOC/VEGFD/ANGPTL1/MUSK/CDH3/ESM1/PDK4/EPHA7/CCBE1/GFRA1/PLCE1/CILP/GFRA3/ATP6V1G2/MYOCD/ADIPOQ/ANKS1B/NRG2/GHR/IGFBP6/SLC2A4/EPHA6/NTRK3/SEMA6A/STYK1/NDN/EPHA5/ALK/CHRNA3/ZBTB7B/NGFR/KIT/HHIP/CEACAM1/TMEM108/SH3GL2/APLN/SOCS2/IGF1/GDF15/TEK/SNCA/PAK3/RHBDF2/KL/BDKRB2/TXNIP/MYORG/SH3TC2/PID1/NRG3/DDR2/FGF10/AR/FGF2/TNS2/ADAMTS12/ERBB4/SORBS1/SPRY4/PTPRT/EPHA10/DCN/FGF9/ROS1/SMPD3/NDRG4/EFEMP1/ANG…	120
BP	GO:0031639	plasminogen activation	2223-10-01	23/18862	0.000135254	0.00157517	0.00120709	CLEC3B/RUNX1/SERPINE1/MELTF/FGA/FGB/SERPINE2/CPB2/APOH/FGG	10
BP	GO:0045926	negative regulation of growth	49/2223	245/18862	0.000136324	0.00158373	0.00121365	PI16/SFRP1/SEMA3E/NTN1/EPHA7/FHL1/SLIT3/SEMA3G/SEMA3D/SEMA6A/DACT3/CRYAB/NPR1/INHBA/BDKRB1/RERG/KCNK2/SOCS2/MEIS1/GDF15/SLIT2/RGS2/APBB1/SESN2/MAP2/SPART/MSX1/CDHR2/WFDC1/SEMA4G/FGF13/ENPP1/TNR/SOX17/DCSTAMP/SFRP2/PTPRS/CCN3/WT1/BMP4/CDKN2A/SEMA3B/SPP1/SERPINE2/WNT5A/MINAR1/HSPA1A/DCC/TBX5	49
BP	GO:0035136	forelimb morphogenesis	13/2223	36/18862	0.000136502	0.00158373	0.00121365	RSPO2/ZBTB16/OSR1/RECK/MSX1/SHH/RNF165/TWIST1/HOXD10/TBX5/EN1/ALDH1A2/WNT7A	13
BP	GO:0030595	leukocyte chemotaxis	46/2223	226/18862	0.00014068	0.00162915	0.00124846	VEGFD/PTN/CXCL12/CCL14/SCG2/KIT/CCL15/JAM3/SLIT2/CCL21/EDN2/SFTPD/CXCL3/S1PR1/IL23A/CXCL1/LGALS3/BST1/THBS4/MAPK3/TRPM4/RARRES2/TNFRSF11A/CXCL8/CCL11/DUSP1/SERPINE1/C10orf99/CAMK1D/CXCL2/CCN3/NOD2/PGF/CXCL5/CXCL17/WNT5A/S100A14/PPBP/PRSS56/TNFSF11/LBP/CXCL6/CCL20/S100A7/CCL26/SAA1	46
BP	GO:0018212	peptidyl-tyrosine modification	68/2223	372/18862	0.000146856	0.00169749	0.00130083	SFRP1/MUSK/EPHA7/BMX/CNTN1/ADIPOQ/RELN/ADRA1A/GHR/EPHA6/NTRK3/EPHA5/ALK/KIT/CAV1/IGF1/ROR1/TEK/DDR2/FGF10/ERBB4/EPHA10/NOX4/ROS1/IL23A/LIF/TAL1/HIPK4/BST1/THBS4/IL11/EFEMP1/ANGPT1/RET/ALKAL1/AXL/MAP2K6/ITGB3/PDGFRA/MAPK3/FGF7/LEP/FGFR1/NTRK2/DOCK3/TSLP/CSF2/STAP2/EPHB6/EPHA3/IL18/EPHA1/SFRP2/HES5/ROR2/EPHB3/THY1/NOD2/CTF1/FGF8/DOK7/IL23R/SRMS/HTR2A/FGFR4/CSF3/EGF/ISL1	68
BP	GO:0071277	cellular response to calcium ion	22/2223	82/18862	0.000148455	0.00171277	0.00131254	SYT10/NLGN1/SYT4/CPNE8/SLC25A23/SYT9/MEF2C/PRKAA2/CPNE7/SYT5/KCNH1/SYT11/SYT6/SYT15/GPLD1/SYT2/AKR1C3/WNT5A/SYT8/SYT12/FOSB/SYT1	22
BP	GO:0042325	regulation of phosphorylation	209/2223	1402/18862	0.000148842	0.00171403	0.00131351	BMP3/VEGFD/SFRP1/MUSK/CDKN2B/ADCY5/ELANE/AJUBA/EPHA7/PLCE1/ENTPD5/NIBAN1/PLPP3/MYOCD/CNTN1/FABP4/SLC25A23/GPD1L/DUSP26/ADIPOQ/RELN/ADRA1A/MAPK10/GHR/IGFBP6/ADCY9/EPHA6/NTRK3/GNG3/CDC25B/PPP1R14A/CCND1/PDE8A/EPHA5/ALK/TFAP4/UCHL1/PPARGC1B/CHRNA3/KIT/CLU/CAV1/CEACAM1/INHBA/SH3GL2/CLIP3/MAPT/SLC8A3/RSPO1/BDKRB1/APLN/PRKAA2/HSPA2/SOCS2/IGF1/TNFAIP8L3/GDF15/ROR1/FAXDC2/ILK/TEK/SNCA/PAK3/SLIT2/BDKRB2/A…	209
BP	GO:0050771	negative regulation of axonogenesis	19/2223	66/18862	0.00015098	0.00173543	0.0013299	SEMA3E/NTN1/EPHA7/SEMA3G/SEMA3D/SEMA6A/NGFR/MAP2/SPART/SEMA4G/FGF13/TNR/PTPRS/OMG/THY1/SEMA3B/SPP1/WNT5A/DCC	19
BP	GO:0002576	platelet degranulation	30/2223	128/18862	0.000157438	0.00180631	0.00138422	CLEC3B/VEGFD/SCG3/SELENOP/F13A1/CLU/TIMP1/IGF1/A2M/PCDH7/F8/ITGB3/FLNA/RARRES2/KNG1/SERPINE1/TF/SELP/FGA/FGB/ORM2/SPARC/ITIH3/PPBP/AHSG/EGF/ACTN2/APOH/ORM1/FGG	30
BP	GO:0043271	negative regulation of ion transport	60/2223	319/18862	0.000159007	0.00181914	0.00139405	SFRP1/ATP1A2/CNR1/GNAO1/CASQ2/KCNB1/GPM6B/VIP/SYT4/ADIPOQ/PLN/NEDD4L/OSR1/GSTM2/MAOB/SRI/CAV1/KCNAB1/SNCA/RHBDF2/RGS2/NOS1/PID1/FKBP1B/STXBP5L/PRKN/ANGPT1/PKIG/STC1/SHH/SYT11/FERMT1/ITGB3/MDFIC/LEP/ENPP1/CCN3/REM1/FAM3D/ADCYAP1/HECW2/HCRT/APOD/CARTPT/PKIA/BEST3/SERPINE2/TWIST1/HTR2A/KCNJ11/INHBB/NTSR1/EGF/ACTN2/HAMP/APOA2/KCNE5/SFRP4/SLN/IL1B	60
BP	GO:0048738	cardiac muscle tissue development	43/2223	208/18862	0.000159145	0.00181914	0.00139405	PI16/SGCG/WNT2/MYOCD/ADRA1A/PLN/JPH2/MYH11/BVES/AKAP6/MEF2C/KCNK2/RUNX1/IGF1/MEIS1/RGS2/TPM1/HAND1/FGF2/ERBB4/COL11A1/SLC8A1/S1PR1/SORBS2/ZFPM2/NDRG4/PDGFRA/TGFBR3/MYL3/WT1/BMP4/FGF8/SOX6/WNT5A/SGCD/ANKRD1/ACTN2/HAMP/TBX5/TNNC1/ALDH1A2/ALPK3/ISL1	43
BP	GO:0009954	proximal/distal pattern formation	2223-12-01	32/18862	0.000162419	0.00184972	0.00141748	OSR1/FGF10/PBX1/GLI3/SP8/HES5/DLX1/HOXD10/IRX3/SIX3/EN1/ALDH1A2	12
BP	GO:0090075	relaxation of muscle	2223-12-01	32/18862	0.000162419	0.00184972	0.00141748	ATP1A2/KCNMA1/PLN/GSTM2/SRI/RGS2/SLC8A1/PRKG1/HRC/GUCY1A1/ATP2A1/SLN	12
BP	GO:0050879	multicellular organismal movement	17/2223	56/18862	0.000163043	0.00185001	0.00141771	SYNM/GSTM2/ATP8A2/SLC8A3/CCDC78/ITPR1/DMD/STAC2/SCN4A/CASQ1/MAP1A/COMP/STAC/ATP2A1/CHRND/TNNT1/TNNC1	17
BP	GO:0050881	musculoskeletal movement	17/2223	56/18862	0.000163043	0.00185001	0.00141771	SYNM/GSTM2/ATP8A2/SLC8A3/CCDC78/ITPR1/DMD/STAC2/SCN4A/CASQ1/MAP1A/COMP/STAC/ATP2A1/CHRND/TNNT1/TNNC1	17
BP	GO:0046850	regulation of bone remodeling	16/2223	51/18862	0.000164407	0.00186207	0.00142695	SFRP1/PDK4/PPARGC1B/S1PR1/ITGB3/LEP/IL20RA/TNFRSF11A/DCSTAMP/TF/CARTPT/SPP1/TNFSF11/SIGLEC15/HAMP/TNFRSF11B	16
BP	GO:0019220	regulation of phosphate metabolic process	236/2223	1611/18862	0.000165204	0.00186427	0.00142863	BMP3/VEGFD/SFRP1/MUSK/CDKN2B/PTN/SLC7A14/PDK4/ADCY5/ELANE/AJUBA/EPHA7/PLCE1/ENTPD5/NIBAN1/RCAN2/PLPP3/MYOCD/CNTN1/FABP4/SLC25A23/GPD1L/DUSP26/ADIPOQ/RELN/ADRA1A/MAPK10/GHR/IGFBP6/ADCY9/EPHA6/NTRK3/GNG3/CDC25B/PPP1R14A/CCND1/PDE8A/PPP1R1A/EPHA5/ALK/TFAP4/PTH1R/UCHL1/MEF2C/PPARGC1B/CHRNA3/KIT/CLU/CAV1/RCAN1/CEACAM1/INHBA/SH3GL2/CLIP3/MAPT/SLC8A3/PPP2R2B/RSPO1/BDKRB1/APLN/PRKAA2/HSPA2/SOCS2/IGF1/TNF…	236
BP	GO:0051174	regulation of phosphorus metabolic process	236/2223	1611/18862	0.000165204	0.00186427	0.00142863	BMP3/VEGFD/SFRP1/MUSK/CDKN2B/PTN/SLC7A14/PDK4/ADCY5/ELANE/AJUBA/EPHA7/PLCE1/ENTPD5/NIBAN1/RCAN2/PLPP3/MYOCD/CNTN1/FABP4/SLC25A23/GPD1L/DUSP26/ADIPOQ/RELN/ADRA1A/MAPK10/GHR/IGFBP6/ADCY9/EPHA6/NTRK3/GNG3/CDC25B/PPP1R14A/CCND1/PDE8A/PPP1R1A/EPHA5/ALK/TFAP4/PTH1R/UCHL1/MEF2C/PPARGC1B/CHRNA3/KIT/CLU/CAV1/RCAN1/CEACAM1/INHBA/SH3GL2/CLIP3/MAPT/SLC8A3/PPP2R2B/RSPO1/BDKRB1/APLN/PRKAA2/HSPA2/SOCS2/IGF1/TNF…	236
BP	GO:0001659	temperature homeostasis	37/2223	171/18862	0.00017103	0.0019243	0.00147464	PHOX2B/CNR1/NOVA1/FABP4/CPT2/ADIPOQ/PPARGC1B/ZBTB7B/ADRB3/CAV1/CIDEA/APLN/OXTR/EPAS1/EDN2/ACADL/MAP2K6/LEP/MFAP2/PLCL1/TNFRSF11A/IL18/ZNF423/PTGER3/DIO2/IL1A/ADCYAP1/NPR3/HCRT/GATM/HTR2A/TNFSF11/NTSR1/LCN2/NMU/SLN/IL1B	37
BP	GO:0014902	myotube differentiation	27/2223	111/18862	0.000171457	0.0019243	0.00147464	JAM2/ADGRB3/MYOCD/DNER/HDAC9/MEF2C/RBM24/IGF1/GDF15/CAPN2/NOS1/SMYD1/MYORG/ERVFRD-1/SIX1/CACNA1H/SHH/KCNH1/ADAM12/PLPP7/BHLHE41/ADGRB1/EHD2/TBX1/CCN3/SIX4/TRIM72	27
BP	GO:0046660	female sex differentiation	27/2223	111/18862	0.000171457	0.0019243	0.00147464	SFRP1/DMRTA1/SLIT3/PGR/KIT/INHBA/PTX3/ADAMTS1/SLIT2/FGF10/STRA6/ZFPM2/PTPRN/AXL/PDGFRA/LEP/ZP3/WT1/ADCYAP1/PCYT1B/AMH/WNT5A/INHBB/CYP19A1/NUPR1/FOXL2/INHA	27
BP	GO:0048588	developmental cell growth	45/2223	222/18862	0.000182285	0.00203949	0.00156291	PI16/SEMA3E/NTN1/EPHA7/DCLK1/CXCL12/SYT4/SLIT3/ADRA1A/SEMA3G/SEMA3D/SEMA6A/NEDD4L/NDN/OLFM1/AKAP6/TMEM108/SH3GL2/MAPT/RND2/IGF1/SLIT2/RGS2/MAP2/SPART/L1CAM/PRKN/NLGN3/SORBS2/MAP1B/SEMA4G/FGF13/SYT2/TNR/RIMS2/PTPRS/RIMS1/NGF/SEMA3B/SPP1/WNT5A/HAMP/SYT1/DCC/EMX1	45
BP	GO:0007605	sensory perception of sound	33/2223	147/18862	0.00018238	0.00203949	0.00156291	THRB/ATP2B2/KIT/LHFPL4/TUB/ROR1/MYO1A/CDH23/COL11A1/MYO3A/SIX1/SPTBN4/UCN/OTOA/COL1A1/HOMER2/TMIE/SRRM4/SOBP/TBX1/TMPRSS3/CHRNB2/GABRB2/EPYC/COL4A3/SLC26A4/KCNQ4/CEACAM16/ESPN/USH1G/OTOGL/GJB6/ASIC2	33
BP	GO:0010717	regulation of epithelial to mesenchymal transition	25/2223	100/18862	0.000185767	0.00207362	0.00158906	GCNT2/SFRP1/DACT3/OLFM1/SNAI1/FERMT2/LEF1/LOXL2/COL1A1/TGFB1I1/AXIN2/PHLDB2/FOXA2/EPHA3/WWTR1/PDPN/SFRP2/BMP4/SPRED3/TWIST1/FOXA1/TBX5/ZNF750/IL1B/ISL1	25
BP	GO:0050918	positive chemotaxis	19/2223	67/18862	0.000187725	0.00208605	0.00159859	VEGFD/CXCL12/SCG2/NTRK3/GDNF/CCL15/FGF10/FGF2/S1PR1/LGALS3/ANGPT1/ANGPT2/FGF7/CXCL8/BMP4/PGF/FGF8/WNT5A/DEFB4A	19
BP	GO:1901021	positive regulation of calcium ion transmembrane transporter activity	13/2223	37/18862	0.000187893	0.00208605	0.00159859	ANK2/JPH2/GSTM2/AKAP6/HSPA2/CACNB2/CACNA2D1/STAC2/CASQ1/FGF14/STAC/ATP2A1/RGN	13
BP	GO:1903115	regulation of actin filament-based movement	13/2223	37/18862	0.000187893	0.00208605	0.00159859	ATP1A2/ANK2/CTNNA3/PLN/SRI/CAV1/HCN4/STC1/FGF13/TRPM4/PDPN/ATP2A1/TNNC1	13
BP	GO:0050767	regulation of neurogenesis	64/2223	348/18862	0.000190148	0.0021073	0.00161488	SEMA3E/PTN/NTN1/EPHA7/CXCL12/NEFL/RNF112/WNT2/PTPRZ1/CHODL/DAAM2/RELN/CUX2/SEMA3G/SEMA3D/SEMA6A/NGFR/KIT/MAPT/MAP6/RND2/GPR37L1/PAK3/SLIT2/MAP2/SPART/L1CAM/CX3CR1/PLXNA2/GLI3/LIF/ITPKA/CAMK2B/TRPC6/MAP1B/SEMA4G/SHH/BHLHE40/FGF13/BHLHE41/NTRK2/CCL11/FEZF1/TNR/STAR/HES6/PTPRS/HES5/OMG/ADCYAP1/NGF/THY1/SEMA3B/DLX1/SPP1/SERPINE2/WNT5A/HES7/MME/DMRTA2/DCC/SOX8/IL1B/WNT7A	64
BP	GO:0002791	regulation of peptide secretion	58/2223	308/18862	0.000196202	0.00217051	0.00166331	SFRP1/MYOM1/CNR1/ADCY5/KCNB1/SNAP25/SLC30A8/SYT9/SOX4/EPHA5/SRI/UCN3/CPT1A/APLN/IGF1/PDX1/RHBDF2/KCNA5/APBB1/GPR27/ITPR1/FKBP1B/STXBP5L/CACNA1A/PASK/PRKN/P3H1/C1QTNF3/UCN/OR51E2/GPLD1/LEP/TRPM4/NNAT/FOXA2/GCK/KCNS3/CCN3/LRP5L/IL1A/FAM3D/ADCYAP1/FGA/FGB/CARTPT/KCNN4/KCNJ11/RASL10B/TNFSF11/INHBB/ANKRD1/GRP/NMU/FGG/NR0B2/IL1B/ISL1/SAA1	58
BP	GO:0031649	heat generation	2223-08-01	16/18862	0.000196989	0.00217144	0.00166403	CNR1/APLN/TNFRSF11A/PTGER3/IL1A/TNFSF11/NMU/IL1B	8
BP	GO:0051580	regulation of neurotransmitter uptake	2223-08-01	16/18862	0.000196989	0.00217144	0.00166403	ATP1A2/GPM6B/GDNF/SNCA/NOS1/PRKN/RAB3B/ITGB3	8
BP	GO:0043408	regulation of MAPK cascade	115/2223	708/18862	0.000201283	0.00221483	0.00169728	MYOC/GCNT2/SFRP1/ELANE/AJUBA/EPHA7/PLCE1/LMO3/HAND2/CCL14/DUSP26/ADIPOQ/ADRA1A/MAPK10/GHR/IGFBP6/NTRK3/GNG3/SEMA6A/PDE8A/ALK/UCHL1/ADRB3/KIT/CAV1/CEACAM1/NDRG2/MARVELD3/CCL15/IGF1/TNFAIP8L3/GPR37L1/GDF15/ROR1/TEK/PAK3/KL/RGS2/CCL21/FGF10/PLA2G5/AR/FGF2/PRKN/ERBB4/SPRY4/TENM1/ADRA1B/FGF9/ROS1/PELI2/LIF/APELA/WNT7B/NDRG4/AKAP12/IL11/FBLN1/GRIK2/UNC5CL/ANGPT1/FERMT2/PER1/RET/NECAB2/ALKAL1/MAP2K6/PDG…	115
BP	GO:0003014	renal system process	28/2223	118/18862	0.000205799	0.00226049	0.00173227	ADCY5/PCSK5/KCNMA1/ADIPOQ/AGTR1/ADRA1A/CORO2B/ADCY9/NPR1/CHRNA3/HSD11B2/XPNPEP3/ADCY2/SPX/STC1/CORIN/OR51E2/CHRNB4/CYP4F12/AVPR2/AQP1/CHRNB2/BMP4/NPR3/AKR1C3/TAC1/SULF1/REN	28
BP	GO:0030318	melanocyte differentiation	2223-10-01	24/18862	0.00020746	0.0022747	0.00174316	GNA11/MEF2C/KIT/ZEB2/GLI3/OR51E2/ENPP1/MITF/TYRP1/CITED1	10
BP	GO:0097530	granulocyte migration	33/2223	148/18862	0.000208602	0.00228022	0.00174739	CCL14/SCG2/CCL15/JAM3/SLIT2/CCL21/EDN2/CXCL3/IL23A/CXCL1/LGALS3/BST1/THBS4/MCOLN2/MAPK3/RARRES2/CXCL8/CCL11/IL1R1/CAMK1D/CXCL2/NOD2/CXCL5/CXCL17/S100A14/PPBP/LBP/CXCL6/IL17A/CCL20/S100A7/CCL26/SAA1	33
BP	GO:0010522	regulation of calcium ion transport into cytosol	24/2223	95/18862	0.000208701	0.00228022	0.00174739	ATP1A2/ANK2/CASQ2/JPH4/PLN/JPH2/GSTM2/AKAP6/SRI/CAV1/JPH3/BDKRB1/SNCA/NOS1/DMD/JPH1/FKBP1B/SLC8A1/CASQ1/HRC/TRPC1/THY1/NTSR1/NPSR1	24
BP	GO:1903305	regulation of regulated secretory pathway	31/2223	136/18862	0.000211193	0.00230338	0.00176513	CNR1/RIMS4/SYT10/NLGN1/KCNB1/SYT4/SYP/ADRA1A/SYT9/TRIM9/CEACAM1/CACNB2/SYT5/STXBP5L/CACNA1H/CDK5R2/SYT11/SYT6/SYT15/RAB15/SYT2/ZP3/RIMS2/RIMS1/HTR2A/SYT8/SYT12/PLA2G3/SYT1/CACNA1I/WNT7A	31
BP	GO:0043576	regulation of respiratory gaseous exchange	2223-09-01	20/18862	0.000214258	0.00232562	0.00178218	ATP1A2/PHOX2B/NLGN1/PHOX2A/APLN/PASK/NLGN3/TSHZ3/NTSR1	9
BP	GO:0043586	tongue development	2223-09-01	20/18862	0.000214258	0.00232562	0.00178218	HAND2/KIT/GLI3/BNC2/SIX1/LEF1/TBX1/SIX4/HOXC13	9
BP	GO:0060562	epithelial tube morphogenesis	58/2223	309/18862	0.00021436	0.00232562	0.00178218	SFRP1/RSPO2/SEMA3E/NTN1/EPHA7/HAND2/LAMA1/WNT2/PGR/SOX4/OSR1/SALL4/MEF2C/HHIP/GDNF/SLIT2/HAND1/FGF10/GRHL3/AR/FGF2/ADAMTS12/PBX1/GLI3/SIX1/CTHRC1/NDRG4/LEF1/RET/SHH/KIF26B/COL4A1/CCL11/SOX17/PTK7/GDF7/SFRP2/SIX4/WT1/EDNRA/HES5/LRP5L/TACSTD2/BMP4/PRICKLE1/FAT4/FGF8/CITED1/WNT5A/TWIST1/FOXA1/EGF/IRX3/SIX2/SOX8/WNT6/PAX2/HOXD11	58
BP	GO:0042063	gliogenesis	54/2223	283/18862	0.000227462	0.00246344	0.00188779	PLP1/MYOC/PHOX2B/PTN/MOBP/RNF112/GAP43/PTPRZ1/DAAM2/RELN/ATP1B2/LGI4/DNER/NDN/SOX4/CLU/MAPT/SLC8A3/GPR37L1/ROR1/SH3TC2/FGF10/BMERB1/CX3CR1/PENK/GLI3/LIF/TAL1/PRX/LEF1/GPR17/TSPAN2/SHH/CDK5R2/GPR157/MAPK3/NTRK2/BACE2/LAMA2/HES5/ROR2/ADCYAP1/KLF15/SOX6/DLX1/SERPINE2/WASF3/SOX2/PHGDH/SOX8/PAX2/IL1B/SOX1/EMX1	54
BP	GO:0014808	release of sequestered calcium ion into cytosol by sarcoplasmic reticulum	2223-12-01	33/18862	0.000228031	0.00246529	0.00188921	ATP1A2/ANK2/CASQ2/PLN/GSTM2/AKAP6/SRI/DMD/FKBP1B/SLC8A1/CASQ1/HRC	12
BP	GO:0048545	response to steroid hormone	61/2223	330/18862	0.000230304	0.00248551	0.00190471	SST/FAM107A/SFRP1/ATP1A2/BCHE/RXRG/PLPP1/PTN/CNGA3/NEFL/LMO3/SLIT3/ADIPOQ/PGR/CCND1/NR3C1/TFAP4/UGT1A1/MAOB/PPARGC1B/KANK2/FBXO32/HSD11B2/CAV1/UCN3/PCK1/OXTR/RUNX1/PDX1/SLIT2/NPAS4/TXNIP/PAQR8/AR/CDO1/FOSL1/PER1/LEF1/STC1/UCN/OR51E2/COL1A1/DDIT4/DUSP1/ZNF366/PMEPA1/AQP1/STAR/TRIM63/ATP1A3/ADCYAP1/BMP4/AKR1C3/MGARP/SPARC/SPP1/FOXA1/FOSB/AGXT/ABCA3/ISL1	61
BP	GO:0042472	inner ear morphogenesis	23/2223	90/18862	0.000233632	0.00251266	0.00192551	NTN1/ATP8A2/OTX1/FGF10/GRHL3/COL11A1/SLC44A4/MYO3A/SIX1/CTHRC1/TMIE/PTK7/SOBP/TBX1/SIX4/ROR2/FGF8/KCNQ4/WNT5A/USH1G/DLX6/PAX2/DLX5	23
BP	GO:0050905	neuromuscular process	23/2223	90/18862	0.000233632	0.00251266	0.00192551	NRXN1/ADCY5/NEFL/GRIN2A/GRIN2D/KCNA1/ATP8A2/JPH3/GPR88/SPART/CDH23/STRA6/PRKN/PENK/UCN/FOXS1/COMP/TNR/CTNNA2/HOXD10/USH1G/CHRND/SLC6A3	23
BP	GO:0071695	anatomical structure maturation	44/2223	218/18862	0.000236021	0.00253394	0.00194182	MYOC/CDH3/CNTN2/ADGRB3/LGI4/PGR/CDC25B/PTH1R/CEND1/PDE3A/GLDN/RECK/EPAS1/IGF1/WDR77/CCL21/DEFB1/CX3CR1/NTN4/S1PR1/TAL1/SPTBN4/RET/CDK5R2/FERMT1/AXL/LEP/NPPC/PAEP/SRRM4/HES5/FAT4/WNT5A/LTF/RFLNA/FOXA1/PLA2G3/SEMG2/SIX3/SOX8/PAX2/ALDH1A2/TCP11/REN	44
BP	GO:0007189	adenylate cyclase-activating G protein-coupled receptor signaling pathway	32/2223	143/18862	0.000240952	0.0025824	0.00197896	CNR1/ADCY5/GALR1/ADGRB3/VIP/ADRA1A/PLN/ADCY9/PTH1R/ADRB3/UCN3/ATP2B4/GNAL/UCN2/APLP1/ADCY2/ADRA1B/S1PR1/ADGRD1/ADGRL2/ADGRG7/PTGFR/ADGRB1/ABCA1/S1PR5/PTGER3/GPR4/ADCYAP1/RXFP1/ADRA1D/GPR78/ADGRG2	32
BP	GO:0048732	gland development	73/2223	413/18862	0.000248069	0.00265408	0.00203389	SFRP1/PTN/NTN1/HAND2/LAMA1/WNT2/PGR/CCND1/UGT1A1/ZBTB7B/CAV1/CEACAM1/PCK1/CPT1A/APLN/LIMS2/OXTR/SOCS2/PDX1/IGSF3/WDR77/NRG3/FGF10/AR/STRA6/CDO1/ERBB4/MSX1/PBX1/GLI3/NTN4/SIX1/WNT7B/CLCN2/OTC/LEF1/HK2/SHH/PDGFRA/MAPK3/FGF7/TGFBR3/TNFRSF11A/CCL11/SERPINA5/TBX1/GDF7/BAAT/HOXD3/SIX4/WT1/LRP5L/ADCYAP1/BMP4/EPHB3/FGF8/SERPINE2/PITX2/WNT5A/SULF1/FOXA1/TNFSF11/FSTL3/CPB2/EGF/RGN/HAMP/SOX2/SLC6A3/PRL/SIX3…	73
[truncated: 360 more rows]

## Sheet: S6
Table. S6. Significant KEGG term enriched for blue module
[truncated: 51 more rows]

[truncated: 2 more sheets: S7, S8]
